# Supplementary material for: Independent introductions and admixtures have contributed to adaptation of European maize and its American counterparts
Source: PLoS Genet. 2017 Mar 16;13(3):e1006666. doi: 10.1371/journal.pgen.1006666 (PMC5373671; doi:10.1371/journal.pgen.1006666)
Supplement: S1 Table — (XLSX) [file pgen.1006666.s014.xlsx]

## Sheet: S1 Table
S1 Table. List of plant material, alignment and sequencing statistics.
Lines, accessions, seed lots used in the 50k genotyping and to generate HTS data are indicated along with the geographical coordinates, the country of origin, the status (FCI for First Cycle Inbred line, SSD for Single Seed Descent and DH for Doubled Haploid).
We indicated the groups determined a priori from previous published studies (11 total) along with the 5 groups used for genome scans in parentheses (CBD=Corn Belt Dent, Tropical, SpanIt=Spanish&Italian, EF=European Flint, NF=Northen Flint (from America NF/ANF or from Europe NF/ENF).
The volume of HTS data generated in Gb, percentage of well-aligned paired ends against the reference genome and rate of heterozygosity determined from HTS data are provided.
Lines	Accession	SeedLot50K	SeedLotHTS	Latitude	Longitude	Altitude	Country	Status	Groups a priori (Group acronym from FastStructure)	HTS (Gb)	Alignment (%)	Heterozygote (%)
A374	A374_inra	A374_SMH02	A374_inra_SMH03	38.47	-92.50	-	USA	FCI	Corn Belt Dent (CBD)	45.3	77.9	1.0
Ak3	Ak3_inra	Ak3_SMH02	Ak3_inra_SMH02	47.36	14.47	-	Austria	FCI	European Northern Flint (NF/ENF)	33.8	77.5	0.9
AR210	AR210_inra	AR210_inra	AR210_inra_SMH04	31.97	-99.90	-	USA	FCI	Corn Belt Dent (CBD)	37.3	77.5	1.0
ARGE564	PDZ37_SSD23	PDZ37_SSD23_S5SMH11	PDZ37_SSD23_S5SMH11	-26.03	-65.50	1700	Argentina	SSD	South American (Tropical)	38.3	75.2	1.0
ARZM01097	CIMMYTMA-BANK-023484	ARZM01097_CIMMYT*	ARZM01097_CIMMYT	-37.47	-61.92	238	Mexico	DH	Mexican highland (Tropical)	33.2	73.5	1.2
ARZM07086	CIMMYTMA-BANK-024459	ARZM07086_CIMMYT*	ARZM07086_CIMMYT	-25.74	-59.13	86	Argentina	DH	Southern South American (Tropical)	42.0	76.2	1.1
Bov587	MR25_JDHMV2	-	MR25_JDHMV2	-16.37	-60.95	330	Bolivia	SSD	Southern South American (Tropical)	34.5	72.5	1.7
Bov635	MR05_JDHMV2	MR05_JDHMV2*	MR05_JDHMV2	-16.60	-67.25	1801	Bolivia	SSD	Southern South American (Tropical)	38.9	75.7	2.1
BRVI104	PDZ676-103	PDZ676_HD103_Mon09W	PDZ676_HD103_Mon09W	18.50	-64.50	-	Virgin Britannic islands	DH	Caribbean (Tropical)	37.8	74.8	1.0
CH10-4	CH10-4_ethz	CH10-4_acw	ZM414-acw-2009	45.80	9.67	-	Italy	FCI	Italian (SpanIt)	42.1	74.6	0.9
CH19-1	CH19-1_ethz	ZM238-acw-2009*	ZM238-acw-2009	47.22	7.45	-	Switzerland	FCI	European Northern Flint (NF/ENF)	38.3	77.6	1.8
CH34	CH34_ethz	CH34_acw	ZM313-acw-2009	47.25	9.98	-	Switzerland	FCI	European Northern Flint (NF/ENF)	39.9	77.2	1.4
CH36	CH36_ethz	CH36_acw	CH36_ethz_SMH09	43.71	-0.84	-	France	FCI	European Flint (EF)	44.8	76.0	0.9
CH446A	CH446A_ethz	ZM325-acw-2009*	ZM325-acw-2009	46.50	8.95	-	Switzerland	FCI	Italian (SpanIt)	42.2	72.9	1.2
Chis86	MR07_JDHMV2	-	MR07_JDHMV2	16.25	-92.13	1555	Mexico	SSD	Mexican highland (Tropical)	38.1	72.8	1.8
CO109	CO109_inra	CO109_SMH01	CO109_inra_SMH05	41.72	-79.54	-	USA	FCI	Corn Belt Dent (CBD)	38.4	74.7	1.0
CQ502	CQ502_inra	CQ502_inra_SMH02*	CQ502_inra_SMH02	40.59	-105.08	-	NorthAmerica	FCI	Corn Belt Dent (CBD)	35.6	80.1	1.7
CUBA54	PDZ666-102	PDZ666_HD102_Mon09W	PDZ666_HD102_Mon09W	20.90	-76.25	60	Cuba	DH	Caribbean (Tropical)	38.6	73.9	0.9
EA1197	EM1197_inra	EM1197_inra	EM1197_inra_SMH09	36.63	-2.45	-	Spain	FCI	Spanish (SpanIt)	33.2	74.2	1.0
EA1433	EM1433_inra	EM1433_inra_SMH03*	EM1433_inra_SMH03	41.93	-1.39	-	Spain	FCI	Corn Belt Dent (CBD)	33.0	72.1	1.5
EA1712	EM1712_inra	EM1712_inra_SMH03*	EM1712_inra_SMH03	37.18	-3.60	-	Spain	FCI	Spanish (SpanIt)	32.1	73.4	1.0
EA2000	EM2000_inra	EA2000_csic	EM2000_inra_SMH05	-	-	-	Spain	FCI	Spanish (SpanIt)	32.7	76.1	1.0
EP4	EP4_csic	EP4_csic_R12*	EP4_csic_R12	42.76	-70.95	-	USA	FCI	American Northern Flint (NF/ANF)	37.8	75.9	1.1
EP80	EP80_csic	EP80_csic	EP80_csic_R12	43.48	-2.27	-	Spain	FCI	European Flint (EF)	44.9	77.5	1.0
EV18	EV18_csic	EV18_csic*	EV18_csic	43.15	-2.09	-	Spain	FCI	European Flint (EF)	40.4	73.6	1.5
EZ4	EZ4_csic	EZ4_csic_R12*	EZ4_csic_R12	43.29	-2.62	-	Spain	FCI	European Flint (EF)	45.1	74.1	4.1
F39	F39_inra	F39_SMH03	F39_inra_SMH03	43.28	-1.18	-	France	FCI	European Flint (EF)	44.5	74.4	1.0
F48	F48_inra	F48_inra	F48_inra_SMH02	46.59	11.09	-	Italy	FCI	Italian (SpanIt)	42.8	75.4	0.9
F759	F759_inra	F759_SMH02	F759_inra_SMH02	43.38	1.72	-	France	FCI	European Flint (EF)	38.6	77.7	0.9
FC16	FC16_inra	FC16_SMH02	FC16_inra_SMH03	45.00	5.93	-	France	FCI	Italian (SpanIt)	43.8	73.9	0.9
FC24	FC24_inra	FC24_SMH03	FC24_inra_SMH04	48.15	15.29	-	Austria	FCI	European Northern Flint (NF/ENF)	38.5	76.2	1.0
GA219	GA219_inra	GA219_inra_SMH01	GA219_inra_SMH01	39.32	-94.29	-	USA	FCI	Corn Belt Dent (CBD)	41.8	77.7	1.0
FC673	FC673_inra	FC673_SMH04	FC673_inra_SMH04	46.91	2.44	-	France	FCI	European Flint (EF)	41.8	71.1	1.3
F1	FV1_inra	FV1_SMH02	FV1_inra_SMH02	43.55	2.58	-	France	FCI	European Flint (EF)	35.4	73.6	1.0
F70	FV70_inra	FV70_inra	FV70_inra_SMH04	42.92	0.42	-	France	FCI	European Flint (EF)	43.5	75.4	0.9
F72	FV72_inra	FV72_SMH02	FV72_inra_SMH03	42.88	-0.42	-	France	FCI	European Flint (EF)	43.3	75.3	0.9
F76	FV76_inra	FV76_SMH02	FV76_inra_SMH04	49.57	3.32	-	France	FCI	European Flint (EF)	40.9	79.3	0.9
FC25	FC25_inra	FC25_SMH03*	FC25_inra_SMH03	51.11	10.35	-	Germany	FCI	European Northern Flint (NF/ENF)	37.6	77.2	0.9
GREN2	PDZ668-101	PDZ668_HD101_Mon09W	PDZ668_HD101_Mon09W	12.07	-61.75	-	Grenada	DH	Caribbean (Tropical)	40.0	75.1	1.0
GUAD6	PDZ689-201	PDZ689_HD201_Syn09W	PDZ689_HD201_Syn09W	16.32	-61.37	-	Guadeloupe island	DH	Caribbean (Tropical)	34.4	75.1	1.0
Mo15W	Mo15W_inra	Mo15W_inra_SMH04*	Mo15W_inra_SMH04	38.56	-91.01	-	USA	FCI	Corn Belt Dent (CBD)	39.9	77.5	1.0
N22	N22_inra	N22_SMH02	N22_inra_SMH02	42.50	-93.07	-	USA	FCI	Corn Belt Dent (CBD)	39.0	79.7	1.0
N6	N6_inra	N6_inra	N6_inra_SMH02	39.01	-98.48	-	USA	FCI	Corn Belt Dent (CBD)	42.3	77.7	1.0
Nay15	MR18_JDHMV2	-	MR18_JDHMV2	22.33	-105.38	46	Mexico	SSD	Mexican lowland (Tropical)	44.9	69.6	1.3
NAYA337K	PDZ741-101	PDZ741_HD101_Mon09W	PDZ741_HD101_Mon09W	21.10	-104.43	1080	Mexico	DH	Mexican lowland (Tropical)	37.5	72.9	1.0
NC222	NC222_inra	NC222_inra	NC222_inra_SMH03	35.76	-79.02	-	USA	FCI	Corn Belt Dent (CBD)	41.1	79.3	1.0
ND1	ND1_inra	ND1_SMH03	ND1_inra_SMH06	49.87	-97.17	-	USA	FCI	American Northern Flint (NF/ANF)	43.4	74.6	0.9
ND283	ND283_inra	ND283_inra	ND283_inra_SMH07	48.02	-97.02	-	USA	FCI	Corn Belt Dent (CBD)	42.8	78.2	0.9
ND30	ND30_inra	ND30_inra	ND30_inra_SMH04	53.76	-98.81	-	USA	FCI	American Northern Flint (NF/ANF)	40.9	77.3	0.9
NY303	NY303_inra	NY303_SMH05	NY303_inra_SMH05	36.02	-82.3	-	USA	FCI	American Northern Flint (NF/ANF)	42.4	70.2	0.9
NYS302	NYS302_inra	NYS302_SMH02	NYS302_inra_SMH02	40.71	-74.01	-	USA	FCI	American Northern Flint (NF/ANF)	39.1	76.8	1.0
Oax70	MR23_JDHMV2	MR23_JDHMV2*	MR23_JDHMV2	16.33	-95.23	46	Mexico	SSD	Mexican lowland (Tropical)	34.9	74.0	1.0
OAXAGP1	PDZ737-101	PDZ737_HD101_Mon09W	PDZ737_HD101_Mon09W	18.58	-98.83	1200	Mexico	DH	Mexican lowland (Tropical)	36.7	79.6	1.0
PB18	PB18_inra	PB18_inra_SMH01*	PB18_inra_SMH01	39.40	-8.22	-	Portugal	FCI	European Flint (EF)	35.9	75.8	1.0
PB79-2	PB79-2_inra	PB79-2_SMH02	PB79-2_inra_SMH02	44.82	8.25	-	Italy	FCI	Italian (SpanIt)	40.4	74.0	1.5
PB86	PB86_inra	PB86_inra_SMH00*	PB86_inra_SMH00	41.81	-8.42	-	Portugal	FCI	European Flint (EF)	44.0	76.1	1.1
PLS14	PLS14_inra	PLS14_inra_SMH00*	PLS14_inra_SMH00	51.15	21.83	-	Poland	FCI	European Northern Flint (NF/ENF)	50.2	76.7	1.0
PP147	PP147_inra	PP147_inra	PP147_inra_SMH01	42.60	-72.61	-	USA	FCI	Corn Belt Dent (CBD)	34.2	78.9	1.0
rgsVII	MR09_JDHMV2	-	MR09_JDHMV2	-30.00	-53.00	366	Brazil	SSD	Southern South American (Tropical)	34.2	68.2	1.8
RT9	RT9_inra	RT9_SMH02	RT9_inra_SMH02	48.77	8.58	-	Germany	FCI	European Northern Flint (NF/ENF)	44.0	78.1	0.9
SNLP305	SNLP305_CIMMYT	SNLP305_CIMMYT*	SNLP305_CIMMYT	21.47	-98.89	122	Mexico	DH	Mexican lowland (Tropical)	34.8	76.5	1.2
SVINGP2A	PDZ682-101	PDZ682-101	PDZ682-101	13.25	-61.22	-	Saint Vincent island	DH	Caribbean (Tropical)	39.1	75.4	0.9
UH_FF0721H	UH_FF0721H_uh	UH_FF0721H_uh	UH_FF0721H_uh_R12	51.78	11.72	-	Germany	FCI	European Northern Flint (NF/ENF)	42.2	75.4	0.9
Ven453	MR08_JDHMV2	MR08_JDHMV2*	MR08_JDHMV2	9.02	-63.72	146	Venezuela	SSD	Northern South American (Tropical)	42.4	74.0	1.2
Ven568	MR01_JDHMV2	-	MR01_JDHMV2	8.90	-64.22	183	Venezuela	SSD	Northern South American (Tropical)	40.3	73.8	1.2
Wf9	Wf9_inra	Wf9_inra_SMH00*	Wf9_inra_SMH00	40.29	-86.15	-	USA	FCI	Corn Belt Dent (CBD)	42.6	76.9	1.0
WJ	WJ_inra	WJ_inra	WJ_inra_SMH03	44.18	-88.72	-	USA	FCI	Corn Belt Dent (CBD)	39.8	78.3	1.0
* Lines for which the exact same DNAs were used for 50K genotyping and HTS generation
