# Supplementary material for: Independent introductions and admixtures have contributed to adaptation of European maize and its American counterparts
Source: PLoS Genet. 2017 Mar 16;13(3):e1006666. doi: 10.1371/journal.pgen.1006666 (PMC5373671; doi:10.1371/journal.pgen.1006666)
Supplement: S2 Table — (XLSX) [file pgen.1006666.s015.xlsx]

## Sheet: S2 Table
S2 Table : Pairwise Fst matrix (P-value) computed between 11 groups defined a priori (cf. S1 Table).
	Caribbeans	Corn Belt Dents	European Flints	Spanish	Mexican Highlands	Italians	Mexican lowlands	American Northern Flints	European Northern Flints	Northern South Americans	Southern South Americans
Caribbeans		0.087 (<0.001)	0.170 (<0.001)	0.137 (0.021)	0.018 (0.042)	0.134 (0.011)	0.039 (0.007)	0.247 (0.008)	0.309 (<0.001)	0.027 (0.051)	0.028 (0.011)
Corn Belt Dents	0.087 (<0.001)		0.112 (<0.001)	0.156 (0.001)	0.051 (0.034)	0.110 (<0.001)	0.062 (<0.001)	0.136 (<0.001)	0.211 (<0.001)	0.091 (0.011)	0.052 (0.009)
European Flints	0.170 (<0.001)	0.112 (<0.001)		0.167 (0.003)	0.113 (0.012)	0.078 (<0.001)	0.114 (0.001)	0.098 (<0.001)	0.123 (<0.001)	0.133 (0.012)	0.107 (0.007)
Spanish	0.137 (0.021)	0.156 (0.001)	0.167 (0.003)		0.095 (0.194)	0.113 (0.017)	0.115 (0.019)	0.290 (0.015)	0.339 (0.011)	0.085 (0.189)	0.093 (0.018)
Mexican Highlands	0.018 (0.042)	0.051 (0.034)	0.113 (0.012)	0.095 (0.194)		0.090 (0.050)	0.009 (0.334)	0.193 (0.063)	0.249 (0.024)	0.012 (0.347)	-0.001 (0.48)
Italians	0.134 (0.011)	0.110 (<0.001)	0.078 (<0.001)	0.113 (0.017)	0.090 (0.05)		0.099 (0.013)	0.164 (0.006)	0.198 (<0.001)	0.101 (0.04)	0.09 (0.006)
Mexican Lowlands	0.039 (0.007)	0.062 (<0.001)	0.114 (0.001)	0.115 (0.019)	0.009 (0.334)	0.099 (0.013)		0.169 (0.008)	0.228 (0.001)	0.033 (0.139)	0.021 (0.058)
American Northern Flints	0.247 (0.008)	0.136 (<0.001)	0.098 (<0.001)	0.29 (0.015)	0.193 (0.063)	0.164 (0.006)	0.169 (0.008)		0.036 (<0.001)	0.226 (0.044)	0.187 (0.002)
European Northern Flints	0.309 (<0.001)	0.211 (<0.001)	0.123 (<0.001)	0.339 (0.011)	0.249 (0.024)	0.198 (<0.001)	0.228 (0.001)	0.036 (<0.001)		0.283 (0.029)	0.244 (<0.001)
Northern South Americans	0.027 (0.051)	0.091 (0.011)	0.133 (0.012)	0.085 (0.189)	0.012 (0.347)	0.101 (0.040)	0.033 (0.139)	0.226 (0.044)	0.283 (0.029)		0.012 (0.053)
Southern South Americans	0.028 (0.011)	0.052 (0.009)	0.107 (0.007)	0.093 (0.018)	-0.001 (0.48)	0.090 (0.006)	0.021 (0.058)	0.187 (0.002)	0.244 (<0.001)	0.012 (0.053)
