# Supplementary material for: Independent introductions and admixtures have contributed to adaptation of European maize and its American counterparts
Source: PLoS Genet. 2017 Mar 16;13(3):e1006666. doi: 10.1371/journal.pgen.1006666 (PMC5373671; doi:10.1371/journal.pgen.1006666)
Supplement: S3 Table — (XLSX) [file pgen.1006666.s016.xlsx]

## Sheet: S3 Table
S3 Table. Description of Differentially Selected candidate genes (DS_candidates).
Gene names, annotations, and positions of DS_candidate genes (Chromosome, Start, Stop) are indicated.
G1 and G2 designate groups involved in significant Fst and XP-CLR pairwise comparisons with corresponding values for Fst and P-values (and the number of SNPs from which Fst was calculated, S_Fst) and XP-CLR for G1 and G2 (Fst, XPCLR_G1, XPCLR_G2) with associated P-values (P-Fst, P_XPCLR_G1, P_XPCLR_G2).
We condition our results on D significance within one of the two groups and report D for each group (D_G1, D_G2) with the number of SNPs from which D was estimated (S_G1, S_G2) along with associated P-values (P_D_G1 and P_D_G2).
Genes followed by [df] indicate respectively Dent-Flint candidates described in Unterseer et al (2016); [#n] indicates genes belonging to networks found under selection with the corresponding network cluster number, n (cf. S5 Table).
Mapman ontologies are shown.
GeneName [df][#n]	Annotation	Chr	Start	Stop	G1	G2	P_D_G1	D_G1	S_G1	P_D_G2	D_G2	S_G2	Fst	P_Fst	S_Fst	P_XPCLR_G1	XPCLR_G1	P_XPCLR_G2	XPCLR_G2	MapMan
GRMZM2G008122		1	6,430,163	6,434,861	ANF	ENF	0.039	-1.176	64	0.664	0.457	186	0.339	0.035	178	0.006	17.657	0.531	0.311	transport miscelaneous
GRMZM5G857724		1	6,433,148	6,433,516	ANF	ENF	0.041	-1.174	57	0.644	0.395	150	0.370	0.028	142	0.006	17.657	0.531	0.311	transport miscelaneous
GRMZM2G092719		1	7,456,720	7,458,916	Tropical	SpanIt	0.470	-0.860	307	0.017	-1.713	23	0.274	0.040	288	0.114	9.721	0.028	6.822	protein synthesis
GRMZM2G170567		1	9,522,789	9,541,394	NF	CBD	0.041	-2.045	397	0.682	0.522	336	0.595	0.023	393	0.008	24.512	0.037	12.409	cell organisation|storage proteins
GRMZM2G113239		1	9,563,684	9,564,438	NF	CBD	0.038	-2.059	325	0.730	0.671	219	0.585	0.025	288	0.022	18.145	0.038	12.284	protein synthesis
GRMZM2G018068		1	11,760,798	11,778,347	Tropical	CBD	0.047	-2.325	266	0.762	0.778	323	0.235	0.038	397	0.023	10.447	0.166	1.527	cell organisation
					Tropical	SpanIt	0.047	-2.325	266	0.966	1.749	210	0.293	0.033	353	0.04	16.796	0.297	0.958
AC191040.2_FG002		1	11,788,150	11,789,504	Tropical	CBD	0.011	-2.461	243	0.808	0.963	312	0.253	0.030	383	0.034	8.913	0.346	0.380	not assigned : unknown
					Tropical	SpanIt	0.011	-2.461	243	0.981	1.916	217	0.309	0.028	352	0.036	17.493	0.392	0.476
GRMZM2G445783		1	11,790,334	11,793,656	Tropical	SpanIt	0.008	-2.476	235	0.975	1.852	187	0.300	0.030	316	0.035	17.689	0.307	0.892	cell organisation
					Tropical	CBD	0.008	-2.476	235	0.791	0.886	268	0.245	0.033	334	0.023	10.464	0.116	2.245
GRMZM2G169320		1	13,536,597	13,540,215	Tropical	CBD	0.033	-2.369	129	0.935	1.689	137	0.404	0.003	204	0.014	12.368	0.006	10.329	major carbohydrate degradation|minor carbohydrate metabolism
					Tropical	SpanIt	0.033	-2.369	129	0.764	0.735	152	0.254	0.050	169	0.001	34.778	0.240	1.396
GRMZM2G029000		1	20,900,687	20,901,539	EF	SpanIt	0.898	1.351	69	0.042	-1.612	49	0.322	0.044	69	0.393	1.056	0.040	5.323	not assigned : unknown
GRMZM2G388915		1	21,983,737	21,994,162	Tropical	SpanIt	0.934	1.177	218	0.002	-1.821	89	0.514	0.004	232	0.035	17.509	0.000	25.866	DNA repair
GRMZM5G880508		1	22,246,904	22,253,428	Tropical	SpanIt	0.607	-0.326	363	0.006	-1.780	132	0.551	0.003	360	0.104	10.355	0.004	15.320	not assigned : unknown
GRMZM5G872264		1	22,255,044	22,260,130	Tropical	SpanIt	0.628	-0.243	307	0.002	-1.822	109	0.555	0.003	307	0.067	13.396	0.002	16.945	not assigned : unknown
GRMZM2G007130		1	22,373,476	22,376,079	Tropical	SpanIt	0.895	0.929	343	0.007	-1.779	35	0.546	0.003	303	0.528	0.688	0.002	17.349	cell cycle
GRMZM2G006977		1	22,379,293	22,385,166	NF	SpanIt	0.672	0.325	283	0.007	-1.779	35	0.554	0.038	267	0.44	4.253	0.005	20.899	calcium signalling
					Tropical	SpanIt	0.881	0.825	432	0.007	-1.779	35	0.583	0.002	407	0.528	0.688	0.002	18.920
GRMZM2G077127		1	22,437,817	22,440,310	Tropical	SpanIt	0.780	0.321	508	0.002	-1.822	73	0.454	0.009	335	0.501	0.861	0.008	11.588	not assigned : unknown
GRMZM2G457178		1	22,498,644	22,510,140	EF	SpanIt	0.848	1.127	382	0.004	-1.790	36	0.363	0.034	383	0.326	1.784	0.000	23.515	not assigned : unknown
					NF	SpanIt	0.773	0.781	317	0.004	-1.790	36	0.632	0.020	310	0.662	0.919	0.019	14.840
					Tropical	SpanIt	0.816	0.465	480	0.004	-1.790	36	0.355	0.020	472	N/A	N/A	0.002	16.887
GRMZM2G088843		1	29,741,298	29,743,471	ANF	ENF	0.038	-1.178	86	N/A	N/A	0	0.756	0.001	85	0.13	3.611	0.020	16.823	not assigned : unknown
GRMZM2G372398		1	36,497,245	36,514,437	NF	Tropical	0.049	-2.012	82	0.962	1.478	355	0.560	0.044	361	0.016	15.652	0.048	17.072	not assigned : unknown
GRMZM2G049159	gras67 : GRAS-transcription factor 67	1	40,139,023	40,143,020	EF	SpanIt	0.856	1.165	136	0.000	-1.848	84	0.435	0.016	129	0.078	9.602	0.020	7.739	regulation of RNA transcription
					Tropical	SpanIt	0.222	-1.702	131	0.000	-1.848	84	0.674	0.001	128	0.002	34.589	0.001	22.230
GRMZM2G122965 [df]		1	47,699,083	47,705,236	NF	EF	0.001	-2.318	111	0.919	1.473	165	0.474	0.016	178	0.01	16.487	0.053	8.023	cell organisation
					EF	CBD	0.919	1.473	165	0.001	-2.322	119	0.463	0.010	168	0.103	6.411	0.010	15.119
					Tropical	CBD	0.794	0.380	242	0.001	-2.322	119	0.437	0.002	241	0.062	6.681	0.001	17.098
GRMZM5G807260		1	47,827,840	47,828,946	NF	EF	0.024	-2.129	138	0.534	-0.025	107	0.598	0.003	125	0.002	27.624	0.003	27.557	not assigned : unknown
AC204931.3_FG004		1	54,339,214	54,340,577	ANF	ENF	0.024	-1.193	10	0.509	-0.117	48	0.476	0.014	51	0.029	10.267	0.384	1.342	not assigned : unknown
GRMZM2G006477	glk17 : G2-like-transcription factor 17	1	54,343,607	54,350,368	ANF	ENF	0.012	-1.215	14	0.515	-0.090	64	0.498	0.012	68	0.029	10.267	0.384	1.342	regulation of RNA transcription
AC204530.4_FG003		1	61,621,307	61,622,780	Tropical	CBD	0.048	-2.321	244	0.811	0.976	433	0.356	0.007	402	0.001	23.649	0.023	5.884	cell organisation
AC204530.4_FG006		1	61,666,245	61,668,447	EF	SpanIt	0.975	2.010	155	0.027	-1.672	56	0.313	0.049	154	0.507	0.351	0.023	7.181	phosphinositides signalling
GRMZM5G831486		1	61,669,005	61,670,375	EF	SpanIt	0.975	2.010	155	0.027	-1.672	56	0.313	0.049	154	0.507	0.351	0.025	6.961	phosphinositides signalling
GRMZM2G107196		1	64,004,688	64,010,386	ANF	ENF	0.006	-1.225	39	0.676	0.506	315	0.544	0.009	297	0.006	17.457	0.129	7.126	signalling in sugar and nutrient physiology
GRMZM2G326248		1	64,012,256	64,014,810	ANF	ENF	0.006	-1.226	40	0.688	0.555	265	0.538	0.009	252	0.006	17.457	0.129	7.126	not assigned : unknown
GRMZM2G026417	gbptf18 : GeBP-transcription factor 18	1	64,015,285	64,016,906	ANF	ENF	0.006	-1.226	40	0.691	0.564	234	0.547	0.009	239	0.011	14.436	0.129	7.126	regulation of RNA transcription
GRMZM2G026322		1	64,018,158	64,020,789	ANF	ENF	0.006	-1.225	39	0.715	0.652	182	0.529	0.010	186	0.009	15.643	0.129	7.126	miscellaneous cytochrome P450
GRMZM2G311036	bx10a : benzoxazinone synthesis10	1	66,304,872	66,306,978	EF	SpanIt	0.014	-2.088	415	0.441	-0.215	452	0.577	0.004	427	0.003	31.992	0.000	26.723	secondary metabolism : phenylpropanoids
GRMZM2G120069		1	67,055,552	67,057,472	Tropical	CBD	0.942	1.254	112	0.045	-1.902	153	0.228	0.043	109	0.073	6.006	0.000	27.260	protein degradation
GRMZM2G125314		1	67,128,996	67,130,903	Tropical	CBD	0.967	1.570	313	0.015	-2.075	274	0.381	0.005	312	0.032	9.265	0.001	18.636	protein degradation
GRMZM2G426511		1	67,140,001	67,142,225	Tropical	CBD	0.975	1.703	388	0.027	-1.993	334	0.349	0.008	394	0.113	4.261	0.001	18.122	not assigned : unknown
GRMZM2G370519		1	67,145,034	67,146,044	Tropical	CBD	0.966	1.535	221	0.048	-1.875	198	0.357	0.007	226	0.113	4.261	0.001	18.122	miscellaneous cytochrome P450
GRMZM2G382717		1	68,113,455	68,115,168	ANF	ENF	0.556	-0.213	180	0.030	-1.831	26	0.320	0.041	192	0.324	0.663	0.000	36.074	abiotic stress
GRMZM2G060544	lbd5 : LBD-transcription factor 5	1	72,351,668	72,352,962	NF	Tropical	0.041	-2.044	22	0.911	1.035	21	0.603	0.029	25	0.046	11.126	0.185	6.441	regulation of RNA transcription
GRMZM2G137502	dof36 : C2C2-Dof-transcription factor 36	1	72,616,537	72,618,945	EF	CBD	0.005	-2.254	28	0.827	1.045	102	0.531	0.005	83	0.009	20.662	0.533	0.127	regulation of RNA transcription
					NF	CBD	0.004	-2.282	43	0.827	1.045	102	0.472	0.047	82	0.028	16.472	0.005	33.184
AC199541.4_FG007		1	78,363,801	78,365,445	NF	SpanIt	0.871	1.294	87	0.007	-1.773	94	0.533	0.049	99	0.514	2.835	0.024	13.750	miscellaneous UDP glucosyl and glucoronyl transferases
GRMZM2G703650		1	78,365,894	78,366,331	NF	SpanIt	0.872	1.312	77	0.009	-1.757	83	0.544	0.043	84	0.514	2.835	0.024	13.750	not assigned : unknown
GRMZM2G474129 [df]		1	85,714,084	85,714,975	Tropical	SpanIt	0.943	1.261	290	0.003	-1.798	152	0.255	0.049	294	0.304	3.250	0.030	6.654	not assigned : unknown
GRMZM2G175134 [df]		1	85,715,197	85,716,538	Tropical	SpanIt	0.944	1.274	289	0.003	-1.798	152	0.255	0.049	293	0.304	3.250	0.030	6.654	miscellaneous glutathione S transferases
GRMZM5G881779		1	90,488,840	90,490,093	NF	CBD	0.608	0.042	94	0.004	-2.177	76	0.641	0.020	84	0	46.343	0.008	28.564	not assigned : unknown
GRMZM2G033478		1	90,545,192	90,557,101	NF	CBD	0.570	-0.112	136	0.001	-2.308	111	0.647	0.020	132	0	48.685	0.010	25.565	not assigned : unknown
GRMZM2G317386		1	90,788,877	90,790,064	ANF	ENF	0.636	0.123	186	0.000	-1.907	142	0.417	0.022	196	0.209	1.872	0.035	14.050	protein degradation
GRMZM2G380777		1	107,287,124	107,288,431	Tropical	SpanIt	0.821	0.486	337	0.043	-1.607	104	0.562	0.002	352	0.027	19.368	0.009	11.499	not assigned : unknown
GRMZM5G856200		1	116,764,279	116,764,485	NF	SpanIt	0.287	-1.133	58	0.009	-1.759	34	0.642	0.018	49	0.112	16.637	0.002	25.229	not assigned : unknown
GRMZM2G423315		1	116,767,352	116,786,303	NF	SpanIt	0.217	-1.423	127	0.002	-1.814	66	0.685	0.012	83	0.08	19.327	0.001	26.594	RNA processing
					Tropical	SpanIt	0.759	0.228	127	0.002	-1.814	66	0.271	0.041	134	0.122	9.310	0.011	10.355
GRMZM2G311378		1	116,799,954	116,803,613	NF	SpanIt	0.189	-1.532	57	0.002	-1.808	32	0.728	0.005	34	0.099	17.703	0.002	24.256	not assigned : unknown
					Tropical	SpanIt	0.964	1.522	53	0.002	-1.808	32	0.308	0.029	51	0.484	0.986	0.011	10.344
GRMZM2G038973		1	117,114,680	117,142,745	NF	SpanIt	0.383	-0.803	306	0.003	-1.797	206	0.596	0.028	268	0.123	15.891	0.021	14.422	miscellaneous gluco- galacto- and mannosidases
GRMZM2G337242		1	117,155,139	117,165,079	NF	SpanIt	0.466	-0.503	167	0.008	-1.771	157	0.611	0.025	175	0.123	15.891	0.021	14.422	miscellaneous gluco- galacto- and mannosidases
GRMZM2G134985		1	121,487,438	121,498,734	Tropical	SpanIt	0.955	1.392	528	0.038	-1.627	197	0.262	0.045	616	0.154	7.680	0.043	5.456	not assigned : unknown
AC213981.3_FG001		1	122,884,998	122,885,444	NF	SpanIt	0.038	-2.056	47	0.646	0.368	113	0.649	0.016	137	0.016	32.369	0.033	12.302	not assigned : unknown
GRMZM2G009655		1	123,753,257	123,772,766	NF	SpanIt	0.024	-2.126	98	0.662	0.419	239	0.649	0.016	290	0.09	18.413	0.037	11.826	protein degradation
GRMZM2G009624		1	123,774,374	123,777,663	NF	SpanIt	0.020	-2.164	38	0.719	0.589	81	0.665	0.014	92	0.11	16.848	0.034	12.214	RNA processing
GRMZM2G053955		1	123,870,065	123,870,961	NF	SpanIt	0.022	-2.138	74	0.661	0.414	208	0.647	0.017	251	0.05	23.033	0.120	5.880	not assigned : unknown
GRMZM2G451856		1	124,684,308	124,691,798	NF	SpanIt	0.037	-2.061	16	0.957	1.698	137	0.551	0.040	148	0.03	27.071	0.026	13.380	DNA unspecified
					NF	Tropical	0.037	-2.061	16	0.947	1.297	160	0.610	0.027	169	0.019	14.888	0.084	12.278
GRMZM2G159587		1	140,716,323	140,720,869	NF	SpanIt	0.434	-0.597	209	0.036	-1.635	202	0.555	0.038	255	0.173	12.902	0.013	16.633	oxidative penthose phosphate pathway
GRMZM2G039214		1	145,396,728	145,415,230	NF	SpanIt	0.340	-0.928	107	0.018	-1.710	56	0.548	0.041	104	0.065	20.954	0.022	14.165	not assigned : unknown
AC208453.3_FG003		1	146,249,687	146,250,489	EF	SpanIt	0.876	1.240	102	0.009	-1.764	83	0.373	0.031	102	0.235	3.313	0.042	5.200	not assigned : unknown
GRMZM2G044354		1	147,343,802	147,353,390	EF	SpanIt	0.714	0.621	440	0.029	-1.666	151	0.388	0.027	489	0.073	10.020	0.011	9.614	not assigned : unknown
GRMZM5G878257		1	147,467,429	147,467,814	EF	SpanIt	0.947	1.710	116	0.035	-1.638	50	0.389	0.027	124	0.064	10.894	0.018	8.045	not assigned : unknown
GRMZM2G174263		1	147,609,167	147,609,932	EF	SpanIt	0.883	1.272	120	0.023	-1.684	72	0.363	0.034	126	0.044	13.444	0.035	5.770	miscellaneous invertase pectin methylesterase inhibitor family protein
GRMZM2G057820		1	147,720,182	147,724,862	EF	SpanIt	0.780	0.860	187	0.038	-1.629	78	0.354	0.036	203	0.05	12.555	0.036	5.724	metal transport
GRMZM2G093736		1	156,486,765	156,489,323	NF	EF	0.497	-0.383	354	0.016	-2.063	317	0.564	0.006	387	0.033	10.711	0.010	17.252	miscellaneous myrosinases-lectin-jacalin
GRMZM2G073427	bzip111 : bZIP-transcription factor 111	1	170,573,935	170,578,823	EF	CBD	0.019	-2.023	197	0.285	-0.764	342	0.504	0.007	316	0.041	10.828	0.031	10.008	regulation of RNA transcription
					NF	EF	0.789	0.855	304	0.019	-2.023	197	0.340	0.048	301	0.286	2.301	0.029	11.160
GRMZM2G108422		1	170,716,551	170,717,604	NF	EF	0.602	0.016	127	0.044	-1.827	36	0.483	0.015	84	0.141	4.954	0.005	23.099	cell wall degradation
					EF	CBD	0.044	-1.827	36	0.669	0.484	130	0.314	0.049	89	0.097	6.713	0.037	9.233
GRMZM2G015097	cpp2 : CPP-transcription factor 2	1	171,230,397	171,235,966	ANF	ENF	0.004	-1.234	34	0.687	0.543	63	0.387	0.025	69	0.033	9.642	0.253	3.335	regulation of RNA transcription
GRMZM2G028700		1	174,634,733	174,645,383	Tropical	SpanIt	0.671	-0.073	271	0.011	-1.745	86	0.431	0.011	260	0.116	9.596	0.005	14.194	protein postranslational modification
GRMZM2G028900		1	174,669,610	174,673,449	Tropical	SpanIt	0.882	0.827	133	0.001	-1.829	38	0.282	0.037	129	0.164	7.230	0.005	13.712	protein signalling
GRMZM2G488692		1	174,795,544	174,800,427	ANF	ENF	0.748	0.651	244	0.009	-1.866	75	0.296	0.050	169	0.546	0.011	0.028	15.230	not assigned : unknown
GRMZM2G042313		1	176,093,108	176,098,219	Tropical	SpanIt	0.683	-0.026	759	0.008	-1.770	284	0.402	0.013	694	0.094	11.084	0.021	7.842	amino acids transport
GRMZM2G151236		1	180,827,397	180,837,800	ANF	ENF	0.327	-0.783	158	0.036	-1.821	97	0.375	0.027	146	0.234	1.521	0.048	12.356	protein postranslational modification
GRMZM2G098494		1	180,935,605	180,953,553	ANF	ENF	0.612	0.007	332	0.005	-1.876	151	0.389	0.025	312	0.166	2.674	0.011	20.191	cations transport
GRMZM2G399359		1	180,954,093	180,955,897	ANF	ENF	0.640	0.145	177	0.003	-1.887	65	0.420	0.022	152	0.184	2.300	0.011	20.191	not assigned : unknown
AC186524.3_FG005	hmg101 : HMG-transcription factor 101	1	180,959,298	180,961,804	ANF	ENF	0.645	0.175	92	0.028	-1.834	25	0.441	0.018	62	0.184	2.300	0.011	20.191	regulation of RNA transcription
GRMZM2G086258	dct2 : dicarboxylic acid transporter2	1	181,868,560	181,880,941	ANF	ENF	0.546	-0.245	582	0.000	-1.909	268	0.318	0.042	588	0.196	2.073	0.029	14.991	metabolite transport at the mitochondrial membrane
GRMZM2G086285		1	181,884,050	181,886,907	ANF	ENF	0.615	0.021	497	0.000	-1.904	212	0.298	0.049	502	0.196	2.073	0.039	13.456	not assigned : unknown
GRMZM2G086365		1	181,888,994	181,889,725	ANF	ENF	0.673	0.306	369	0.001	-1.897	172	0.318	0.042	374	0.213	1.813	0.035	14.009	co-factor and vitamine metabolism
GRMZM2G083755		1	187,341,766	187,344,871	NF	Tropical	0.460	-0.525	136	0.044	-2.334	128	0.708	0.011	139	0.015	15.987	0.093	11.465	not assigned : unknown
AC213857.4_FG003		1	187,344,907	187,345,239	NF	Tropical	0.442	-0.571	137	0.043	-2.340	134	0.707	0.011	145	0.027	13.380	0.106	10.474	calcium signalling
GRMZM2G041996		1	189,813,995	189,814,781	NF	SpanIt	0.001	-2.318	113	0.060	-1.553	129	0.707	0.008	125	0.009	38.152	0.002	24.922	not assigned : unknown
					NF	CBD	0.001	-2.318	113	0.357	-0.497	147	0.695	0.014	138	0.004	29.487	0.003	38.552
					NF	EF	0.001	-2.318	113	0.663	0.443	137	0.606	0.003	138	0.034	10.614	0.002	32.934
GRMZM2G033656	ereb150 : AP2-EREBP-transcription factor 150	1	189,837,258	189,838,115	NF	EF	0.020	-2.165	163	0.660	0.428	200	0.568	0.006	207	0.039	10.009	0.002	35.584	not assigned : unknown
					NF	CBD	0.020	-2.165	163	0.353	-0.512	206	0.679	0.016	207	0.003	30.538	0.001	50.376
					NF	SpanIt	0.020	-2.165	163	0.185	-1.101	199	0.662	0.014	197	0.014	34.179	0.001	32.518
GRMZM2G158479		1	205,374,341	205,391,494	Tropical	SpanIt	0.603	-0.347	741	0.022	-1.693	195	0.303	0.030	727	0.044	16.084	0.048	5.182	mitochondrial electron transport ATP synthesis
GRMZM2G448258		1	208,796,263	208,820,572	NF	Tropical	0.027	-2.111	443	0.431	-1.016	997	0.562	0.043	1029	0.011	17.383	0.252	4.496	cell cycle|protein postranslational modification
GRMZM2G116831		1	216,299,934	216,302,391	NF	CBD	0.002	-2.304	76	0.090	-1.544	275	0.515	0.036	260	0.005	27.952	0.005	32.294	metal transport
					NF	EF	0.002	-2.304	76	0.395	-0.493	291	0.398	0.030	278	0.006	18.979	0.000	57.997
GRMZM5G893055		1	216,440,339	216,442,582	NF	EF	0.023	-2.134	93	0.609	0.258	316	0.441	0.021	209	0.006	18.353	0.017	13.947	protein degradation
					NF	Tropical	0.023	-2.134	93	0.695	0.012	372	0.549	0.049	227	0.038	11.919	0.199	5.985
					NF	CBD	0.023	-2.134	93	0.244	-0.919	319	0.608	0.023	208	0.003	30.946	0.008	28.242
GRMZM2G119357	phd2 : PHD-transcription factor 2	1	216,471,619	216,479,224	NF	Tropical	0.000	-2.380	233	0.779	0.311	592	0.561	0.043	614	0.025	13.768	0.129	8.992	regulation of RNA transcription
					NF	EF	0.000	-2.380	233	0.591	0.200	513	0.462	0.017	462	0.012	15.415	0.019	13.361
					NF	CBD	0.000	-2.380	233	0.256	-0.870	525	0.601	0.023	478	0.005	27.611	0.014	21.776
GRMZM2G015967		1	219,474,641	219,478,759	ANF	ENF	0.022	-1.195	206	0.037	-1.819	188	0.558	0.008	190	0.019	12.126	0.070	10.398	protein folding
GRMZM2G078154		1	222,761,634	222,775,031	NF	Tropical	0.364	-0.860	131	0.040	-2.348	116	0.733	0.007	125	0.001	29.831	0.034	20.110	metabolite transport at the mitochondrial membrane
					Tropical	SpanIt	0.040	-2.348	116	0.921	1.443	115	0.465	0.007	125	0.017	22.410	0.018	8.449
GRMZM2G345776		1	223,317,174	223,317,625	Tropical	SpanIt	0.780	0.316	376	0.038	-1.626	93	0.522	0.004	379	0.081	12.075	0.001	21.920	not assigned : unknown
GRMZM2G016613		1	224,686,673	224,688,962	NF	SpanIt	0.037	-2.062	14	0.762	0.727	27	0.568	0.033	35	0.107	17.033	0.014	16.134	protein degradation
GRMZM2G095492		1	228,194,568	228,197,870	EF	SpanIt	0.007	-2.178	219	0.867	1.137	260	0.481	0.008	227	0.017	19.697	0.001	21.050	receptor kinase signalling
GRMZM2G153208		1	228,643,379	228,644,379	ANF	ENF	0.629	0.087	252	0.022	-1.844	68	0.304	0.045	263	0.434	0.170	0.000	37.185	biotic stress
GRMZM2G093951		1	228,664,950	228,666,474	ANF	ENF	0.651	0.206	209	0.017	-1.851	87	0.303	0.046	209	0.616	0.000	0.001	33.852	biotic stress
GRMZM2G079428		1	229,849,325	229,865,626	EF	SpanIt	0.956	1.780	202	0.018	-1.706	136	0.332	0.041	194	0.112	7.425	0.019	7.913	not assigned : unknown
GRMZM2G314328		1	234,729,688	234,734,594	Tropical	CBD	0.500	-0.741	56	0.017	-2.054	32	0.466	0.001	59	0	48.463	0.007	9.920	mitochondrial electron transport ATP synthesis
GRMZM2G426023		1	237,727,249	237,729,243	ANF	ENF	0.028	-1.189	16	0.948	1.815	77	0.456	0.017	76	0.032	9.798	0.191	4.898	not assigned : unknown
GRMZM2G076597		1	237,741,444	237,749,566	ANF	ENF	0.009	-1.221	66	0.617	0.310	269	0.380	0.026	253	0.038	9.075	0.323	2.095	RNA binding
GRMZM2G139744		1	245,159,703	245,165,127	EF	CBD	0.499	-0.154	171	0.040	-1.935	151	0.407	0.018	227	0.013	18.244	0.035	9.453	protein targeting
GRMZM5G803556		1	245,218,110	245,221,640	NF	CBD	0.730	0.585	308	0.002	-2.229	277	0.587	0.024	317	0.042	13.973	0.007	29.763	not assigned : unknown
GRMZM2G027991		1	250,862,854	250,866,463	Tropical	CBD	0.970	1.612	93	0.042	-1.930	65	0.306	0.014	114	0.273	1.181	0.028	5.290	not assigned : unknown
GRMZM2G319215		1	252,139,513	252,141,376	NF	EF	0.038	-2.059	240	0.441	-0.327	235	0.474	0.016	236	0.002	24.125	0.009	18.277	protein degradation
					NF	SpanIt	0.038	-2.059	240	N/A	N/A	3	0.773	0.002	214	0.086	18.734	0.000	33.158
GRMZM2G016602		1	252,142,903	252,154,238	NF	EF	0.038	-2.059	271	0.392	-0.506	289	0.500	0.012	282	0.001	30.019	0.002	31.260	DNA repair
					NF	SpanIt	0.038	-2.059	271	0.266	-0.815	20	0.786	0.002	251	0.086	18.734	0.000	36.917
GRMZM2G173425		1	252,257,077	252,261,490	NF	EF	0.141	-1.703	176	0.021	-1.998	189	0.699	0.001	209	0.001	31.057	0.001	45.421	regulation of RNA transcription
GRMZM2G087416		1	252,522,824	252,524,139	ANF	ENF	0.005	-1.230	222	0.002	-1.896	241	0.615	0.005	277	0.073	6.017	0.045	12.782	not assigned : unknown
GRMZM2G341410		1	253,107,850	253,109,690	ANF	ENF	0.043	-1.171	66	0.496	-0.170	251	0.399	0.024	228	0.008	16.031	0.215	4.250	cell wall proteins
GRMZM2G121047		1	253,362,149	253,363,360	NF	EF	0.737	0.620	245	0.005	-2.244	127	0.366	0.038	240	0.121	5.525	0.039	9.522	not assigned : unknown
GRMZM2G445139		1	253,399,481	253,404,583	EF	CBD	0.006	-2.205	145	0.987	2.302	156	0.324	0.043	168	0.045	10.313	0.156	3.475	not assigned : unknown
GRMZM2G075974		1	261,568,336	261,571,956	NF	EF	0.006	-2.271	40	0.599	0.227	76	0.344	0.046	78	0.049	9.049	0.031	10.711	nucleotide synthesis
GRMZM2G060070		1	261,616,857	261,623,029	NF	Tropical	0.424	-0.636	391	0.000	-2.582	365	0.763	0.005	412	0.001	37.032	0.008	32.701	RNA processing
					NF	SpanIt	0.424	-0.636	391	0.000	-1.861	471	0.664	0.014	447	0.02	30.398	0.023	14.032
GRMZM2G057374		1	266,910,497	266,911,637	NF	CBD	0.679	0.368	132	0.016	-2.067	147	0.607	0.023	153	0.004	29.251	0.043	11.421	protein folding
GRMZM2G057394		1	266,913,672	266,916,738	NF	CBD	0.679	0.368	132	0.016	-2.067	147	0.607	0.023	153	0.028	16.346	0.036	12.625	RNA processing
GRMZM2G025648		1	267,326,817	267,328,960	Tropical	CBD	0.002	-2.535	171	0.907	1.510	189	0.219	0.049	204	0.048	7.674	0.203	1.149	not assigned : unknown
GRMZM2G155323		1	267,956,175	267,966,681	NF	EF	0.994	2.622	303	0.017	-2.056	75	0.475	0.016	350	0.01	16.121	0.003	28.056	amino acid degradation|amino acid metabolism
GRMZM2G056909		1	270,024,410	270,025,172	NF	EF	0.004	-2.288	111	0.931	1.574	118	0.537	0.007	119	0.002	24.837	0.030	10.870	not assigned : unknown
GRMZM2G056914		1	270,028,275	270,031,562	NF	EF	0.027	-2.107	134	0.905	1.403	145	0.525	0.009	152	0.002	24.837	0.026	11.681	not assigned : unknown
GRMZM2G047038	mybr53 : MYB-related-transcription factor 53	1	270,124,591	270,135,580	NF	EF	0.004	-2.290	354	0.971	1.976	366	0.519	0.010	375	0.004	20.732	0.035	10.120	regulation of RNA transcription
GRMZM2G071025	chr106 : chromatin complex subunit A 106	1	270,251,701	270,258,419	NF	EF	0.038	-2.058	116	0.998	2.700	109	0.341	0.047	112	0.026	11.844	0.194	2.546	regulation of RNA transcription
GRMZM2G150166		1	270,350,318	270,355,747	NF	EF	0.000	-2.381	147	0.984	2.121	139	0.496	0.013	141	0.008	17.304	0.063	7.146	DNA unspecified
GRMZM2G442658	adh1 : alcohol dehydrogenase1	1	273,983,252	273,987,146	EF	SpanIt	0.867	1.202	108	0.044	-1.606	130	0.370	0.033	122	0.083	9.211	0.004	13.525	fermentation|misc : alcohol dehydrogenases
GRMZM2G131629		1	275,646,520	275,650,740	ANF	ENF	0.049	-1.165	66	0.448	-0.393	161	0.567	0.007	167	0.023	11.355	0.081	9.658	protein postranslational modification
GRMZM2G009843		1	276,203,232	276,207,982	NF	EF	0.010	-2.227	168	0.759	0.794	348	0.361	0.040	317	0.006	19.028	0.017	13.832	protein postranslational modification
GRMZM2G010037		1	276,208,307	276,209,818	NF	EF	0.031	-2.082	205	0.756	0.785	380	0.361	0.040	363	0.008	17.599	0.018	13.703	not assigned : unknown
GRMZM2G010052		1	276,211,593	276,212,056	NF	EF	0.044	-2.030	209	0.737	0.708	396	0.357	0.041	374	0.009	16.855	0.018	13.703	not assigned : unknown
GRMZM2G049547		1	286,706,927	286,713,398	ANF	ENF	0.375	-0.697	291	0.001	-1.900	256	0.489	0.013	303	0.1	4.672	0.020	16.962	protein degradation
GRMZM5G848542		1	286,840,047	286,841,795	ANF	ENF	0.533	-0.286	226	0.039	-1.814	164	0.484	0.014	240	0.217	1.742	0.046	12.659	cell wall proteins
GRMZM2G031062	hagtf7 : GNAT-transcription factor 7	1	287,201,947	287,202,876	ANF	ENF	0.044	-1.170	13	0.974	2.035	80	0.371	0.028	67	0.034	9.526	N/A	N/A	miscellaneous GCN5-related N-acetyltransferase
GRMZM2G301805		1	297,910,795	297,916,145	NF	CBD	0.014	-2.202	63	0.511	-0.034	108	0.496	0.040	120	0.077	10.507	0.048	10.586	not assigned : unknown
					NF	Tropical	0.014	-2.202	63	0.501	-0.734	146	0.563	0.043	149	0.047	11.061	0.054	16.004
					NF	SpanIt	0.014	-2.202	63	0.562	0.099	34	0.774	0.002	84	0.017	31.928	0.014	16.064
GRMZM2G077535		1	300,454,478	300,461,635	Tropical	SpanIt	0.592	-0.390	267	0.000	-1.874	64	0.464	0.007	276	0.221	5.195	0.007	12.654	not assigned : unknown
GRMZM2G377477		1	300,462,178	300,464,021	Tropical	SpanIt	0.537	-0.609	191	0.000	-1.851	42	0.383	0.015	200	0.221	5.195	0.007	12.654	not assigned : unknown
GRMZM2G077222		1	300,464,398	300,469,096	Tropical	SpanIt	0.536	-0.611	195	0.000	-1.851	42	0.382	0.015	202	0.227	5.017	0.007	12.748	not assigned : unknown
GRMZM2G077183		1	300,467,715	300,471,234	Tropical	SpanIt	0.520	-0.668	163	0.002	-1.812	38	0.402	0.013	153	0.227	5.017	0.007	12.748	miscellaneous glutathione S transferases
GRMZM2G000052		2	8,992,621	8,997,876	ANF	ENF	0.018	-1.203	134	0.323	-1.035	181	0.415	0.022	183	0.038	9.067	0.307	2.353	miscellaneous oxidases - copper, flavone
GRMZM2G300500		2	8,999,729	9,001,944	ANF	ENF	0.016	-1.207	173	0.268	-1.225	232	0.358	0.031	251	0.039	8.873	0.307	2.353	regulation of RNA transcription
GRMZM2G300497		2	9,003,377	9,003,660	ANF	ENF	0.018	-1.204	166	0.248	-1.274	239	0.333	0.037	255	0.039	8.873	0.395	1.231	biotic stress
GRMZM2G376731 [df]		2	25,913,684	25,932,129	NF	Tropical	0.596	-0.011	374	0.034	-2.368	192	0.626	0.022	376	0	55.702	0.012	29.092	protein targeting
					NF	CBD	0.596	-0.011	374	0.003	-2.212	247	0.552	0.028	363	0.002	33.544	0.012	23.221
					EF	CBD	0.731	0.688	249	0.003	-2.212	247	0.630	0.001	253	0.001	40.384	0.020	11.769
GRMZM2G357972 [df]		2	26,003,195	26,007,479	EF	CBD	0.705	0.588	115	0.018	-2.043	131	0.618	0.001	123	0.01	20.289	0.000	36.823	regulation of RNA transcription
					NF	CBD	0.843	1.108	115	0.018	-2.043	131	0.545	0.030	120	0.037	14.608	0.016	20.062
GRMZM2G062412		2	26,886,354	26,893,122	ANF	ENF	0.005	-1.230	43	0.438	-0.449	257	0.332	0.037	228	0.043	8.426	0.447	0.784	not assigned : unknown
GRMZM2G474929		2	26,934,038	26,936,467	NF	CBD	0.791	0.868	413	0.003	-2.189	328	0.603	0.023	426	0.149	7.069	0.012	23.502	not assigned : unknown
					NF	SpanIt	0.791	0.868	413	0.016	-1.714	285	0.573	0.032	427	0.253	9.418	0.025	13.545
GRMZM2G474883		2	26,938,751	26,940,081	NF	CBD	0.890	1.432	281	0.008	-2.125	213	0.536	0.032	287	0.149	7.069	0.012	23.502	protein degradation
GRMZM2G306735		2	27,564,347	27,566,833	NF	CBD	0.047	-2.021	205	0.558	0.126	433	0.589	0.024	358	0.006	26.895	0.004	35.945	not assigned : unknown
					NF	Tropical	0.047	-2.021	205	0.673	-0.057	445	0.621	0.023	394	0.01	18.094	0.017	26.421
GRMZM5G806743		2	27,566,960	27,567,646	NF	CBD	0.021	-2.148	173	0.399	-0.377	309	0.651	0.019	246	0.006	26.895	0.004	35.945	not assigned : unknown
					NF	Tropical	0.021	-2.148	173	0.581	-0.433	325	0.672	0.014	289	0.01	18.094	0.017	26.421
GRMZM2G702990		2	27,656,581	27,657,522	EF	CBD	0.321	-0.723	22	0.021	-2.028	44	0.723	0.000	26	0.004	28.862	0.001	34.759	not assigned : unknown
					NF	CBD	0.011	-2.225	22	0.021	-2.028	44	0.805	0.006	26	0.002	33.102	0.009	26.530
GRMZM2G170152		2	30,871,242	30,872,223	Tropical	SpanIt	0.708	0.057	348	0.008	-1.773	130	0.335	0.022	341	0.219	5.269	0.045	5.320	not assigned : unknown
GRMZM2G170101		2	30,873,246	30,881,967	Tropical	SpanIt	0.733	0.141	460	0.008	-1.773	188	0.342	0.022	446	0.094	11.059	0.037	5.935	nucleotide metabolism
GRMZM2G121700		2	38,192,410	38,194,128	EF	SpanIt	0.018	-2.032	66	0.254	-0.853	28	0.663	0.000	85	0.007	25.405	0.007	11.051	ethylene metabolism|miscellaneous oxidases - copper, flavone
GRMZM2G060906		2	38,292,208	38,294,070	EF	SpanIt	0.041	-1.852	47	N/A	N/A	1	0.340	0.039	46	0.1	8.115	0.027	6.680	protein targeting
GRMZM2G370507		2	39,639,314	39,639,879	NF	EF	0.085	-1.883	39	0.018	-2.035	91	0.853	0.000	105	0.001	31.677	0.017	13.943	not assigned : unknown
GRMZM2G114619		2	41,497,376	41,500,510	ANF	ENF	0.049	-1.164	131	0.396	-0.661	304	0.380	0.026	240	0.046	8.202	0.165	5.739	not assigned : unknown
GRMZM2G009948		2	42,234,533	42,255,741	EF	SpanIt	0.887	1.293	194	0.001	-1.837	56	0.480	0.008	193	0.317	1.902	0.022	7.367	not assigned : unknown
					Tropical	SpanIt	0.575	-0.459	246	0.001	-1.837	56	0.328	0.024	239	0.321	2.926	0.011	10.390
					NF	SpanIt	0.644	0.198	163	0.001	-1.837	56	0.654	0.015	220	0.405	4.997	0.008	18.824
GRMZM2G337113	gpa1 : glyceraldehyde-3-phosphate dehydrogenase1	2	42,257,261	42,259,297	NF	SpanIt	0.477	-0.470	89	0.001	-1.844	52	0.667	0.013	135	0.386	5.447	0.008	18.726	Calvin cycle
					EF	SpanIt	0.899	1.352	126	0.001	-1.844	52	0.383	0.029	131	0.468	0.541	0.036	5.716
GRMZM2G012404		2	42,356,883	42,358,662	NF	SpanIt	0.059	-1.974	162	0.000	-1.874	166	0.732	0.005	225	0.236	10.049	0.014	16.191	amino acid activation
					EF	SpanIt	0.793	0.896	258	0.000	-1.874	166	0.466	0.010	267	0.206	4.004	0.016	8.447
					Tropical	SpanIt	0.641	-0.191	377	0.000	-1.874	166	0.462	0.008	361	0.122	9.293	0.002	18.398
GRMZM2G012328		2	42,363,164	42,365,278	NF	SpanIt	0.059	-1.974	162	0.000	-1.874	166	0.732	0.005	225	0.222	10.592	0.018	15.176	cell wall pectin
					EF	SpanIt	0.793	0.896	258	0.000	-1.874	166	0.466	0.010	267	0.178	4.793	0.013	9.096
					Tropical	SpanIt	0.641	-0.191	377	0.000	-1.874	166	0.462	0.008	361	0.079	12.299	0.002	18.459
GRMZM2G315401		2	42,364,936	42,367,545	Tropical	SpanIt	0.640	-0.198	373	0.000	-1.873	163	0.460	0.008	357	0.07	13.053	0.002	18.459	minor carbohydrate metabolism
					NF	SpanIt	0.060	-1.967	159	0.000	-1.873	163	0.733	0.005	221	0.2	11.579	0.013	16.416
					EF	SpanIt	0.797	0.917	255	0.000	-1.873	163	0.464	0.011	264	0.171	5.009	0.008	10.706
GRMZM2G041356		2	42,421,022	42,424,072	Tropical	SpanIt	0.800	0.408	146	0.006	-1.781	52	0.514	0.004	142	0.025	19.965	0.007	12.349	minor carbohydrate metabolism
					EF	SpanIt	0.897	1.342	116	0.006	-1.781	52	0.478	0.008	119	0.153	5.649	0.003	14.573
					NF	SpanIt	0.647	0.214	133	0.006	-1.781	52	0.665	0.014	119	0.155	13.909	0.005	20.262
GRMZM2G446185		2	42,475,464	42,478,214	Tropical	SpanIt	0.526	-0.648	80	0.047	-1.596	21	0.576	0.002	58	0.02	21.212	0.010	10.852	not assigned : unknown
					NF	SpanIt	0.819	0.983	73	0.047	-1.596	21	0.543	0.043	40	0.2	11.598	0.018	15.048
					EF	SpanIt	0.395	-0.491	77	0.047	-1.596	21	0.426	0.018	55	0.093	8.566	0.006	11.637
GRMZM2G145788		2	42,481,240	42,482,501	Tropical	SpanIt	0.526	-0.648	80	0.047	-1.596	21	0.576	0.002	58	0.045	15.916	0.025	7.285	not assigned : unknown
					EF	SpanIt	0.395	-0.491	77	0.047	-1.596	21	0.426	0.018	55	0.078	9.597	0.023	7.248
GRMZM2G092621		2	42,525,275	42,526,930	Tropical	SpanIt	0.751	0.197	81	0.018	-1.708	39	0.547	0.003	82	0.047	15.708	0.014	9.191	minor carbohydrate metabolism
					EF	SpanIt	0.485	-0.196	129	0.018	-1.708	39	0.444	0.015	111	0.15	5.744	0.040	5.346
GRMZM2G345238		2	44,547,174	44,552,558	EF	CBD	0.000	-2.363	92	0.640	0.383	227	0.337	0.037	229	0.047	10.071	0.126	4.346	not assigned : unknown
					EF	SpanIt	0.000	-2.363	92	0.973	1.822	84	0.452	0.013	128	0.01	23.099	0.126	2.245
GRMZM2G046402		2	44,553,002	44,562,139	EF	SpanIt	0.000	-2.367	103	0.981	1.924	156	0.488	0.007	214	0.01	23.099	0.126	2.245	not assigned : unknown
					EF	CBD	0.000	-2.367	103	0.735	0.684	338	0.395	0.020	342	0.047	10.071	0.126	4.346
GRMZM2G474783		2	44,697,029	44,698,753	EF	SpanIt	0.042	-1.844	70	0.695	0.518	81	0.460	0.011	103	0.04	13.958	0.072	3.651	not assigned : unknown
GRMZM2G028258		2	45,987,000	45,991,366	ANF	ENF	0.491	-0.384	108	0.042	-1.810	52	0.397	0.024	123	0.237	1.479	0.026	15.645	potassium transport
GRMZM2G028139		2	45,990,707	46,002,305	ANF	ENF	0.415	-0.597	179	0.042	-1.810	52	0.355	0.032	193	0.237	1.479	0.016	18.308	protein synthesis
GRMZM2G331614		2	45,994,491	45,996,062	ANF	ENF	0.415	-0.597	179	0.042	-1.810	52	0.355	0.032	193	0.237	1.479	0.026	15.645	not assigned : unknown
GRMZM2G003720		2	48,997,817	49,000,991	ANF	ENF	0.541	-0.263	83	0.010	-1.864	47	0.475	0.014	102	0.05	7.790	0.021	16.772	not assigned : unknown
GRMZM2G109677		2	51,927,314	51,930,580	Tropical	SpanIt	0.422	-1.055	307	0.000	-1.856	71	0.386	0.015	342	0.044	16.109	0.023	7.453	protein synthesis
GRMZM2G110332		2	51,986,312	51,988,447	Tropical	SpanIt	0.372	-1.206	138	0.003	-1.806	28	0.385	0.015	148	0.104	10.382	0.013	9.464	not assigned : unknown
GRMZM5G877649		2	52,039,795	52,041,181	Tropical	SpanIt	0.269	-1.521	122	0.002	-1.818	39	0.408	0.012	134	0.14	8.348	0.025	7.253	not assigned : unknown
GRMZM2G135727		2	52,170,491	52,173,702	Tropical	SpanIt	0.443	-0.973	146	0.001	-1.828	40	0.407	0.013	156	0.201	5.825	0.033	6.304	protein synthesis
					EF	SpanIt	0.464	-0.256	100	0.001	-1.828	40	0.328	0.042	96	0.324	1.802	0.034	5.859
GRMZM5G856002		2	52,176,627	52,177,124	EF	SpanIt	0.496	-0.162	94	0.002	-1.826	39	0.335	0.040	91	0.243	3.130	0.026	6.774	not assigned : unknown
					Tropical	SpanIt	0.458	-0.909	132	0.002	-1.826	39	0.420	0.011	142	0.154	7.692	0.035	6.143
GRMZM2G142111		2	52,236,717	52,241,436	EF	SpanIt	0.401	-0.467	124	0.008	-1.770	48	0.335	0.040	112	0.275	2.536	0.028	6.539	regulation of RNA transcription
					Tropical	SpanIt	0.280	-1.467	213	0.008	-1.770	48	0.375	0.016	218	0.077	12.393	0.019	8.145
GRMZM2G107588		2	52,315,420	52,318,832	EF	SpanIt	0.747	0.755	370	0.001	-1.834	222	0.398	0.026	312	0.235	3.319	0.037	5.608	storage proteins|light signalling
AC213619.3_FG005		2	52,822,156	52,822,563	NF	SpanIt	0.514	-0.330	63	0.014	-1.727	52	0.574	0.032	69	0.343	6.549	0.018	14.988	not assigned : unknown
GRMZM2G148198		2	54,478,976	54,481,403	ANF	ENF	0.051	-1.163	138	0.018	-1.850	98	0.661	0.003	171	0.126	3.728	0.033	14.340	regulation of RNA transcription
GRMZM2G447984		2	54,484,066	54,484,905	ANF	ENF	0.051	-1.163	138	0.018	-1.850	98	0.661	0.003	171	0.126	3.728	0.043	12.960	DNA chromatin structure
GRMZM5G894029		2	54,578,837	54,586,204	ANF	ENF	0.006	-1.225	50	0.130	-1.620	17	0.653	0.004	37	0.06	6.902	0.005	24.705	cations transport
AC233967.1_FG002		2	54,587,803	54,589,789	ANF	ENF	0.006	-1.225	50	0.131	-1.616	21	0.642	0.004	40	0.06	6.902	0.005	24.705	protein degradation
AC233967.1_FG001		2	54,591,993	54,593,558	ANF	ENF	0.006	-1.225	50	0.131	-1.616	21	0.642	0.004	40	0.04	8.749	0.010	20.724	regulation of RNA transcription
GRMZM2G703050		2	54,598,120	54,598,455	ANF	ENF	0.006	-1.225	50	0.131	-1.616	21	0.642	0.004	40	0.04	8.749	0.010	20.724	not assigned : unknown
GRMZM5G864735		2	54,631,460	54,632,153	ANF	ENF	0.005	-1.229	42	0.171	-1.504	25	0.698	0.002	46	0.042	8.496	0.046	12.639	DNA chromatin structure
GRMZM2G084462	ipt2 : isopentenyl transferase2	2	62,516,649	62,517,824	NF	SpanIt	0.428	-0.619	207	0.003	-1.804	133	0.632	0.020	277	0.042	24.406	0.016	15.579	cytokinin metabolism
GRMZM2G079825	ereb91 : AP2-EREBP-transcription factor 91	2	62,634,653	62,636,018	NF	SpanIt	0.041	-2.047	23	0.040	-1.619	19	0.723	0.005	32	0.074	19.884	0.004	21.208	ethylene metabolism|regulation of RNA transcription
GRMZM2G136624		2	62,723,402	62,785,784	NF	SpanIt	0.865	1.252	662	0.009	-1.762	502	0.553	0.039	700	0.303	7.733	0.013	16.378	not assigned : unknown
					Tropical	SpanIt	0.841	0.603	1091	0.009	-1.762	502	0.302	0.030	1031	0.074	12.713	0.026	7.120
GRMZM2G022347		2	62,923,977	62,924,902	Tropical	SpanIt	0.972	1.647	306	0.009	-1.762	174	0.341	0.022	296	0.479	1.023	0.017	8.535	abiotic stress
GRMZM2G023020		2	62,924,015	62,927,608	Tropical	SpanIt	0.972	1.647	306	0.009	-1.762	172	0.341	0.022	296	0.227	5.022	0.017	8.535	miscellaneous UDP glucosyl and glucoronyl transferases
GRMZM2G171664 [#18]		2	62,986,333	62,991,451	Tropical	SpanIt	0.964	1.525	653	0.001	-1.845	435	0.430	0.011	587	0.148	7.946	0.017	8.587	mitochondrial electron transport ATP synthesis reductase
GRMZM2G171688		2	62,991,591	62,998,602	Tropical	SpanIt	0.977	1.759	457	0.001	-1.839	330	0.407	0.013	422	0.061	14.045	0.009	11.220	amino acid activation
GRMZM2G015024		2	64,992,103	64,993,488	EF	SpanIt	0.032	-1.903	128	0.943	1.588	100	0.362	0.035	130	0.044	13.430	0.106	2.662	protein synthesis
GRMZM2G015985		2	64,998,286	64,998,728	EF	SpanIt	0.043	-1.841	90	0.957	1.694	75	0.345	0.038	95	0.04	14.031	0.106	2.675	not assigned : unknown
GRMZM2G086267		2	67,538,679	67,544,415	EF	CBD	0.368	-0.582	401	0.006	-2.143	260	0.601	0.002	421	0.011	19.582	0.002	29.157	protein degradation
GRMZM2G028004		2	81,940,047	81,979,763	EF	CBD	0.016	-2.064	335	0.391	-0.399	317	0.474	0.009	490	0.01	19.736	0.025	10.991	miscellaneous oxidases - copper, flavone
AC206392.3_FG004		2	82,202,027	82,202,373	EF	CBD	0.030	-1.918	43	0.191	-1.112	39	0.383	0.024	65	0.032	12.124	0.017	12.451	not assigned : unknown
AC209624.2_FG001		2	83,186,063	83,192,383	ANF	ENF	0.672	0.301	614	0.004	-1.880	240	0.300	0.048	522	0.302	0.821	0.028	15.233	not assigned : unknown
GRMZM2G178486		2	89,228,257	89,229,033	EF	SpanIt	0.896	1.339	93	0.023	-1.688	270	0.724	0.000	259	0	51.904	0.017	8.286	protein degradation
					NF	SpanIt	0.368	-0.852	302	0.023	-1.688	270	0.610	0.025	320	0.029	27.309	0.016	15.697
GRMZM2G492768 [df]		2	89,370,537	89,381,367	EF	SpanIt	0.219	-1.023	41	0.014	-1.724	47	0.654	0.000	65	0.002	32.693	0.003	15.066	not assigned : unknown
GRMZM2G409082		2	100,137,220	100,137,551	NF	EF	0.022	-2.141	352	0.700	0.571	87	0.391	0.030	352	0.065	7.931	0.032	10.551	not assigned : unknown
GRMZM2G109873		2	103,171,373	103,172,289	EF	CBD	0.028	-1.947	99	0.564	0.142	98	0.410	0.017	119	0.159	4.428	0.025	10.963	not assigned : unknown
GRMZM2G109879	abi28 : ABI3-VP1-transcription factor 28	2	103,172,610	103,179,072	NF	EF	0.506	-0.354	108	0.042	-1.850	104	0.385	0.032	115	0.026	11.778	0.111	4.680	regulation of RNA transcription
					EF	CBD	0.042	-1.850	104	0.541	0.068	102	0.404	0.018	123	0.139	5.027	0.008	16.494
GRMZM2G365957		2	103,336,613	103,342,858	EF	CBD	0.038	-1.870	62	0.692	0.549	41	0.417	0.016	68	0.082	7.506	0.003	24.043	transport : ABC transporters and multidrug resistance systems
					NF	EF	0.449	-0.555	58	0.038	-1.870	62	0.371	0.036	65	0.007	17.680	0.072	6.527
GRMZM2G158147		2	112,635,028	112,643,280	NF	EF	0.039	-2.054	79	0.378	-0.558	227	0.362	0.040	223	0.039	10.031	0.020	13.077	S-assimilation : ATPS
GRMZM2G480356		2	114,079,423	114,083,034	NF	SpanIt	0.635	0.165	27	0.012	-1.741	29	0.563	0.036	28	0.266	8.950	0.021	14.256	not assigned : unknown
GRMZM2G108777		2	116,949,364	116,949,925	NF	EF	0.174	-1.588	35	0.017	-2.055	49	0.748	0.001	41	0.004	20.834	0.000	61.815	not assigned : unknown
					EF	CBD	0.017	-2.055	49	0.554	0.118	90	0.364	0.028	93	0.022	14.348	0.029	10.328
GRMZM2G115870		2	117,313,130	117,313,770	NF	EF	0.067	-1.947	219	0.014	-2.082	123	0.656	0.002	230	0	59.030	0.002	29.971	not assigned : unknown
					EF	CBD	0.014	-2.082	123	0.717	0.630	130	0.682	0.000	216	0.015	16.999	0.000	64.189
GRMZM2G041493		2	117,455,644	117,456,806	NF	EF	0.149	-1.677	166	0.023	-1.985	133	0.673	0.001	196	0	60.640	0.004	25.015	not assigned : unknown
					EF	CBD	0.023	-1.985	133	0.696	0.565	147	0.648	0.001	233	0.011	19.100	0.000	74.350
GRMZM2G342744		2	117,502,444	117,502,659	NF	EF	0.355	-0.886	15	0.009	-2.144	13	0.673	0.001	15	0	45.107	0.002	31.993	not assigned : unknown
					EF	CBD	0.009	-2.144	13	0.542	0.073	30	0.551	0.004	27	0.005	27.282	0.000	46.443
AC205106.3_FG004		2	117,629,968	117,630,303	EF	CBD	0.018	-2.034	50	0.304	-0.688	99	0.615	0.001	86	0.004	27.566	0.006	17.506	not assigned : unknown
					NF	EF	0.283	-1.147	55	0.018	-2.034	50	0.668	0.001	59	0.002	24.846	0.004	24.484
GRMZM2G162056	hagtf13 : GNAT-transcription factor 13	2	117,733,989	117,734,742	EF	CBD	0.027	-1.950	103	0.579	0.192	159	0.517	0.006	159	0.008	22.234	0.000	37.569	miscellaneous GCN5-related N-acetyltransferase
					NF	SpanIt	0.301	-1.074	101	0.048	-1.593	85	0.619	0.023	102	0.03	26.951	0.025	13.571
					NF	EF	0.301	-1.074	101	0.027	-1.950	103	0.668	0.001	117	0.001	35.214	0.003	25.965
GRMZM2G318156		2	117,871,929	117,872,782	NF	EF	0.262	-1.229	57	0.034	-1.896	53	0.671	0.001	59	0.003	22.009	0.002	35.151	not assigned : unknown
					NF	SpanIt	0.262	-1.229	57	0.045	-1.604	43	0.645	0.017	55	0.033	26.134	0.013	16.622
					EF	CBD	0.034	-1.896	53	0.637	0.369	151	0.406	0.018	106	0.017	15.861	0.053	7.781
GRMZM2G003692 [#5]		2	118,062,635	118,080,083	NF	EF	0.013	-2.210	40	0.473	-0.225	230	0.357	0.041	233	0.019	13.241	0.000	53.836	miscellaneous short chain dehydrogenase reductase
					NF	SpanIt	0.013	-2.210	40	0.936	1.543	182	0.548	0.041	183	0.057	21.955	0.011	17.214
GRMZM2G332111		2	118,520,886	118,522,100	NF	EF	0.146	-1.686	72	0.006	-2.200	24	0.723	0.001	26	0.014	14.765	0.012	16.341	protein signalling
AC204311.4_FG004		2	122,953,928	122,956,746	NF	SpanIt	0.314	-1.037	154	0.033	-1.646	75	0.567	0.034	142	0.1	17.602	0.042	11.190	not assigned : unknown
GRMZM2G082714		2	127,213,704	127,214,882	EF	CBD	0.950	1.732	347	0.004	-2.158	201	0.421	0.015	365	0.113	5.978	0.020	11.861	not assigned : unknown
GRMZM2G152739		2	128,197,253	128,201,560	EF	SpanIt	0.025	-1.967	23	0.654	0.393	97	0.345	0.038	101	0.004	28.697	0.535	0.018	biotic stress
GRMZM2G025264		2	129,970,435	129,974,148	NF	SpanIt	0.554	-0.175	136	0.028	-1.669	142	0.560	0.036	147	0.093	18.196	0.044	10.983	glycolysis
GRMZM2G132522		2	132,348,851	132,358,061	EF	SpanIt	0.971	1.961	106	0.036	-1.635	59	0.362	0.035	114	0.22	3.658	0.011	9.425	metal handling : regulation
GRMZM2G452727		2	137,279,613	137,280,236	NF	CBD	0.002	-2.313	236	0.420	-0.303	598	0.495	0.040	584	0.058	12.100	0.047	10.824	not assigned : unknown
GRMZM2G146472		2	137,976,616	137,986,759	EF	SpanIt	0.415	-0.418	60	0.043	-1.608	77	0.573	0.004	66	0.079	9.548	0.037	5.657	regulation of RNA transcription
					NF	SpanIt	0.122	-1.753	70	0.043	-1.608	77	0.679	0.012	77	0.125	15.761	0.049	10.369
GRMZM2G136308		2	138,569,267	138,570,888	EF	CBD	0.047	-1.805	80	0.451	-0.225	121	0.585	0.003	99	0.03	12.488	0.033	9.721	not assigned : unknown
					NF	CBD	0.010	-2.229	89	0.451	-0.225	121	0.634	0.020	112	0.012	22.506	0.002	40.910
					NF	Tropical	0.010	-2.229	89	0.085	-2.214	170	0.764	0.005	165	0.009	18.362	0.000	66.816
					NF	SpanIt	0.010	-2.229	89	0.034	-1.643	89	0.717	0.006	89	0.05	22.901	0.000	43.904
					EF	SpanIt	0.047	-1.805	80	0.034	-1.643	89	0.673	0.000	84	0.041	13.784	0.003	14.170
GRMZM2G136328		2	138,572,475	138,573,031	NF	CBD	0.015	-2.201	55	0.517	-0.015	80	0.615	0.022	68	0.012	22.506	0.001	46.182	not assigned : unknown
					NF	SpanIt	0.015	-2.201	55	0.065	-1.533	61	0.707	0.008	55	0.05	22.901	0.000	43.959
					NF	Tropical	0.015	-2.201	55	0.098	-2.177	131	0.734	0.007	102	0.009	18.362	0.000	66.816
					EF	SpanIt	0.005	-2.229	53	0.065	-1.533	61	0.686	0.000	56	0.025	17.012	0.003	14.632
					EF	CBD	0.005	-2.229	53	0.517	-0.015	80	0.583	0.003	61	0.026	13.201	0.021	11.558
GRMZM2G132968		2	138,864,214	138,867,222	NF	CBD	0.006	-2.272	54	0.395	-0.387	82	0.637	0.020	69	0.025	17.109	0.002	41.898	protein synthesis
					NF	Tropical	0.006	-2.272	54	0.048	-2.322	150	0.749	0.007	136	0.011	17.421	0.000	55.736
					NF	SpanIt	0.006	-2.272	54	0.042	-1.612	62	0.719	0.006	60	0.042	24.327	0.008	18.658
					EF	CBD	0.008	-2.159	60	0.395	-0.387	82	0.617	0.001	75	0.03	12.426	0.043	8.626
					EF	SpanIt	0.008	-2.159	60	0.042	-1.612	62	0.699	0.000	67	0.007	26.212	0.006	11.932
GRMZM2G132966		2	138,892,765	138,893,204	EF	CBD	0.004	-2.269	72	0.428	-0.280	136	0.589	0.002	93	0.035	11.574	0.048	8.191	not assigned : unknown
					NF	SpanIt	0.013	-2.209	73	0.079	-1.483	87	0.743	0.004	83	0.065	20.939	0.004	21.319
					NF	Tropical	0.013	-2.209	73	0.028	-2.387	203	0.745	0.007	148	0.015	16.128	0.000	57.872
					NF	CBD	0.013	-2.209	73	0.428	-0.280	136	0.607	0.023	103	0.041	14.073	0.004	34.247
					EF	SpanIt	0.004	-2.269	72	0.079	-1.483	87	0.723	0.000	78	0.016	20.009	0.010	9.726
AC204953.3_FG002		2	138,906,162	138,906,854	NF	SpanIt	0.025	-2.123	39	0.109	-1.362	52	0.744	0.004	43	0.056	22.115	0.002	24.577	not assigned : unknown
					NF	Tropical	0.025	-2.123	39	0.043	-2.340	102	0.694	0.012	66	0.009	18.455	0.000	57.872
					EF	CBD	0.006	-2.204	28	0.373	-0.456	98	0.567	0.003	43	0.037	11.233	0.054	7.659
					EF	SpanIt	0.006	-2.204	28	0.109	-1.362	52	0.727	0.000	32	0.017	19.505	0.009	10.351
					NF	CBD	0.025	-2.123	39	0.373	-0.456	98	0.572	0.027	58	0.031	15.701	0.003	39.548
GRMZM5G854138	aasr2 : abscisic acid stress ripening2	2	139,066,950	139,068,044	EF	SpanIt	0.035	-1.891	144	0.748	0.673	188	0.449	0.014	188	0.013	21.736	0.049	4.692	not assigned : unknown
GRMZM5G898141		2	139,759,830	139,764,442	NF	Tropical	0.022	-2.138	77	0.839	0.592	196	0.588	0.035	202	0.088	8.583	0.027	22.277	not assigned : unknown
					NF	SpanIt	0.022	-2.138	77	0.606	0.240	175	0.562	0.036	162	0.233	10.187	0.043	11.064
GRMZM2G064845		2	148,463,514	148,467,566	Tropical	CBD	0.841	0.604	98	0.012	-2.098	57	0.348	0.008	95	0.076	5.855	0.002	14.187	not assigned : unknown
GRMZM2G064896 [#18]	ccr2 : ubiquinol-cytochrome c reductase2	2	148,500,661	148,503,900	Tropical	CBD	0.893	0.908	230	0.041	-1.931	127	0.334	0.010	209	0.062	6.656	0.001	16.625	mitochondrial electron transport ATP synthesis reductase
GRMZM2G365815	cdpk2 : calcium dependent protein kinase2	2	148,506,696	148,509,137	Tropical	CBD	0.893	0.908	230	0.041	-1.931	127	0.334	0.010	209	0.131	3.691	0.003	13.522	calcium signalling
GRMZM2G064984		2	148,508,386	148,510,816	Tropical	CBD	0.893	0.908	230	0.041	-1.931	127	0.334	0.010	209	0.131	3.691	0.003	13.522	not assigned : unknown
GRMZM5G846165		2	151,100,396	151,103,156	NF	EF	0.980	2.328	15	0.039	-1.870	40	0.377	0.033	16	0.145	4.854	0.003	27.405	not assigned : unknown
GRMZM2G117300		2	153,399,473	153,402,030	NF	EF	0.679	0.368	61	0.036	-1.884	262	0.415	0.027	73	0.033	10.735	0.019	13.349	calcium transport
					ANF	ENF	0.812	0.932	55	0.037	-1.820	38	0.392	0.024	59	0.402	0.272	0.041	13.151
GRMZM2G056546		2	153,403,645	153,404,408	NF	EF	0.679	0.368	61	0.031	-1.914	283	0.415	0.027	73	0.066	7.912	0.029	11.137	not assigned : unknown
GRMZM2G403763		2	155,958,295	155,963,508	NF	EF	0.773	0.782	260	0.044	-1.831	330	0.596	0.003	288	0.012	15.474	0.009	18.475	regulation of RNA transcription
GRMZM2G127683		2	160,088,573	160,094,411	NF	Tropical	0.803	0.918	293	0.028	-2.387	286	0.578	0.037	347	0.038	11.989	0.008	32.497	not assigned : unknown
					NF	CBD	0.803	0.918	293	0.025	-2.006	242	0.527	0.033	305	0.049	13.095	0.009	27.067
GRMZM2G018241	cesa9 : cellulose synthase9	2	161,123,950	161,130,108	NF	EF	0.045	-2.027	119	0.551	0.049	233	0.414	0.027	160	0.016	13.881	0.013	15.578	cell wall : cellulose synthesis
					NF	CBD	0.045	-2.027	119	0.356	-0.501	204	0.486	0.043	173	0.032	15.573	0.045	11.073
					NF	Tropical	0.045	-2.027	119	0.597	-0.371	233	0.577	0.038	154	0.049	10.926	0.058	15.382
AC191107.4_FG002		2	168,697,786	168,698,573	NF	SpanIt	0.459	-0.528	114	0.002	-1.812	60	0.683	0.012	111	0.097	17.792	0.001	30.650	secondary metabolism
GRMZM2G322661		2	168,699,130	168,707,616	NF	SpanIt	0.369	-0.846	134	0.001	-1.828	69	0.709	0.008	132	0.097	17.792	0.001	30.650	DNA unspecified|RNA transcription
GRMZM5G878603		2	168,918,088	168,918,720	EF	SpanIt	0.779	0.855	394	0.000	-1.851	101	0.399	0.025	423	0.412	0.906	0.023	7.188	not assigned : unknown
					Tropical	SpanIt	0.881	0.821	518	0.000	-1.851	101	0.356	0.019	513	0.229	4.960	0.026	7.168
					NF	SpanIt	0.882	1.372	327	0.000	-1.851	101	0.570	0.033	356	0.306	7.625	0.049	10.376
GRMZM2G008216		2	170,224,644	170,227,184	ANF	ENF	0.012	-1.217	24	0.477	-0.264	85	0.540	0.009	78	0.004	19.156	0.317	2.190	nucleotide degradation|deoxynucleotide metabolism
GRMZM2G366919		2	170,852,138	170,857,890	NF	SpanIt	0.659	0.271	80	0.027	-1.673	58	0.583	0.030	93	0.052	22.617	0.011	17.284	metal transport
					NF	Tropical	0.659	0.271	80	0.046	-2.329	90	0.654	0.017	153	0.044	11.316	0.062	14.860
GRMZM2G116196		2	178,607,882	178,616,904	EF	CBD	0.555	0.065	147	0.001	-2.304	86	0.592	0.002	147	0.002	35.609	0.003	22.533	not assigned : unknown
					NF	CBD	0.744	0.647	132	0.001	-2.304	86	0.466	0.049	135	0.012	22.412	0.041	11.647
GRMZM2G045716		2	178,661,818	178,666,246	EF	CBD	0.347	-0.642	363	0.042	-1.921	278	0.698	0.000	347	0.001	45.145	0.004	21.824	biotic stress
GRMZM2G359521		2	180,826,206	180,827,899	NF	EF	0.824	1.009	251	0.010	-2.127	171	0.359	0.040	211	0.08	7.171	0.015	14.906	not assigned : unknown
					EF	SpanIt	0.010	-2.127	171	0.664	0.428	37	0.331	0.041	157	0.047	12.959	0.009	10.198
GRMZM2G059106		2	180,831,764	180,834,877	EF	CBD	0.017	-2.062	180	0.752	0.746	395	0.370	0.027	360	0.022	14.217	0.214	2.254	cell vesicle transport
					EF	SpanIt	0.017	-2.062	180	0.680	0.476	38	0.319	0.045	164	0.205	4.014	0.009	10.198
					NF	EF	0.777	0.797	383	0.017	-2.062	180	0.357	0.041	345	0.151	4.685	0.007	20.155
GRMZM2G320140		2	180,894,399	180,906,408	NF	EF	0.960	2.026	171	0.043	-1.840	208	0.443	0.021	206	0.195	3.752	0.038	9.717	RNA binding
					EF	CBD	0.043	-1.840	208	0.940	1.716	159	0.481	0.008	202	0.023	14.108	0.023	11.290
					EF	SpanIt	0.043	-1.840	208	0.724	0.601	140	0.514	0.005	176	0.018	19.359	0.017	8.194
GRMZM2G127717		2	181,110,668	181,120,123	EF	SpanIt	0.048	-1.791	317	0.643	0.361	290	0.395	0.026	376	0.027	16.482	0.035	5.763	glycolysis
GRMZM2G140156	arid2 : ARID-transcription factor 2	2	183,392,279	183,403,901	EF	SpanIt	0.659	0.428	309	0.025	-1.679	60	0.393	0.026	289	0.101	8.054	0.002	16.006	regulation of RNA transcription
					Tropical	SpanIt	0.508	-0.709	336	0.025	-1.679	60	0.443	0.009	322	0	39.305	0.004	14.701
GRMZM2G140160		2	183,406,659	183,415,371	EF	SpanIt	0.627	0.318	274	0.022	-1.693	65	0.382	0.029	254	0.089	8.796	0.004	13.365	abscisic acid metabolism
					Tropical	SpanIt	0.476	-0.836	289	0.022	-1.693	65	0.458	0.008	274	0	38.874	0.003	15.607
GRMZM2G052908		2	189,777,176	189,782,078	NF	Tropical	0.000	-2.376	136	0.972	1.660	148	0.613	0.026	197	0.027	13.462	0.392	2.001	regulation of RNA transcription
GRMZM2G125934	bzip85 : bZIP-transcription factor 85	2	189,820,806	189,829,874	NF	Tropical	0.001	-2.334	214	0.588	-0.404	415	0.695	0.012	532	0.039	11.767	0.210	5.614	regulation of RNA transcription
GRMZM2G158884		2	190,934,769	190,939,263	ANF	ENF	0.012	-1.215	60	0.268	-1.224	74	0.519	0.010	71	0.092	5.040	0.049	12.278	not assigned : unknown
GRMZM2G099780		2	192,598,650	192,605,670	NF	EF	0.007	-2.254	71	0.970	1.948	271	0.460	0.018	284	0.016	14.049	0.114	4.549	not assigned : unknown
GRMZM2G703303		2	193,315,719	193,319,595	NF	CBD	0.293	-1.108	132	0.002	-2.221	73	0.538	0.032	140	0	56.311	0.020	17.816	protein postranslational modification
GRMZM2G473182		2	193,381,280	193,390,478	NF	Tropical	0.039	-2.051	22	0.146	-2.001	14	0.550	0.048	10	0.031	12.846	0.143	8.256	amino acid metabolism|minor CHO metabolism : callose
AC233910.1_FG005		2	197,756,965	197,760,720	NF	SpanIt	0.537	-0.243	458	0.002	-1.822	267	0.563	0.036	482	0.141	14.720	0.002	24.289	glycolysis
GRMZM5G819999		2	197,763,259	197,766,446	NF	SpanIt	0.482	-0.447	373	0.015	-1.721	230	0.555	0.038	377	0.03	26.962	0.002	24.848	not assigned : unknown
GRMZM5G887647		2	197,767,266	197,771,578	NF	SpanIt	0.487	-0.424	332	0.023	-1.692	202	0.544	0.043	336	0.006	43.298	0.001	26.810	not assigned : unknown
GRMZM2G021587		2	197,935,392	197,954,700	NF	CBD	0.001	-2.329	322	0.875	1.310	392	0.503	0.038	397	0.037	14.711	0.027	15.073	regulation of RNA transcription
GRMZM2G091558		2	197,990,296	197,994,045	NF	SpanIt	0.009	-2.246	102	0.693	0.512	113	0.574	0.032	103	0.056	22.001	0.029	12.921	protein degradation
					NF	CBD	0.009	-2.246	102	0.613	0.292	119	0.647	0.020	106	0.028	16.322	0.005	32.998
GRMZM2G309048		2	203,759,560	203,760,192	NF	CBD	0.046	-2.023	92	0.692	0.549	127	0.500	0.039	113	0.02	18.690	0.120	5.400	not assigned : unknown
GRMZM2G010924		2	203,765,993	203,766,708	NF	CBD	0.015	-2.190	146	0.682	0.520	200	0.535	0.032	194	0.024	17.368	0.029	14.560	not assigned : unknown
GRMZM2G010941		2	203,772,970	203,777,262	NF	CBD	0.004	-2.289	151	0.655	0.437	202	0.541	0.031	198	0.007	25.329	0.023	16.734	protein signalling
GRMZM2G402804		2	205,478,593	205,485,496	NF	SpanIt	0.352	-0.898	440	0.000	-1.859	324	0.619	0.023	445	0.079	19.385	0.004	21.803	regulation of RNA transcription
GRMZM2G104410		2	205,485,670	205,494,294	NF	SpanIt	0.353	-0.892	459	0.000	-1.853	332	0.618	0.024	464	0.079	19.385	0.004	21.332	not assigned : unknown
GRMZM5G804327		2	205,606,310	205,609,144	NF	Tropical	0.483	-0.445	180	0.032	-2.370	224	0.620	0.024	212	0.07	9.424	0.016	26.692	protein signalling
					NF	SpanIt	0.483	-0.445	180	0.003	-1.805	178	0.553	0.039	180	0.16	13.603	0.046	10.745
GRMZM2G167318		2	205,614,715	205,617,023	NF	Tropical	0.483	-0.445	180	0.048	-2.322	156	0.620	0.024	212	0.019	14.956	0.007	33.615	protein signalling
GRMZM2G376432		2	209,010,512	209,014,024	ANF	ENF	0.818	0.959	230	0.007	-1.871	146	0.313	0.043	268	0.378	0.367	0.015	18.614	regulation of RNA transcription
GRMZM2G175718		2	209,018,645	209,025,333	ANF	ENF	0.790	0.848	241	0.008	-1.868	158	0.360	0.030	285	0.378	0.367	0.010	20.784	not assigned : unknown
GRMZM2G378121		2	209,131,619	209,132,616	ANF	ENF	0.633	0.110	307	0.021	-1.845	184	0.352	0.032	338	0.156	2.899	0.006	24.492	not assigned : unknown
GRMZM2G142859		2	210,182,634	210,187,912	NF	EF	0.041	-2.042	462	0.591	0.200	36	0.482	0.015	57	0.028	11.499	0.021	12.973	not assigned : unknown
GRMZM2G166971 [df]		2	214,949,824	214,951,284	NF	CBD	0.001	-2.316	201	0.400	-0.370	442	0.552	0.028	360	0.017	19.776	0.031	13.903	not assigned : unknown
GRMZM2G166994 [df]		2	214,952,051	214,956,750	NF	CBD	0.001	-2.324	238	0.425	-0.289	495	0.539	0.031	414	0.017	19.776	0.031	13.903	not assigned : unknown
GRMZM2G340359		2	215,007,666	215,015,567	NF	CBD	0.028	-2.104	203	0.613	0.292	355	0.474	0.047	337	0.032	15.647	0.081	7.374	signalling : unspecified
GRMZM2G141258		2	215,118,775	215,135,374	NF	EF	0.037	-2.064	10	0.985	2.148	165	0.382	0.032	174	0.003	23.483	0.074	6.395	regulation of RNA transcription
GRMZM2G011575		2	219,229,418	219,258,611	Tropical	SpanIt	0.564	-0.506	742	0.014	-1.724	322	0.452	0.009	710	0.059	14.206	0.007	12.654	not assigned : unknown
GRMZM2G048680		2	220,232,508	220,238,463	NF	SpanIt	0.118	-1.764	246	0.006	-1.786	206	0.532	0.050	337	0.067	20.735	0.004	21.428	regulation of RNA transcription
GRMZM2G081464		2	220,468,734	220,469,483	EF	SpanIt	0.699	0.567	306	0.033	-1.645	152	0.343	0.039	323	0.188	4.483	0.021	7.468	misc : protease inhibitor/seed storage/lipid transfer protein (LTP) family protein
GRMZM2G166661		2	224,145,708	224,147,676	NF	EF	0.020	-2.163	128	0.316	-0.737	277	0.396	0.030	292	0.005	20.072	0.031	10.809	regulation of RNA transcription
GRMZM2G414114	tcptf27 : TCP-transcription factor 27	2	224,523,636	224,527,847	ANF	ENF	0.766	0.737	88	0.036	-1.823	29	0.347	0.033	75	0.393	0.306	0.009	21.613	regulation of RNA transcription
GRMZM5G812796		2	224,947,849	224,948,433	ANF	ENF	0.014	-1.210	30	0.047	-1.798	47	0.588	0.006	50	0.196	2.073	0.021	16.733	not assigned : unknown
GRMZM2G367348		2	224,982,658	224,983,164	ANF	ENF	0.016	-1.207	140	0.310	-1.091	260	0.538	0.009	341	0.105	4.466	0.040	13.294	not assigned : unknown
GRMZM2G066546		2	224,988,216	224,988,793	ANF	ENF	0.014	-1.209	137	0.305	-1.107	263	0.535	0.009	338	0.089	5.148	0.025	15.812	not assigned : unknown
GRMZM5G838671		2	225,094,961	225,096,904	NF	Tropical	0.001	-2.333	166	0.447	-0.957	247	0.747	0.007	355	0.023	14.058	0.034	20.197	regulation of RNA transcription
					NF	EF	0.001	-2.333	166	0.868	1.205	223	0.536	0.007	229	0.012	15.597	0.019	13.412
GRMZM2G090559		2	225,097,180	225,128,205	NF	EF	0.006	-2.265	341	0.882	1.269	420	0.530	0.008	430	0.012	15.597	0.019	13.412	regulation of RNA transcription
					NF	Tropical	0.006	-2.265	341	0.451	-0.937	428	0.746	0.007	630	0.023	14.058	0.034	20.197
GRMZM2G011303		2	230,011,129	230,011,982	NF	EF	0.048	-2.015	41	0.147	-1.278	49	0.387	0.031	51	0.005	19.273	0.011	16.997	RNA processing
GRMZM2G311390		2	230,012,827	230,015,192	NF	EF	0.042	-2.037	38	0.156	-1.243	43	0.349	0.044	45	0.005	19.273	0.011	16.997	not assigned : unknown
GRMZM2G131443		2	230,286,713	230,300,365	EF	CBD	0.965	1.885	23	0.047	-1.882	17	0.343	0.035	23	0.275	2.196	0.048	8.114	not assigned : unknown
					NF	EF	0.021	-2.151	21	0.965	1.885	23	0.336	0.050	23	0.014	14.636	0.243	1.773
GRMZM2G152290		2	230,405,246	230,407,313	NF	EF	0.006	-2.273	98	0.595	0.210	211	0.649	0.002	139	0.005	19.552	0.005	22.383	protein degradation
					NF	CBD	0.006	-2.273	98	0.687	0.536	189	0.476	0.047	147	0.026	16.988	0.050	10.277
GRMZM2G152287		2	230,413,146	230,413,858	NF	EF	0.022	-2.145	33	0.727	0.671	115	0.631	0.002	69	0.005	19.578	0.003	26.097	not assigned : unknown
					NF	Tropical	0.022	-2.145	33	0.650	-0.160	145	0.557	0.046	92	0.007	19.398	0.038	19.159
					NF	CBD	0.022	-2.145	33	0.463	-0.194	107	0.504	0.038	67	0.026	16.988	0.027	15.167
GRMZM2G152258 [#5]		2	230,414,138	230,415,824	NF	EF	0.034	-2.080	22	0.744	0.739	61	0.558	0.007	54	0.005	19.578	0.003	26.097	miscellaneous nitrilases, nitrile lyases, berberine bridge enzymes, reticuline oxidases, troponine reductases
GRMZM2G158872		2	230,519,372	230,525,332	NF	SpanIt	0.013	-2.214	52	0.881	1.207	97	0.543	0.043	108	0.022	29.378	0.063	9.103	cell vesicle transport
GRMZM2G487469		2	230,626,814	230,627,742	NF	SpanIt	0.002	-2.311	96	0.201	-1.039	186	0.729	0.005	204	0.012	35.462	0.008	18.723	not assigned : unknown
GRMZM2G308463 [#5]		2	230,640,837	230,641,721	NF	SpanIt	0.001	-2.321	76	0.294	-0.712	122	0.695	0.011	141	0.007	41.237	0.020	14.561	miscellaneous short chain dehydrogenase reductase
					NF	Tropical	0.001	-2.321	76	0.606	-0.330	155	0.551	0.048	161	0.028	13.188	0.054	15.996
GRMZM2G066840 [#5]		2	230,858,935	230,860,296	NF	SpanIt	0.040	-2.047	274	0.161	-1.189	254	0.613	0.025	331	0.044	23.990	0.116	6.022	miscellaneous short chain dehydrogenase reductase
GRMZM2G066902		2	230,866,079	230,869,236	NF	SpanIt	0.016	-2.184	384	0.265	-0.816	368	0.604	0.026	488	0.027	27.920	0.128	5.585	abiotic stress
GRMZM2G066950		2	230,872,984	230,875,028	NF	SpanIt	0.000	-2.381	283	0.288	-0.734	249	0.576	0.032	362	0.015	33.352	0.128	5.585	miscellaneous invertase pectin methylesterase inhibitor family protein
GRMZM2G082302		2	230,884,102	230,889,242	NF	SpanIt	0.019	-2.169	242	0.257	-0.844	243	0.571	0.032	333	0.015	33.352	0.161	4.571	protein degradation
GRMZM2G414496		2	233,104,245	233,127,815	NF	EF	0.008	-2.252	273	0.644	0.367	534	0.377	0.033	546	0.011	15.825	0.129	4.085	cell organisation|DNA repair
GRMZM2G352926		3	4,188,299	4,189,378	NF	SpanIt	0.006	-2.271	63	0.480	-0.139	62	0.621	0.023	76	0.006	42.539	0.085	7.607	not assigned : unknown
GRMZM2G051262		3	4,189,557	4,195,483	NF	SpanIt	0.002	-2.307	86	0.571	0.129	104	0.560	0.036	126	0.006	42.539	0.085	7.607	protein postranslational modification
GRMZM2G083418		3	9,805,845	9,808,735	EF	SpanIt	0.987	2.194	282	0.029	-1.665	130	0.431	0.017	327	0.233	3.357	0.013	8.925	not assigned : unknown
GRMZM2G115574		3	9,934,254	9,936,419	NF	Tropical	0.005	-2.278	38	0.757	0.221	392	0.625	0.023	330	0.007	19.832	0.070	13.828	not assigned : unknown
					NF	SpanIt	0.005	-2.278	38	0.852	1.061	277	0.595	0.028	237	0.112	16.694	0.014	16.194
GRMZM5G830695		3	11,397,237	11,401,001	NF	Tropical	0.000	-2.341	139	0.521	-0.666	241	0.625	0.023	242	0.011	17.418	0.145	8.182	lipid degradation
GRMZM2G333623		3	13,758,673	13,770,267	NF	CBD	0.012	-2.216	60	0.251	-0.892	142	0.567	0.027	114	0.063	11.651	0.004	36.044	RNA transcription
					NF	Tropical	0.012	-2.216	60	0.000	-2.558	81	0.843	0.002	107	0.009	18.367	0.000	58.564
GRMZM2G134385		3	14,848,566	14,859,935	ANF	ENF	0.008	-1.223	48	N/A	N/A	2	0.747	0.001	51	0.088	5.234	0.012	20.111	not assigned : unknown
GRMZM2G434155		3	14,862,678	14,864,043	ANF	ENF	0.008	-1.223	48	N/A	N/A	1	0.749	0.001	50	0.088	5.234	0.021	16.655	miscellaneous UDP glucosyl and glucoronyl transferases
GRMZM2G151668		3	15,160,974	15,162,943	NF	Tropical	0.000	-2.358	105	0.417	-1.074	125	0.729	0.008	127	0.001	34.660	0.106	10.476	not assigned : unknown
GRMZM2G133718		3	15,170,548	15,185,859	NF	Tropical	0.014	-2.203	132	0.451	-0.938	211	0.738	0.007	212	0	46.420	0.098	11.072	protein degradation
GRMZM2G561188 [df]		3	23,228,348	23,228,531	EF	SpanIt	0.995	2.509	115	0.014	-1.726	209	0.392	0.026	156	0.291	2.278	0.015	8.655	not assigned : unknown
					NF	SpanIt	0.830	1.040	97	0.014	-1.726	209	0.614	0.024	136	0.377	5.667	0.009	18.264
GRMZM2G121066 [#15]		3	23,781,953	23,788,013	EF	SpanIt	0.002	-2.316	212	0.879	1.195	317	0.345	0.038	302	0.008	24.878	0.162	1.652	cell wall precursor synthesis
GRMZM2G701405		3	31,050,780	31,051,107	NF	EF	0.000	-2.349	111	0.951	1.736	171	0.388	0.031	147	0.037	10.305	0.193	2.558	not assigned : unknown
GRMZM2G053319		3	31,098,512	31,105,643	NF	SpanIt	0.004	-2.282	56	0.928	1.485	175	0.651	0.016	211	0.006	42.150	0.135	5.334	protein targeting
GRMZM2G033626 [df]		3	38,743,793	38,746,900	NF	CBD	0.004	-2.283	47	0.626	0.336	45	0.472	0.048	45	0.045	13.540	0.079	7.498	protein degradation
GRMZM2G132562		3	39,455,781	39,456,557	EF	SpanIt	0.015	-2.076	72	0.976	1.866	42	0.310	0.050	77	0.045	13.227	0.340	0.314	not assigned : unknown
GRMZM2G466772		3	39,463,074	39,464,453	EF	SpanIt	0.019	-2.019	111	0.980	1.905	83	0.310	0.050	138	0.045	13.227	0.340	0.314	regulation of RNA transcription
GRMZM2G131529		3	46,573,171	46,575,235	EF	CBD	0.067	-1.668	22	0.046	-1.895	14	0.626	0.001	8	0.018	15.607	N/A	N/A	secondary metabolism : flavonoids
GRMZM2G085509		3	47,327,913	47,328,802	ANF	ENF	0.043	-1.171	45	0.153	-1.559	86	0.312	0.043	84	0.011	14.701	0.092	8.939	Exotic lipid metabolism
GRMZM2G085504		3	47,395,224	47,396,178	ANF	ENF	0.004	-1.235	104	0.188	-1.461	121	0.534	0.010	116	0.015	13.323	0.282	2.781	miscellaneous plastocyanin-like
GRMZM2G011101		3	47,448,537	47,463,984	ANF	ENF	0.009	-1.222	169	0.531	-0.031	298	0.406	0.022	296	0.042	8.499	0.331	1.984	cell vesicle transport
GRMZM2G088727		3	66,108,386	66,116,487	Tropical	SpanIt	0.617	-0.283	115	0.015	-1.719	159	0.621	0.001	128	0.002	32.863	0.002	18.448	cell vesicle transport
GRMZM2G701571		3	77,230,882	77,231,627	NF	Tropical	0.176	-1.581	98	0.045	-2.331	104	0.596	0.032	158	0.088	8.554	0.016	26.747	not assigned : unknown
GRMZM2G474019		3	77,561,463	77,562,753	NF	Tropical	0.044	-2.030	100	0.124	-2.078	102	0.583	0.036	145	0.097	8.226	0.008	32.521	not assigned : unknown
GRMZM2G082801		3	77,595,732	77,598,556	NF	Tropical	0.068	-1.944	48	0.044	-2.333	52	0.573	0.039	69	0.074	9.176	0.005	35.758	not assigned : unknown
GRMZM2G701577		3	79,945,097	79,945,441	NF	Tropical	0.150	-1.674	85	0.043	-2.338	91	0.574	0.039	132	0.259	4.545	0.017	26.540	not assigned : unknown
GRMZM2G100321		3	80,514,284	80,517,540	NF	Tropical	0.075	-1.915	52	0.001	-2.548	50	0.778	0.005	59	0.027	13.375	0.002	44.989	cell cycle
GRMZM2G156033		3	81,036,356	81,074,995	NF	Tropical	0.048	-2.012	91	0.018	-2.423	110	0.780	0.005	132	0.017	15.492	0.000	61.580	abiotic stress
AC225179.3_FG003		3	81,075,088	81,075,801	NF	Tropical	0.065	-1.956	45	0.012	-2.457	52	0.786	0.004	64	0.018	15.141	0.000	57.853	protein degradation
AC212769.3_FG004		3	81,540,784	81,541,471	NF	Tropical	0.037	-2.066	35	0.106	-2.147	55	0.748	0.007	63	0.018	15.181	0.001	49.028	not assigned : unknown
GRMZM2G154532		3	82,052,898	82,106,476	NF	Tropical	0.049	-2.012	222	0.014	-2.446	262	0.792	0.004	275	0.018	15.222	0.001	48.540	not assigned : unknown
GRMZM2G154496		3	82,130,646	82,131,652	NF	Tropical	0.064	-1.958	55	0.020	-2.420	57	0.794	0.003	69	0.026	13.502	0.002	43.520	not assigned : unknown
GRMZM2G081380		3	83,042,235	83,069,098	NF	Tropical	0.027	-2.111	216	0.054	-2.303	239	0.781	0.005	268	0.014	16.452	0.003	40.960	cell organisation
AC198386.3_FG001		3	83,259,349	83,259,807	NF	Tropical	0.047	-2.020	35	0.124	-2.076	72	0.749	0.007	63	0.01	17.788	0.001	46.526	not assigned : unknown
GRMZM2G108527		3	83,689,701	83,690,887	NF	Tropical	0.060	-1.969	126	0.037	-2.361	151	0.798	0.003	163	0.02	14.659	0.004	37.572	not assigned : unknown
GRMZM2G145886		3	83,717,797	83,740,902	NF	Tropical	0.038	-2.059	13	0.068	-2.259	59	0.773	0.005	20	0.006	20.659	0.000	56.812	transport miscelaneous
GRMZM5G828028		3	84,373,683	84,374,162	NF	Tropical	0.025	-2.123	54	0.023	-2.404	57	0.816	0.002	55	0.009	18.112	0.001	50.696	not assigned : unknown
GRMZM2G112579		3	84,903,832	84,905,743	NF	Tropical	0.030	-2.093	171	0.013	-2.454	168	0.802	0.002	204	0.038	11.953	0.004	37.823	cell wall degradation
AC191790.3_FG005		3	89,622,172	89,624,208	ANF	ENF	0.212	-1.007	17	0.050	-1.788	27	0.592	0.006	18	0.1	4.641	0.034	14.158	not assigned : unknown
GRMZM5G867893		3	89,878,994	89,880,667	ANF	ENF	0.048	-1.166	103	0.152	-1.563	210	0.506	0.011	122	0.134	3.500	0.014	19.202	not assigned : unknown
GRMZM2G435756		3	90,032,670	90,034,653	ANF	ENF	0.034	-1.181	89	0.164	-1.521	114	0.501	0.012	105	0.136	3.423	0.022	16.444	not assigned : unknown
GRMZM2G477728		3	92,489,623	92,510,810	EF	SpanIt	0.018	-2.035	171	0.591	0.195	83	0.493	0.007	83	0.001	40.858	0.035	5.810	not assigned : unknown
					EF	CBD	0.018	-2.035	171	0.617	0.305	197	0.368	0.027	201	0.04	10.871	N/A	N/A
GRMZM2G029537 [df]		3	92,627,952	92,631,723	EF	SpanIt	0.044	-1.828	368	0.588	0.188	206	0.387	0.028	389	0.008	24.739	0.036	5.756	not assigned : unknown
GRMZM2G047042		3	96,221,511	96,238,094	EF	CBD	0.036	-1.887	25	0.599	0.254	385	0.351	0.032	392	0.025	13.506	N/A	N/A	not assigned : unknown
GRMZM2G409893		3	100,248,087	100,285,775	NF	Tropical	0.039	-2.053	113	0.013	-2.450	135	0.778	0.005	135	0.052	10.640	0.003	41.027	receptor kinase signalling
GRMZM2G139472		3	100,803,098	100,806,667	NF	Tropical	0.027	-2.110	51	0.087	-2.207	58	0.793	0.003	60	0.119	7.459	0.000	55.856	not assigned : unknown
AC208212.3_FG001		3	122,780,181	122,780,854	ANF	ENF	0.910	1.354	224	0.040	-1.811	138	0.382	0.026	231	0.132	3.551	0.032	14.456	not assigned : unknown
GRMZM2G045435		3	122,880,460	122,883,410	ANF	ENF	0.972	1.694	32	0.049	-1.791	33	0.305	0.045	39	0.13	3.602	0.018	17.476	not assigned : unknown
GRMZM2G104045		3	123,146,657	123,151,680	ANF	ENF	0.201	-1.018	85	0.010	-1.864	64	0.584	0.006	105	0.291	0.909	0.020	17.005	abiotic stress
GRMZM2G022298		3	130,092,798	130,098,263	NF	SpanIt	0.205	-1.476	173	0.002	-1.812	120	0.709	0.008	147	0.041	24.542	0.014	16.092	protein degradation
AC209744.3_FG001		3	130,262,812	130,263,752	NF	SpanIt	0.053	-1.995	141	0.001	-1.837	125	0.712	0.007	143	0.043	24.124	0.020	14.581	abiotic stress
GRMZM2G476175 [df]		3	135,126,756	135,127,527	ANF	ENF	0.505	-0.356	283	0.022	-1.844	105	0.360	0.030	184	0.166	2.668	0.024	16.103	not assigned : unknown
GRMZM2G160697		3	137,146,073	137,148,644	Tropical	SpanIt	0.049	-2.318	585	0.664	0.427	339	0.590	0.002	430	0.117	9.565	0.036	5.974	not assigned : unknown
GRMZM2G143354		3	137,343,465	137,351,109	Tropical	SpanIt	0.973	1.672	341	0.001	-1.848	160	0.346	0.021	322	0.569	0.467	0.016	8.733	cell vesicle transport
GRMZM2G427713		3	137,387,444	137,388,295	Tropical	SpanIt	0.658	-0.130	145	0.002	-1.815	36	0.312	0.028	141	0.501	0.864	0.007	12.722	biotic stress
GRMZM2G163507		3	137,388,471	137,391,025	Tropical	SpanIt	0.658	-0.130	145	0.002	-1.815	36	0.312	0.028	141	0.501	0.864	0.007	12.722	biotic stress
GRMZM2G163514		3	137,393,075	137,394,041	Tropical	SpanIt	0.658	-0.130	145	0.002	-1.815	36	0.312	0.028	141	0.588	0.381	0.008	12.116	regulation of RNA transcription
GRMZM2G174769		3	139,217,230	139,225,950	ANF	ENF	0.984	1.765	145	0.018	-1.850	77	0.422	0.021	166	0.488	0.061	0.008	22.267	miscellaneous UDP glucosyl and glucoronyl transferases
GRMZM2G032763		3	183,323,886	183,325,177	EF	SpanIt	0.955	1.776	251	0.030	-1.661	212	0.331	0.041	248	0.042	13.656	0.084	3.264	redox
					NF	SpanIt	0.127	-1.741	229	0.030	-1.661	212	0.688	0.012	236	0.003	49.638	0.008	18.779
GRMZM2G065290	wrky41 : WRKY-transcription factor 41	3	184,932,051	184,941,349	NF	Tropical	0.000	-2.345	559	0.967	1.581	952	0.575	0.038	898	0.014	16.221	0.227	5.138	regulation of RNA transcription
					NF	CBD	0.000	-2.345	559	0.556	0.122	1096	0.557	0.028	894	0.016	20.281	0.008	28.477
GRMZM2G139710		3	187,028,837	187,033,469	ANF	ENF	0.028	-1.188	186	0.758	0.787	230	0.339	0.035	253	0.047	8.007	0.221	4.082	regulation of RNA transcription
GRMZM2G103135		3	188,454,650	188,457,016	EF	CBD	0.014	-2.086	122	0.976	2.104	155	0.364	0.028	172	0.035	11.518	N/A	N/A	biotic stress
GRMZM2G702078		3	189,810,934	189,811,573	NF	SpanIt	0.019	-2.169	23	0.676	0.465	54	0.535	0.048	23	0.007	41.547	0.126	5.650	not assigned : unknown
					NF	CBD	0.019	-2.169	23	0.428	-0.277	48	0.644	0.020	25	0.076	10.554	0.010	25.796
GRMZM2G173658		3	189,815,554	189,816,192	NF	CBD	0.015	-2.196	48	0.490	-0.096	126	0.581	0.025	78	0.076	10.554	0.010	25.796	not assigned : unknown
GRMZM2G022934		3	189,820,599	189,830,402	NF	CBD	0.015	-2.196	48	0.477	-0.146	129	0.581	0.025	78	0.076	10.585	0.010	25.631	miscellaneous nitrilases, nitrile lyases, berberine bridge enzymes, reticuline oxidases, troponine reductases
					NF	Tropical	0.015	-2.196	48	0.474	-0.846	177	0.621	0.023	111	0.021	14.567	0.048	17.029
GRMZM2G436856		3	191,313,352	191,313,907	NF	EF	0.654	0.242	122	0.048	-1.800	235	0.454	0.019	130	0.037	10.220	0.023	12.294	not assigned : unknown
AC190623.3_FG001		3	192,033,354	192,034,113	ANF	ENF	0.784	0.821	208	0.034	-1.826	108	0.348	0.033	205	0.219	1.713	0.030	14.749	not assigned : unknown
AC190623.3_FG002		3	192,039,428	192,042,682	ANF	ENF	0.782	0.811	248	0.031	-1.831	135	0.341	0.035	235	0.219	1.713	0.031	14.621	not assigned : unknown
AC211175.3_FG006		3	199,861,121	199,861,324	NF	Tropical	0.000	-2.351	142	0.743	0.174	300	0.547	0.050	308	0.022	14.263	0.328	2.938	not assigned : unknown
					NF	CBD	0.000	-2.351	142	0.735	0.685	289	0.529	0.033	250	0.017	19.785	0.034	13.074
GRMZM5G886883		3	199,952,766	199,959,799	NF	Tropical	0.010	-2.233	23	0.698	0.022	234	0.566	0.042	234	0.002	26.515	0.151	7.885	not assigned : unknown
					NF	CBD	0.010	-2.233	23	0.942	1.735	134	0.608	0.022	123	0.024	17.443	0.011	24.731
GRMZM2G142553		3	199,961,228	199,962,870	NF	CBD	0.010	-2.233	23	0.960	1.906	123	0.606	0.023	122	0.022	18.085	0.011	24.731	protein degradation|abiotic stress
					NF	Tropical	0.010	-2.233	23	0.698	0.022	234	0.566	0.042	234	0.006	20.102	0.151	7.885
AC204712.3_FG002		3	199,983,675	199,984,303	NF	CBD	0.001	-2.329	102	0.553	0.114	221	0.516	0.035	220	0.02	18.675	0.012	23.407	not assigned : unknown
GRMZM2G111436 [df]		3	200,067,856	200,068,776	NF	CBD	0.017	-2.179	34	0.446	-0.238	60	0.519	0.035	54	0.051	12.811	0.019	18.313	not assigned : unknown
					NF	Tropical	0.017	-2.179	34	0.303	-1.378	107	0.598	0.031	77	0.054	10.457	0.034	20.219
GRMZM2G158645		3	200,130,105	200,133,353	NF	CBD	0.000	-2.366	96	0.111	-1.430	257	0.599	0.023	249	0.016	20.214	0.005	33.584	not assigned : unknown
GRMZM2G158562		3	200,133,483	200,137,662	NF	CBD	0.000	-2.366	96	0.108	-1.440	252	0.599	0.023	249	0.035	15.059	0.005	33.584	protein postranslational modification
GRMZM2G116271		3	202,254,193	202,256,934	NF	CBD	0.002	-2.311	64	0.671	0.490	123	0.469	0.049	111	0.045	13.597	0.072	8.064	biotic stress
					NF	Tropical	0.002	-2.311	64	0.621	-0.266	142	0.639	0.020	135	0.003	24.964	0.028	21.921
					NF	EF	0.002	-2.311	64	0.773	0.836	98	0.406	0.028	94	0.032	10.928	0.042	9.104
GRMZM2G116282		3	202,257,167	202,260,653	NF	CBD	0.002	-2.311	64	0.671	0.490	123	0.469	0.049	111	0.045	13.597	0.067	8.528	RNA binding
					NF	EF	0.002	-2.311	64	0.773	0.836	98	0.406	0.028	94	0.032	10.928	0.042	9.104
					NF	Tropical	0.002	-2.311	64	0.621	-0.266	142	0.639	0.020	135	0.003	24.964	0.028	21.921
GRMZM2G418004		3	202,283,138	202,298,221	NF	EF	0.001	-2.330	65	0.654	0.410	114	0.373	0.035	117	0.02	13.015	0.017	13.956	miscellaneous oxidases - copper, flavone
					NF	Tropical	0.001	-2.330	65	0.875	0.783	106	0.590	0.034	122	0.002	27.347	0.051	16.469
GRMZM2G161868		3	202,362,837	202,365,659	NF	EF	0.002	-2.307	43	0.731	0.685	69	0.385	0.032	64	0.048	9.162	0.041	9.239	amino acid metabolism
					NF	Tropical	0.002	-2.307	43	0.760	0.232	56	0.695	0.012	74	0.007	19.224	0.009	31.342
					NF	CBD	0.002	-2.307	43	0.553	0.114	91	0.525	0.033	77	0.012	22.544	0.025	15.961
GRMZM2G113319		3	203,463,334	203,479,533	ANF	ENF	0.427	-0.557	203	0.019	-1.848	99	0.403	0.023	208	0.121	3.881	0.022	16.572	cell organisation
GRMZM2G088783	myb47 : MYB-transcription factor 47|pza03154	3	204,151,795	204,153,806	ANF	ENF	0.601	-0.040	67	0.022	-1.843	67	0.336	0.036	82	0.279	1.019	0.018	17.679	regulation of RNA transcription
GRMZM5G867983		3	211,023,316	211,023,925	NF	EF	0.026	-2.115	40	0.973	1.984	49	0.342	0.047	49	0.02	13.014	0.131	4.027	minor carbohydrate metabolism
GRMZM2G010211		3	211,024,532	211,026,869	NF	EF	0.026	-2.115	40	0.973	1.984	49	0.342	0.047	49	0.02	13.014	0.131	4.027	amino acid metabolism
AC209755.3_FG001		3	212,466,502	212,467,342	NF	EF	0.001	-2.333	52	0.583	0.178	45	0.392	0.030	40	0.07	7.649	0.011	17.053	not assigned : unknown
GRMZM2G160971	ereb208 : AP2-EREBP-transcription factor 208	3	212,501,262	212,503,692	NF	EF	0.022	-2.143	53	0.552	0.052	223	0.402	0.029	209	0.017	13.712	0.063	7.158	regulation of RNA transcription
GRMZM2G105604	sum1 : siroheme uroporphyrinogen methyltransferase1	3	216,593,144	216,597,291	ANF	ENF	0.023	-1.194	51	0.377	-0.778	119	0.792	0.000	173	0.001	29.678	0.130	7.048	tetrapyrrole synthesis
GRMZM2G464976		3	216,641,561	216,650,095	ANF	ENF	0.016	-1.206	83	0.398	-0.650	164	0.549	0.008	175	0.006	17.697	0.158	5.980	not assigned : unknown
GRMZM5G829741		3	216,651,790	216,651,903	ANF	ENF	0.011	-1.218	72	0.412	-0.571	151	0.552	0.008	161	0.01	15.312	0.267	3.064	not assigned : unknown
AC191748.3_FG001		3	216,727,940	216,730,851	ANF	ENF	0.007	-1.224	60	0.425	-0.507	132	0.545	0.009	111	0.017	12.586	0.205	4.518	regulation of RNA transcription
GRMZM2G147752		3	216,875,746	216,878,076	ANF	ENF	0.008	-1.222	47	0.764	0.817	134	0.554	0.008	146	0.006	17.765	0.156	6.048	miscellaneous cytochrome P450
GRMZM2G147774		3	216,881,554	216,884,556	ANF	ENF	0.009	-1.221	46	0.812	1.017	121	0.565	0.008	132	0.003	21.304	0.156	6.048	miscellaneous cytochrome P450
GRMZM2G042332		3	216,932,802	216,935,071	ANF	ENF	0.025	-1.192	56	0.621	0.324	82	0.473	0.015	89	0.036	9.336	0.320	2.148	protein degradation
GRMZM2G129860	cyp11 : cytochrome P450 11	3	217,137,202	217,140,695	ANF	ENF	0.020	-1.200	48	0.696	0.585	70	0.342	0.034	75	0.027	10.512	0.146	6.424	miscellaneous cytochrome P450
GRMZM2G560358		3	217,142,620	217,143,351	ANF	ENF	0.020	-1.200	48	0.696	0.585	70	0.342	0.034	75	0.027	10.512	0.146	6.424	not assigned : unknown
GRMZM2G045268		3	218,910,518	218,916,860	NF	SpanIt	0.009	-2.246	185	0.182	-1.114	222	0.648	0.017	295	0.013	35.021	0.129	5.552	not assigned : unknown
					NF	EF	0.009	-2.246	185	0.689	0.527	289	0.432	0.023	362	0.01	16.464	0.139	3.806
GRMZM2G137961	hagtf17 : GNAT-transcription factor 17	3	224,539,182	224,542,087	NF	EF	0.785	0.837	223	0.005	-2.222	153	0.445	0.021	222	0.153	4.652	0.015	14.935	miscellaneous GCN5-related N-acetyltransferase
GRMZM2G020140		3	224,565,786	224,568,588	NF	EF	0.755	0.694	190	0.018	-2.045	149	0.412	0.027	211	0.055	8.576	0.017	14.035	not assigned : unknown
GRMZM2G034430		3	224,570,068	224,598,149	NF	EF	0.770	0.756	499	0.022	-1.993	445	0.415	0.026	567	0.058	8.395	0.020	13.203	DNA chromatin structure
GRMZM2G154442		4	5,436,811	5,439,241	Tropical	CBD	0.006	-2.488	41	0.148	-1.260	159	0.552	0.000	94	0.081	5.622	0.018	6.575	not assigned : unknown
GRMZM5G866099		4	5,437,017	5,439,137	Tropical	CBD	0.006	-2.488	41	0.148	-1.260	159	0.552	0.000	94	0.081	5.622	0.018	6.575	not assigned : unknown
GRMZM5G817995		4	9,325,329	9,325,631	Tropical	CBD	0.990	2.035	99	0.032	-1.966	14	0.280	0.020	105	0.083	5.513	0.002	15.921	not assigned : unknown
GRMZM2G419836		4	9,351,020	9,354,236	Tropical	CBD	0.984	1.944	186	0.030	-1.974	21	0.291	0.017	191	0.137	3.520	0.002	16.090	redox
GRMZM2G426294		4	10,696,974	10,697,675	NF	Tropical	0.000	-2.354	158	0.630	-0.235	295	0.557	0.046	317	0.031	12.864	0.025	22.989	not assigned : unknown
GRMZM2G104833		4	10,764,348	10,774,679	NF	Tropical	0.000	-2.387	235	0.783	0.327	367	0.568	0.041	434	0.012	16.956	0.166	7.214	not assigned : unknown
GRMZM2G181422		4	15,938,087	15,947,100	NF	EF	0.002	-2.314	196	0.966	1.900	272	0.367	0.038	277	0.027	11.615	0.256	1.602	not assigned : unknown
GRMZM5G844096		4	18,441,214	18,458,060	NF	EF	0.661	0.276	240	0.031	-1.915	324	0.429	0.023	291	0.056	8.525	0.025	11.956	DNA unspecified
GRMZM2G089397		4	24,975,148	24,975,872	NF	EF	0.003	-2.299	281	0.624	0.309	422	0.451	0.020	450	0.029	11.290	0.053	8.013	not assigned : unknown
GRMZM2G063468		4	24,976,587	24,978,006	NF	EF	0.003	-2.299	280	0.624	0.309	422	0.451	0.020	450	0.039	10.055	0.053	8.013	not assigned : unknown
GRMZM2G411888		4	25,230,217	25,232,934	EF	CBD	0.047	-1.806	40	0.765	0.791	51	0.344	0.035	66	0.027	13.081	0.047	8.227	not assigned : unknown
					NF	EF	0.384	-0.795	63	0.047	-1.806	40	0.585	0.005	80	0.021	12.756	0.006	20.521
GRMZM5G809417		4	25,249,530	25,251,854	NF	EF	0.340	-0.926	272	0.031	-1.912	130	0.606	0.003	277	0.021	12.756	0.007	20.327	not assigned : unknown
					EF	CBD	0.031	-1.912	130	0.566	0.147	237	0.431	0.014	246	0.027	13.138	0.045	8.420
GRMZM5G852329		4	26,375,322	26,377,502	ANF	ENF	0.004	-1.234	114	0.877	1.324	150	0.306	0.045	181	0.004	18.739	0.248	3.430	protein postranslational modification
GRMZM2G337387 [df]		4	30,678,789	30,681,127	EF	CBD	0.008	-2.161	61	0.596	0.245	103	0.587	0.003	125	0.02	14.903	0.015	13.132	not assigned : unknown
GRMZM2G302323 [df]	farl6 : FAR1-like-transcription factor 6	4	30,766,516	30,769,790	NF	CBD	0.005	-2.280	73	0.375	-0.446	122	0.525	0.033	113	0.086	9.901	0.040	11.851	light signalling
					EF	CBD	0.006	-2.200	52	0.375	-0.446	122	0.520	0.006	128	0.036	11.491	0.018	12.374
GRMZM2G543629	sig1B : Sigma70-like-transcription factor 5	4	30,925,172	30,929,280	NF	CBD	0.013	-2.206	171	0.549	0.103	260	0.522	0.034	231	0.039	14.394	0.019	18.653	RNA transcription
					EF	CBD	0.006	-2.218	129	0.549	0.103	260	0.540	0.004	231	0.029	12.522	0.025	10.919
GRMZM2G135526		4	39,593,246	39,595,803	ANF	ENF	0.600	-0.042	248	0.038	-1.816	145	0.303	0.046	244	0.465	0.100	0.025	15.735	fermentation
GRMZM2G135568 [df]		4	39,600,570	39,604,939	ANF	ENF	0.590	-0.087	272	0.045	-1.803	152	0.305	0.045	252	0.465	0.098	0.024	16.123	cell vesicle transport
GRMZM2G138198 [df]		4	41,356,234	41,358,993	NF	CBD	0.807	0.932	138	0.023	-2.015	131	0.615	0.022	140	0.032	15.496	0.019	18.531	receptor kinase signalling
GRMZM2G138060 [df]	su1 : sugary1	4	41,369,510	41,378,299	NF	CBD	0.790	0.859	164	0.002	-2.221	169	0.627	0.021	166	0.032	15.496	0.011	24.077	major carbohydrate synthesis
GRMZM2G170351 [df]		4	41,459,991	41,461,060	NF	CBD	0.796	0.891	126	0.002	-2.245	140	0.617	0.022	137	0.076	10.551	0.016	20.281	miscellaneous UDP glucosyl and glucoronyl transferases
GRMZM2G174202		4	41,661,581	41,672,814	NF	CBD	0.686	0.410	92	0.017	-2.049	103	0.645	0.020	111	0.04	14.286	0.021	17.270	RNA binding
GRMZM2G174149		4	41,672,652	41,677,738	NF	CBD	0.695	0.452	77	0.038	-1.949	88	0.641	0.020	86	0.049	13.004	0.019	18.533	amino acid activation
GRMZM2G035118		4	41,783,755	41,793,689	NF	CBD	0.811	0.948	286	0.000	-2.359	296	0.621	0.021	298	0.04	14.259	0.017	19.435	not assigned : unknown
					EF	CBD	0.925	1.515	386	0.000	-2.359	296	0.313	0.049	399	0.406	0.890	0.040	8.924
GRMZM2G006953 [df]	ntf1 : nuclear transport factor1	4	44,859,117	44,861,817	NF	CBD	0.427	-0.623	70	0.013	-2.092	92	0.704	0.014	76	0.024	17.557	0.012	23.526	protein targeting
GRMZM5G801241 [df]		4	46,626,861	46,629,696	EF	SpanIt	0.266	-0.909	148	0.035	-1.638	119	0.564	0.004	144	0.014	21.007	0.001	19.519	protein targeting
GRMZM5G855853 [df]		4	46,909,045	46,912,035	NF	CBD	0.941	1.815	157	0.008	-2.129	187	0.531	0.032	163	0.304	3.339	0.036	12.681	not assigned : unknown
					EF	CBD	0.529	-0.037	243	0.008	-2.129	187	0.576	0.003	250	0.025	13.400	0.004	20.412
GRMZM2G100583 [df]	nactf75 : NAC-transcription factor 75	4	46,934,197	46,936,936	EF	CBD	0.680	0.495	281	0.001	-2.280	200	0.484	0.008	288	0.044	10.394	0.013	13.991	regulation of RNA transcription
GRMZM2G397148		4	62,413,642	62,414,442	NF	CBD	0.003	-2.292	125	0.414	-0.321	128	0.685	0.016	142	0.007	25.308	0.010	25.777	RNA transcription
GRMZM2G153803 [df]		4	62,551,566	62,552,331	NF	CBD	0.016	-2.180	76	0.311	-0.662	75	0.698	0.014	80	0.041	14.106	0.020	18.245	not assigned : unknown
GRMZM2G153722 [df]		4	62,563,963	62,575,749	NF	CBD	0.013	-2.208	84	0.475	-0.154	77	0.683	0.016	84	0.011	22.806	0.018	19.053	phosphinositides signalling
GRMZM2G010834		4	65,676,749	65,697,167	NF	EF	0.881	1.364	276	0.004	-2.263	212	0.365	0.038	283	0.043	9.649	0.009	18.375	transport miscelaneous
GRMZM2G023008		4	74,202,106	74,211,066	NF	CBD	0.808	0.934	217	0.003	-2.205	206	0.564	0.027	223	0.048	13.204	0.028	14.791	cell vesicle transport
GRMZM2G091503		4	74,266,074	74,269,595	NF	CBD	0.872	1.312	185	0.000	-2.330	155	0.524	0.034	189	0.046	13.389	0.039	12.130	protein targeting
GRMZM2G082180		4	75,694,663	75,698,260	NF	EF	0.047	-2.020	116	0.416	-0.417	198	0.522	0.009	159	0.018	13.485	0.023	12.251	protein signalling
					NF	SpanIt	0.047	-2.020	116	0.149	-1.222	168	0.592	0.028	147	0.049	23.189	0.073	8.321
GRMZM2G502277		4	76,052,722	76,053,856	NF	CBD	0.011	-2.223	38	0.101	-1.482	153	0.644	0.020	61	0.061	11.779	0.015	20.649	not assigned : unknown
					NF	Tropical	0.011	-2.223	38	0.224	-1.694	104	0.811	0.002	42	0.001	29.409	0.010	30.748
					NF	EF	0.011	-2.223	38	0.211	-1.052	85	0.576	0.005	56	0.078	7.270	0.010	17.425
					NF	SpanIt	0.011	-2.223	38	0.137	-1.257	39	0.760	0.003	36	0.095	17.988	0.009	17.916
GRMZM2G027476		4	76,055,195	76,056,877	NF	Tropical	0.011	-2.223	38	0.205	-1.779	103	0.811	0.002	42	0.001	37.199	0.003	40.359	not assigned : unknown
					NF	SpanIt	0.011	-2.223	38	0.085	-1.458	36	0.760	0.003	36	0.095	17.988	0.003	22.762
					NF	CBD	0.011	-2.223	38	0.099	-1.487	154	0.644	0.020	61	0.061	11.779	0.011	24.515
					NF	EF	0.011	-2.223	38	0.211	-1.052	85	0.576	0.005	56	0.078	7.270	0.008	18.659
GRMZM2G702483		4	76,193,383	76,193,580	NF	CBD	0.013	-2.214	30	0.095	-1.514	301	0.685	0.016	41	0.059	11.955	0.032	13.694	not assigned : unknown
					NF	Tropical	0.013	-2.214	30	0.209	-1.755	153	0.824	0.002	34	0.001	32.183	0.010	30.287
					NF	SpanIt	0.013	-2.214	30	0.155	-1.207	65	0.741	0.004	32	0.074	19.904	0.025	13.589
					NF	EF	0.013	-2.214	30	0.104	-1.468	188	0.634	0.002	51	0.013	14.879	0.024	12.129
GRMZM5G862016		4	111,779,946	111,780,699	EF	CBD	0.018	-2.047	15	0.221	-1.010	11	0.320	0.045	20	0.122	5.637	0.000	35.842	not assigned : unknown
GRMZM2G130018 [df]	snrkII6 : SnRK2 serine threonine protein kinase6	4	115,154,220	115,165,298	Tropical	SpanIt	0.001	-2.545	222	0.976	1.864	206	0.293	0.033	222	0.014	23.770	0.237	1.428	protein postranslational modification
GRMZM2G059167	mybr38 : MYB-related-transcription factor 38	4	115,280,521	115,296,003	Tropical	SpanIt	0.006	-2.489	121	0.975	1.847	119	0.293	0.033	130	0.017	22.336	0.413	0.401	regulation of RNA transcription
GRMZM2G072115 [df]		4	116,389,592	116,390,405	Tropical	SpanIt	0.015	-2.431	142	0.952	1.670	111	0.261	0.045	135	0.005	29.049	0.398	0.452	not assigned : unknown
GRMZM2G171080 [df]		4	116,432,507	116,450,677	Tropical	SpanIt	0.003	-2.516	214	0.981	1.915	204	0.296	0.032	241	0.027	19.452	0.357	0.621	phosphinositides signalling
GRMZM2G435642 [df]		4	118,138,343	118,139,236	EF	CBD	0.873	1.226	233	0.010	-2.111	185	0.433	0.014	241	0.13	5.335	0.011	14.623	not assigned : unknown
GRMZM2G137413	arftf14 : ARF-transcription factor 14	4	118,695,002	118,700,985	EF	CBD	0.664	0.448	573	0.002	-2.264	333	0.365	0.028	607	0.146	4.825	0.034	9.614	regulation of RNA transcription
GRMZM2G153984		4	120,394,113	120,399,917	NF	SpanIt	0.383	-0.801	85	0.046	-1.602	71	0.551	0.040	89	0.171	13.001	0.043	11.092	oxidative penthose phosphate pathway
GRMZM2G072690		4	133,452,852	133,457,980	ANF	ENF	0.916	1.389	160	0.005	-1.876	125	0.331	0.038	201	0.162	2.764	0.041	13.235	cell vesicle transport
GRMZM2G160174		4	134,621,927	134,626,199	ANF	ENF	0.048	-1.166	68	0.842	1.140	102	0.419	0.022	102	0.036	9.295	0.189	4.959	cell wall degradation|miscellaneous gluco- galacto- and mannosidases
GRMZM2G542205		4	135,339,105	135,340,289	Tropical	SpanIt	0.704	0.042	256	0.006	-1.783	131	0.426	0.011	275	0.184	6.430	0.050	5.064	not assigned : unknown
GRMZM2G418604		4	144,282,859	144,298,364	NF	EF	0.010	-2.230	173	0.742	0.726	319	0.363	0.039	316	0.055	8.548	0.015	14.896	protein synthesis
					NF	CBD	0.010	-2.230	173	0.642	0.392	255	0.577	0.026	225	0.044	13.659	0.000	63.252
AC207756.3_FG001		4	144,473,782	144,475,934	NF	CBD	0.010	-2.228	67	0.566	0.147	63	0.650	0.019	62	0.053	12.633	0.000	72.666	protein signalling
					NF	Tropical	0.010	-2.228	67	0.713	0.067	166	0.554	0.047	166	0.03	13.000	0.059	15.229
					NF	EF	0.010	-2.228	67	0.798	0.919	138	0.389	0.031	122	0.034	10.586	0.020	13.134
GRMZM2G038820		4	144,500,075	144,524,397	NF	CBD	0.001	-2.319	263	0.651	0.424	335	0.626	0.021	295	0.067	11.234	0.000	66.295	protein signalling
GRMZM2G340403		4	144,594,974	144,596,164	NF	CBD	0.002	-2.304	53	0.723	0.652	91	0.514	0.036	77	0.056	12.297	0.012	23.234	not assigned : unknown
GRMZM2G098800	gras80 : GRAS-transcription factor 80	4	153,196,404	153,199,541	Tropical	SpanIt	0.719	0.084	162	0.009	-1.758	18	0.443	0.009	147	0.293	3.451	0.031	6.487	regulation of RNA transcription
GRMZM2G176340	tubtf6 : TUB-transcription factor 6	4	159,977,929	159,981,488	ANF	ENF	0.037	-1.179	77	0.443	-0.423	145	0.478	0.014	150	0.006	17.739	0.213	4.314	protein degradation
GRMZM2G042195 [df]		4	162,046,741	162,051,712	EF	CBD	0.639	0.354	370	0.041	-1.935	280	0.467	0.010	412	0.034	11.802	0.006	17.518	RNA binding
GRMZM2G092085		4	163,083,725	163,093,842	ANF	ENF	0.028	-1.189	73	0.675	0.500	215	0.314	0.042	222	0.004	19.591	0.401	1.174	storage proteins
GRMZM2G092182		4	163,095,040	163,099,917	ANF	ENF	0.019	-1.202	64	0.678	0.511	200	0.330	0.038	206	0.004	19.591	0.401	1.174	RNA binding
GRMZM2G072612		4	163,464,001	163,467,089	NF	SpanIt	0.593	-0.024	96	0.012	-1.737	43	0.541	0.044	93	0.05	23.001	0.121	5.834	not assigned : unknown
					Tropical	SpanIt	0.645	-0.178	126	0.012	-1.737	43	0.395	0.014	115	0.193	6.126	0.011	10.326
GRMZM2G110960		4	173,908,755	173,910,205	NF	Tropical	0.469	-0.495	16	0.022	-2.410	22	0.745	0.007	18	0.015	16.107	0.179	6.666	RNA processing
GRMZM2G022188		4	184,456,358	184,461,102	EF	SpanIt	0.581	0.164	147	0.011	-1.746	71	0.344	0.039	127	0.134	6.397	0.024	7.078	cell vesicle transport
GRMZM2G323470		4	184,465,444	184,482,158	EF	SpanIt	0.706	0.590	275	0.015	-1.721	120	0.362	0.035	188	0.158	5.467	0.013	8.909	cell vesicle transport
GRMZM2G020864		4	185,098,141	185,101,348	NF	SpanIt	0.514	-0.330	119	0.037	-1.631	76	0.540	0.045	110	0.038	25.199	0.067	8.733	not assigned : unknown
					Tropical	SpanIt	0.759	0.228	158	0.037	-1.631	76	0.427	0.011	149	0.073	12.807	0.015	8.968
GRMZM2G174739		4	185,714,638	185,717,612	NF	SpanIt	0.048	-2.014	129	0.509	-0.061	143	0.563	0.036	169	0.001	60.663	0.030	12.795	DNA chromatin structure
GRMZM2G174938		4	185,759,792	185,772,505	NF	EF	0.000	-2.394	296	0.565	0.101	443	0.498	0.013	445	0.004	21.367	0.083	5.939	RNA processing
					NF	SpanIt	0.000	-2.394	296	0.404	-0.308	387	0.555	0.038	401	0.001	68.829	0.046	10.773
GRMZM2G476902		4	185,772,829	185,775,497	NF	EF	0.000	-2.383	173	0.629	0.325	318	0.352	0.043	319	0.004	21.367	0.083	5.939	protein degradation
GRMZM2G071166		4	185,863,904	185,865,961	NF	EF	0.000	-2.372	115	0.729	0.678	262	0.430	0.023	257	0.003	22.854	0.193	2.575	not assigned : unknown
GRMZM2G071288		4	185,866,758	185,871,668	NF	EF	0.000	-2.355	123	0.690	0.532	279	0.423	0.025	275	0.006	18.818	0.162	3.178	not assigned : unknown
GRMZM2G071378		4	185,872,949	185,876,853	NF	EF	0.000	-2.356	121	0.690	0.532	279	0.423	0.025	275	0.004	20.396	0.162	3.178	NDP-sugars transport at the endoplasmic reticulum
GRMZM5G866082		4	193,608,975	193,612,427	Tropical	CBD	0.973	1.687	251	0.001	-2.316	191	0.291	0.017	258	0.067	6.352	0.025	5.558	proteins signalling
					NF	CBD	0.381	-0.810	252	0.001	-2.316	191	0.705	0.014	239	0	44.189	0.013	22.385
GRMZM2G571253		4	193,727,194	193,728,326	NF	CBD	0.234	-1.348	191	0.001	-2.279	107	0.696	0.014	161	0	60.054	0.006	30.072	not assigned : unknown
					Tropical	CBD	0.917	1.078	174	0.001	-2.279	107	0.317	0.012	156	0.074	5.992	0.013	7.710
GRMZM2G177720		4	199,076,122	199,077,395	NF	EF	0.002	-2.314	192	0.789	0.884	238	0.474	0.016	257	0.026	11.812	0.083	5.889	protein synthesis
					NF	Tropical	0.002	-2.314	192	0.444	-0.967	284	0.642	0.019	302	0.03	12.896	0.084	12.297
GRMZM5G877077		4	199,078,599	199,082,990	NF	Tropical	0.001	-2.326	188	0.444	-0.967	284	0.642	0.019	302	0.025	13.725	0.073	13.466	not assigned : unknown
					NF	EF	0.001	-2.326	188	0.789	0.884	238	0.474	0.016	257	0.022	12.511	0.049	8.407
GRMZM2G129502		4	199,526,894	199,529,117	EF	SpanIt	0.929	1.554	114	0.043	-1.611	198	0.385	0.029	143	0.201	4.129	0.033	5.961	not assigned : unknown
AC184171.4_FG002		4	206,313,390	206,314,046	NF	SpanIt	0.015	-2.198	64	0.992	2.094	149	0.585	0.030	194	0.002	51.814	0.006	19.504	not assigned : unknown
GRMZM2G125239	gbptf14 : GeBP-transcription factor 14	4	220,605,264	220,611,009	Tropical	CBD	0.047	-2.327	78	0.849	1.167	89	0.414	0.002	113	0.02	10.946	0.011	8.090	not assigned : unknown
GRMZM2G085750		4	229,170,946	229,174,974	NF	SpanIt	0.654	0.245	268	0.009	-1.764	19	0.645	0.017	216	0.497	3.125	0.015	15.926	storage proteins
					EF	SpanIt	1.000	2.881	204	0.009	-1.764	19	0.386	0.028	181	0.536	0.248	0.006	11.489
GRMZM2G022538		4	230,725,987	230,734,895	Tropical	CBD	0.890	0.893	545	0.008	-2.127	139	0.270	0.023	564	0.367	0.531	0.013	7.565	not assigned : unknown
AC209242.3_FG003		4	232,129,983	232,134,241	ANF	ENF	0.044	-1.170	148	0.936	1.737	326	0.344	0.034	301	0.023	11.392	0.335	1.931	protein postranslational modification
GRMZM5G876003		4	232,139,682	232,157,778	ANF	ENF	0.042	-1.173	186	0.931	1.706	332	0.381	0.026	354	0.021	11.662	0.335	1.931	not assigned : unknown
GRMZM2G336875	rps8 : ribosomal protein S8 homolog	4	232,306,034	232,308,763	ANF	ENF	0.014	-1.210	55	0.939	1.761	85	0.376	0.027	105	0.034	9.540	0.223	4.031	protein synthesis
GRMZM2G051848		4	232,781,867	232,784,595	ANF	ENF	0.033	-1.184	9	0.688	0.553	182	0.365	0.029	174	0.003	19.858	0.127	7.206	protein synthesis
GRMZM2G034182		5	2,883,481	2,884,876	NF	SpanIt	0.043	-2.036	10	0.165	-1.180	23	0.569	0.033	17	0.084	19.012	0.043	10.989	NA
					NF	CBD	0.043	-2.036	10	0.337	-0.570	21	0.683	0.016	10	0.026	16.899	0.022	17.206
GRMZM2G336533	nactf60 : NAC-transcription factor 60	5	2,887,052	2,888,841	NF	SpanIt	0.043	-2.036	10	0.165	-1.180	23	0.569	0.033	17	0.084	19.012	0.043	10.989	storage proteins|regulation of RNA transcription
					NF	CBD	0.043	-2.036	10	0.337	-0.570	21	0.683	0.016	10	0.026	16.899	0.022	17.206
GRMZM2G018553	nactf6 : NAC-transcription factor 6	5	2,917,535	2,919,211	NF	Tropical	0.024	-2.126	64	0.844	0.615	119	0.557	0.046	130	0.004	22.178	0.136	8.610	storage proteins|regulation of RNA transcription
GRMZM2G043657		5	3,093,913	3,094,348	NF	EF	0.009	-2.245	111	0.542	0.003	608	0.335	0.050	622	0.008	17.474	0.089	5.626	not assigned : unknown
GRMZM2G043453	chld1 : Mg chelataseD1	5	3,095,645	3,103,371	NF	EF	0.011	-2.222	92	0.552	0.052	684	0.438	0.022	675	0.002	26.874	0.089	5.626	tetrapyrrole synthesis
					NF	Tropical	0.011	-2.222	92	0.684	-0.016	715	0.548	0.050	682	0.003	24.788	0.052	16.371
GRMZM2G038075		5	3,142,367	3,147,608	NF	EF	0.002	-2.313	43	0.758	0.791	199	0.427	0.024	162	0.004	21.262	0.597	0.037	development : storage proteins|miscellaneous short chain dehydrogenase reductase
					NF	SpanIt	0.002	-2.313	43	0.307	-0.673	154	0.688	0.012	114	0.019	30.890	0.043	11.066
GRMZM2G332976 [#5]	sca1 : short chain alcohol dehydrogenase1	5	3,145,791	3,147,542	NF	EF	0.002	-2.313	43	0.758	0.791	199	0.427	0.024	162	0.004	21.262	0.667	0.007	miscellaneous short chain dehydrogenase reductase
					NF	SpanIt	0.002	-2.313	43	0.307	-0.673	154	0.688	0.012	114	0.019	30.890	0.043	11.066
GRMZM2G026180		5	12,524,550	12,531,980	NF	EF	0.991	2.561	269	0.006	-2.215	180	0.407	0.028	323	0.12	5.573	0.024	12.107	transport : ABC transporters and multidrug resistance systems
GRMZM2G026171		5	12,533,621	12,535,195	NF	EF	0.979	2.318	154	0.017	-2.053	54	0.450	0.020	179	0.12	5.573	0.024	12.107	not assigned : unknown
GRMZM2G016184		5	14,335,601	14,339,846	EF	CBD	0.251	-0.949	155	0.020	-2.034	67	0.369	0.027	163	0.133	5.232	0.026	10.791	not assigned : unknown
GRMZM2G015159		5	14,340,045	14,345,081	EF	CBD	0.251	-0.949	155	0.025	-2.003	72	0.369	0.027	163	0.091	7.034	0.010	15.063	protein signalling
GRMZM2G553314		5	14,752,854	14,761,623	Tropical	SpanIt	0.595	-0.379	365	0.002	-1.822	119	0.490	0.005	322	0.001	38.447	0.005	13.921	amino acid activation
GRMZM2G311162		5	14,798,007	14,800,711	Tropical	SpanIt	0.602	-0.350	198	0.000	-1.909	164	0.612	0.002	196	0.011	24.649	0.001	20.410	not assigned : unknown
GRMZM2G010146		5	14,800,998	14,809,190	Tropical	SpanIt	0.567	-0.494	257	0.000	-1.899	224	0.604	0.002	251	0.011	24.649	0.001	20.410	not assigned : unknown
GRMZM2G010048		5	14,814,824	14,815,810	Tropical	SpanIt	0.563	-0.508	181	0.000	-1.897	173	0.603	0.002	176	0.009	25.484	0.001	22.002	biotic stress
GRMZM5G869482		5	15,128,718	15,132,537	EF	SpanIt	0.899	1.354	147	0.049	-1.592	12	0.315	0.047	143	0.176	4.855	0.001	22.310	not assigned : unknown
					Tropical	SpanIt	0.852	0.658	198	0.049	-1.592	12	0.396	0.014	196	0.091	11.321	0.001	19.426
GRMZM5G814310		5	15,135,638	15,138,384	Tropical	SpanIt	0.852	0.658	198	0.049	-1.592	12	0.396	0.014	196	0.115	9.697	0.001	19.426	not assigned : unknown
					EF	SpanIt	0.899	1.354	147	0.049	-1.592	12	0.315	0.047	143	0.193	4.359	0.000	25.446
GRMZM2G097364		5	17,965,846	17,977,924	ANF	ENF	0.050	-1.163	27	0.247	-1.276	130	0.632	0.004	127	0.047	8.008	0.237	3.686	not assigned : unknown
GRMZM2G320754	abi5 : ABI3-VP1-transcription factor 5	5	18,082,116	18,083,944	NF	Tropical	0.002	-2.308	76	0.687	-0.006	161	0.591	0.034	184	0.006	20.100	0.060	15.039	regulation of RNA transcription
GRMZM2G462081		5	28,086,355	28,088,103	EF	CBD	0.022	-1.986	46	0.988	2.331	41	0.446	0.012	45	0.041	10.755	0.254	1.645	NA
GRMZM2G112309		5	30,217,878	30,221,781	NF	CBD	0.048	-2.014	163	0.490	-0.096	290	0.517	0.035	308	0.028	16.429	0.066	8.598	receptor kinase signalling
GRMZM5G813903		5	34,306,136	34,306,387	NF	EF	0.485	-0.432	65	0.021	-2.001	87	0.473	0.016	101	0.611	0.136	0.039	9.509	not assigned : unknown
GRMZM2G043509		5	34,311,190	34,326,314	NF	EF	0.817	0.972	335	0.010	-2.134	400	0.496	0.013	436	0.611	0.136	0.032	10.510	DNA chromatin structure
GRMZM5G865576		5	34,399,889	34,449,447	NF	EF	0.437	-0.585	407	0.035	-1.894	701	0.391	0.030	716	0.605	0.147	0.022	12.539	transport miscelaneous
GRMZM2G366638		5	35,390,983	35,393,254	Tropical	SpanIt	0.962	1.494	34	0.020	-1.699	21	0.311	0.028	49	N/A	N/A	0.044	5.373	not assigned : unknown
GRMZM2G117100		5	46,261,610	46,266,748	Tropical	SpanIt	0.973	1.663	216	0.038	-1.625	112	0.287	0.035	213	0.023	20.392	1.000	0.000	DNA chromatin structure
GRMZM2G365810 [df]		5	54,777,710	54,779,811	Tropical	CBD	0.014	-2.446	122	0.078	-1.622	21	0.222	0.047	134	0.027	9.884	N/A	N/A	NA
GRMZM2G135674		5	56,901,596	56,903,498	ANF	ENF	0.533	-0.289	88	0.045	-1.803	63	0.365	0.029	87	0.031	10.025	0.162	5.843	cations transport
GRMZM2G352798		5	58,293,115	58,294,162	NF	EF	0.043	-2.036	16	0.853	1.153	52	0.575	0.005	31	N/A	N/A	0.044	8.930	not assigned : unknown
GRMZM2G342424	bzip66 : bZIP-transcription factor 66	5	58,333,285	58,340,800	NF	EF	0.031	-2.084	41	0.691	0.540	86	0.585	0.005	88	0.224	3.223	0.012	16.191	regulation of RNA transcription
GRMZM2G477236		5	73,123,885	73,133,246	EF	CBD	0.019	-2.022	65	0.788	0.876	130	0.497	0.007	118	0.124	5.565	0.047	8.246	major carbohydrate degradation|regulation of RNA transcription
GRMZM2G175137		5	73,133,170	73,137,919	EF	CBD	0.028	-1.944	54	0.742	0.711	111	0.506	0.006	100	0.124	5.565	0.047	8.246	not assigned : unknown
GRMZM5G881460		5	75,529,076	75,529,579	NF	EF	0.006	-2.275	56	0.717	0.631	61	0.455	0.019	51	0.054	8.683	0.012	16.457	not assigned : unknown
GRMZM2G067727		5	75,884,639	75,886,943	NF	SpanIt	0.006	-2.274	113	0.804	0.872	153	0.534	0.048	161	0.006	43.265	0.024	13.832	receptor kinase signalling
					NF	EF	0.006	-2.274	113	0.541	-0.002	167	0.641	0.002	155	0.001	32.402	0.001	47.476
GRMZM2G462118		5	75,890,939	75,895,041	NF	SpanIt	0.006	-2.274	113	0.804	0.872	153	0.534	0.048	161	0.006	42.082	0.043	11.037	cell cycle
					NF	EF	0.006	-2.274	113	0.541	-0.002	167	0.641	0.002	155	0.001	29.655	0.001	45.671
GRMZM2G019121	dts1 : aspartyl-tRNA synthetase1	5	75,935,116	75,939,320	NF	EF	0.017	-2.177	184	0.453	-0.290	165	0.665	0.001	167	0.001	33.102	0.000	48.766	amino acid activation
AC209177.3_FG001		5	75,956,269	75,956,640	NF	EF	0.009	-2.246	123	0.471	-0.234	39	0.736	0.001	39	0.001	34.626	0.000	54.751	not assigned : unknown
					NF	SpanIt	0.009	-2.246	123	0.810	0.902	36	0.604	0.026	39	0.001	58.724	0.010	17.465
AC185130.2_FG005		5	76,074,654	76,077,533	NF	EF	0.003	-2.292	104	0.470	-0.237	91	0.610	0.003	93	0.001	30.592	0.001	43.338	not assigned : unknown
AC185130.2_FG004		5	76,093,449	76,098,413	NF	Tropical	0.007	-2.260	105	0.502	-0.734	246	0.671	0.014	244	0.015	16.067	0.015	27.323	protein degradation
					NF	EF	0.007	-2.260	105	0.366	-0.588	190	0.682	0.001	184	0.001	31.226	0.001	44.829
					NF	SpanIt	0.007	-2.260	105	0.930	1.501	88	0.752	0.003	174	0.004	46.798	0.001	28.086
GRMZM2G474519		5	76,103,522	76,106,789	NF	EF	0.009	-2.243	126	0.378	-0.556	250	0.687	0.001	239	0.002	25.626	0.001	42.534	not assigned : unknown
					NF	SpanIt	0.009	-2.243	126	0.945	1.609	107	0.771	0.002	232	0.004	46.798	0.003	23.795
					NF	Tropical	0.009	-2.243	126	0.483	-0.811	324	0.686	0.012	326	0.019	14.964	0.015	27.185
GRMZM2G171354		5	76,108,356	76,113,097	NF	EF	0.003	-2.297	153	0.456	-0.280	288	0.666	0.001	273	0.002	25.626	0.001	42.534	transport miscelaneous
					NF	Tropical	0.003	-2.297	153	0.533	-0.622	332	0.667	0.015	343	0.019	14.964	0.015	27.185
					NF	SpanIt	0.003	-2.297	153	0.981	1.921	130	0.735	0.004	263	0.004	46.798	0.003	23.795
GRMZM2G171349		5	76,114,102	76,117,173	NF	Tropical	0.002	-2.303	85	0.729	0.122	141	0.627	0.022	147	0.019	14.964	0.015	27.185	transport miscelaneous
					NF	SpanIt	0.002	-2.303	85	0.986	1.998	87	0.648	0.017	140	0.004	46.798	0.003	23.795
					NF	EF	0.002	-2.303	85	0.652	0.401	154	0.616	0.003	140	0.002	26.812	0.001	42.534
GRMZM2G399858		5	76,914,715	76,936,884	NF	SpanIt	0.180	-1.566	9	0.037	-1.630	420	0.829	0.001	410	0.002	55.501	0.012	16.830	not assigned : unknown
GRMZM2G109268		5	76,938,312	76,941,940	NF	SpanIt	N/A	N/A	7	0.024	-1.683	232	0.818	0.001	234	0.002	53.993	0.013	16.404	major carbohydrate degradation
GRMZM2G109165		5	76,941,928	76,943,750	NF	SpanIt	N/A	N/A	6	0.038	-1.627	210	0.798	0.002	213	0.002	53.993	0.016	15.722	protein synthesis
GRMZM2G023798		5	77,990,308	77,998,801	NF	SpanIt	0.009	-2.244	176	0.607	0.245	179	0.551	0.040	158	0.032	26.473	0.172	4.273	secondary metabolism
					NF	CBD	0.009	-2.244	176	0.792	0.893	202	0.551	0.028	165	0.018	19.544	0.049	10.434
					NF	Tropical	0.009	-2.244	176	0.765	0.253	266	0.612	0.026	232	0.018	15.166	0.285	3.751
GRMZM2G314233		5	79,503,885	79,505,592	ANF	ENF	0.022	-1.194	24	N/A	N/A	0	0.767	0.001	22	N/A	N/A	0.010	20.732	protein degradation
GRMZM5G816609		5	79,505,757	79,510,072	ANF	ENF	0.014	-1.209	21	N/A	N/A	0	0.762	0.001	19	N/A	N/A	0.010	20.732	protein degradation
GRMZM2G063942		5	79,531,009	79,538,048	NF	EF	0.910	1.580	62	0.045	-1.822	103	0.456	0.019	106	0.071	7.620	0.014	15.329	not assigned : unknown
GRMZM5G853950		5	79,666,742	79,669,824	NF	EF	0.887	1.408	22	0.006	-2.210	75	0.366	0.038	71	0.021	12.800	0.023	12.244	not assigned : unknown
GRMZM2G472708		5	79,679,654	79,682,242	NF	EF	0.887	1.408	22	0.002	-2.294	71	0.366	0.038	71	0.022	12.436	0.028	11.353	cell wall modification
GRMZM5G887054		5	81,155,197	81,157,909	NF	EF	0.341	-0.923	94	0.048	-1.798	102	0.654	0.002	111	0.002	25.955	0.095	5.338	protein synthesis
GRMZM2G088880		5	81,265,211	81,267,499	NF	SpanIt	0.388	-0.779	102	0.001	-1.845	113	0.611	0.025	118	0.049	23.193	0.082	7.759	protein synthesis
AC207104.3_FG001		5	81,273,796	81,274,512	NF	SpanIt	0.330	-0.969	143	0.001	-1.834	130	0.623	0.022	133	0.049	23.193	0.121	5.830	not assigned : unknown
					NF	EF	0.330	-0.969	143	0.030	-1.925	134	0.681	0.001	138	0.001	34.629	0.016	14.253
GRMZM2G017741		5	84,083,388	84,086,632	NF	EF	0.012	-2.216	56	0.507	-0.126	126	0.471	0.016	111	0.026	11.856	0.004	23.962	not assigned : unknown
GRMZM2G017802		5	84,088,707	84,089,603	NF	EF	0.010	-2.235	64	0.610	0.265	165	0.462	0.017	138	0.026	11.856	0.004	23.962	not assigned : unknown
GRMZM2G074634		5	84,101,452	84,105,175	NF	SpanIt	0.000	-2.350	107	0.759	0.717	242	0.541	0.045	201	0.015	33.238	0.071	8.484	protein degradation
					NF	EF	0.000	-2.350	107	0.916	1.455	262	0.483	0.015	226	0.022	12.463	0.005	22.919
GRMZM2G026117	cf1 : camouflage1	5	84,248,220	84,252,180	NF	EF	0.000	-2.353	88	0.855	1.156	151	0.491	0.014	138	0.008	17.239	0.006	20.549	tetrapyrrole synthesis
GRMZM2G005998		5	84,252,053	84,254,208	NF	EF	0.000	-2.353	88	0.855	1.156	151	0.491	0.014	138	0.015	14.388	0.006	20.549	not assigned : unknown
GRMZM2G107026		5	84,314,151	84,314,930	NF	EF	0.031	-2.086	15	0.881	1.265	45	0.584	0.005	28	0.043	9.570	0.005	22.544	not assigned : unknown
					NF	SpanIt	0.031	-2.086	15	0.988	2.020	11	0.659	0.015	14	0.023	29.249	0.001	32.916
AC211514.2_FG003		5	84,338,664	84,340,523	NF	SpanIt	0.025	-2.118	68	0.849	1.047	68	0.611	0.025	80	0.021	30.119	0.000	39.369	not assigned : unknown
					NF	EF	0.025	-2.118	68	0.726	0.665	106	0.551	0.007	85	0.062	8.133	0.002	30.477
GRMZM2G130382	mads44 : MADS-transcription factor 44	5	85,077,134	85,077,777	NF	SpanIt	0.413	-0.679	136	0.008	-1.771	164	0.619	0.023	136	0.136	15.055	0.037	11.761	regulation of RNA transcription
GRMZM2G179454	cmu2 : chorismate mutase2	5	92,183,288	92,186,615	NF	CBD	0.841	1.098	350	0.044	-1.906	696	0.515	0.036	607	0.063	11.593	0.028	14.758	amino acid metabolism
AC190576.2_FG002		5	92,282,137	92,282,586	NF	CBD	0.962	2.048	28	0.014	-2.082	141	0.476	0.047	48	0.187	5.867	0.024	16.217	not assigned : unknown
GRMZM5G834658 [df]		5	96,307,680	96,307,898	NF	CBD	0.731	0.590	241	0.000	-2.329	149	0.495	0.040	248	0.326	2.994	0.020	17.826	not assigned : unknown
GRMZM2G462639 [df]		5	96,393,231	96,402,800	NF	EF	0.935	1.767	143	0.030	-1.924	207	0.495	0.013	155	0.061	8.203	0.032	10.558	not assigned : unknown
GRMZM2G462647 [df]		5	96,402,922	96,404,980	NF	EF	0.934	1.759	142	0.022	-1.993	189	0.495	0.013	154	0.061	8.203	0.042	9.148	not assigned : unknown
AC214244.4_FG003 [df]		5	96,403,094	96,403,873	NF	EF	0.934	1.759	142	0.019	-2.016	188	0.495	0.013	154	0.061	8.203	0.042	9.148	not assigned : unknown
GRMZM2G160334 [df]		5	96,409,615	96,410,587	NF	EF	0.930	1.735	133	0.020	-2.006	177	0.493	0.013	144	0.061	8.203	0.015	14.834	not assigned : unknown
GRMZM2G107715 [df]		5	96,584,653	96,586,186	NF	CBD	0.026	-2.116	138	0.487	-0.110	15	0.553	0.028	151	0.221	4.991	0.017	19.846	not assigned : unknown
GRMZM2G103937		5	99,923,617	99,929,599	EF	CBD	0.942	1.676	397	0.015	-2.076	324	0.373	0.026	411	0.206	3.360	0.025	10.898	miscellaneous GDSL-motif lipase
GRMZM2G065781		5	100,734,242	100,735,379	NF	Tropical	0.003	-2.293	154	0.888	0.870	95	0.778	0.005	201	0.129	7.183	0.001	48.694	not assigned : unknown
GRMZM2G065731		5	100,745,423	100,746,968	NF	Tropical	0.001	-2.318	179	0.885	0.847	59	0.862	0.001	222	0.111	7.707	0.001	48.694	not assigned : unknown
GRMZM2G332562		5	101,296,925	101,300,500	NF	CBD	0.002	-2.306	54	0.975	2.089	84	0.617	0.022	132	0.008	24.638	0.003	37.787	amino acids transport
GRMZM5G886718		5	101,374,835	101,375,440	NF	CBD	0.003	-2.293	48	0.973	2.040	77	0.619	0.022	96	0.005	27.390	0.005	32.755	not assigned : unknown
GRMZM5G855237		5	101,410,122	101,410,801	NF	CBD	0.009	-2.244	67	0.994	2.534	94	0.512	0.036	154	0.007	25.553	0.003	39.078	not assigned : unknown
GRMZM2G379490		5	101,585,496	101,585,843	NF	CBD	0.002	-2.310	144	0.990	2.378	143	0.558	0.028	226	0.025	17.280	0.021	17.722	Auxin metabolism
GRMZM2G080129		5	101,590,314	101,592,016	NF	CBD	0.002	-2.314	135	0.995	2.606	118	0.538	0.031	185	0.025	17.280	0.025	16.078	protein synthesis
GRMZM2G080111	bzip36 : bZIP-transcription factor 36	5	101,633,234	101,633,818	NF	CBD	0.001	-2.319	81	0.994	2.546	66	0.488	0.043	115	0.01	22.947	0.017	19.871	regulation of RNA transcription
GRMZM2G080083		5	101,636,824	101,643,469	NF	CBD	0.004	-2.284	142	0.983	2.230	82	0.603	0.023	195	0.013	22.004	0.017	19.871	protein postranslational modification|calcium signalling
GRMZM2G342426 [df]		5	101,901,747	101,905,194	NF	CBD	0.002	-2.302	116	0.694	0.556	39	0.734	0.011	171	0.013	21.898	0.018	18.896	not assigned : unknown
GRMZM2G000411 [df]		5	102,159,416	102,159,900	NF	EF	0.010	-2.236	66	0.621	0.298	107	0.351	0.043	111	0.066	7.912	0.045	8.823	not assigned : unknown
					NF	CBD	0.010	-2.236	66	0.860	1.226	28	0.795	0.007	114	0.001	35.581	0.014	21.564
GRMZM2G175425 [df]		5	102,447,539	102,448,337	NF	SpanIt	0.004	-2.283	39	0.595	0.208	64	0.596	0.028	80	0.004	47.848	0.061	9.290	not assigned : unknown
					NF	EF	0.004	-2.283	39	0.830	1.051	82	0.409	0.027	80	0.028	11.535	0.036	9.951
					NF	CBD	0.004	-2.283	39	0.739	0.698	18	0.879	0.001	79	0.002	33.459	0.004	35.260
					NF	Tropical	0.004	-2.283	39	0.527	-0.646	87	0.664	0.016	90	0.024	13.903	0.025	23.211
GRMZM2G426140 [df]	hb27 : Homeobox-transcription factor 27	5	102,512,989	102,519,513	NF	SpanIt	0.001	-2.317	54	0.659	0.407	56	0.586	0.030	85	0.005	43.781	0.034	12.251	protein degradation
					NF	CBD	0.001	-2.317	54	0.797	0.912	10	0.880	0.001	91	0.002	32.797	0.003	37.994
					NF	Tropical	0.001	-2.317	54	0.341	-1.272	110	0.664	0.016	115	0.021	14.578	0.004	38.046
					NF	EF	0.001	-2.317	54	0.807	0.960	90	0.407	0.028	91	0.031	10.978	0.009	18.087
GRMZM2G115127 [df]		5	102,544,326	102,544,992	NF	EF	0.024	-2.126	13	0.853	1.148	30	0.437	0.022	29	0.03	11.190	0.007	19.701	not assigned : unknown
					NF	CBD	0.024	-2.126	13	0.850	1.170	8	0.862	0.002	30	0.003	31.432	0.004	35.015
					NF	Tropical	0.024	-2.126	13	0.536	-0.613	37	0.666	0.015	36	0.023	14.172	0.003	40.101
					NF	SpanIt	0.024	-2.126	13	0.626	0.306	26	0.578	0.031	30	0.008	39.514	0.035	12.007
GRMZM2G701752		5	103,383,005	103,383,292	NF	Tropical	0.023	-2.136	56	0.414	-1.082	242	0.638	0.020	152	0.069	9.447	0.032	20.652	not assigned : unknown
					NF	SpanIt	0.023	-2.136	56	0.573	0.134	117	0.642	0.018	112	0.01	37.724	0.061	9.275
					NF	EF	0.023	-2.136	56	0.662	0.441	198	0.419	0.026	126	0.155	4.608	0.007	19.461
					NF	CBD	0.023	-2.136	56	0.722	0.648	41	0.856	0.002	114	0.001	36.776	0.005	32.897
GRMZM2G135228		5	103,713,832	103,715,596	NF	CBD	0.006	-2.270	59	0.635	0.363	25	0.845	0.003	109	0.001	37.744	0.010	25.741	not assigned : unknown
					NF	EF	0.006	-2.270	59	0.544	0.013	111	0.413	0.027	111	0.066	7.873	0.041	9.246
					NF	SpanIt	0.006	-2.270	59	0.383	-0.386	83	0.569	0.033	107	0.006	42.823	0.085	7.608
AC197355.3_FG001 [df]		5	104,969,846	104,970,052	NF	CBD	0.029	-2.095	35	0.767	0.794	21	0.866	0.001	76	0	42.281	0.008	27.449	not assigned : unknown
					NF	SpanIt	0.029	-2.095	35	0.559	0.092	74	0.581	0.031	74	0.017	32.204	0.140	5.186
GRMZM2G041878		5	105,644,743	105,781,509	NF	SpanIt	0.015	-2.191	184	0.553	0.074	299	0.578	0.031	349	0.008	40.045	0.021	14.405	not assigned : unknown
					NF	Tropical	0.015	-2.191	184	0.435	-1.001	443	0.674	0.014	412	0.019	14.976	0.009	31.388
					NF	EF	0.015	-2.191	184	0.749	0.764	392	0.424	0.025	373	0.031	11.105	0.007	20.308
					NF	CBD	0.015	-2.191	184	0.725	0.659	95	0.863	0.002	364	0.01	23.197	0.000	59.507
GRMZM2G102189		5	106,099,366	106,129,954	NF	SpanIt	0.022	-2.141	162	0.613	0.264	208	0.569	0.033	284	0.011	37.055	0.096	6.963	protein degradation
					NF	EF	0.022	-2.141	162	0.741	0.725	323	0.373	0.035	319	0.088	6.756	0.034	10.224
					NF	CBD	0.022	-2.141	162	0.816	1.005	64	0.846	0.002	293	0.002	34.856	0.003	39.526
					NF	Tropical	0.022	-2.141	162	0.438	-0.990	368	0.630	0.022	361	0.042	11.547	0.023	23.939
GRMZM2G056661		5	113,730,181	113,780,006	EF	CBD	0.040	-1.862	404	0.825	1.040	390	0.499	0.007	428	0.058	9.134	0.004	21.554	not assigned : unknown
GRMZM2G020419 [df]		5	113,785,016	113,785,784	EF	CBD	0.042	-1.850	99	0.782	0.849	135	0.507	0.006	104	0.078	7.716	0.004	20.734	not assigned : unknown
GRMZM2G085587 [df]		5	114,088,452	114,091,567	EF	CBD	0.021	-2.000	243	0.911	1.536	171	0.479	0.008	254	0.157	4.480	0.010	15.054	DNA chromatin structure
GRMZM2G085678 [df]	ereb46 : AP2-EREBP-transcription factor 46	5	114,094,790	114,096,462	EF	CBD	0.014	-2.085	199	0.886	1.367	153	0.423	0.015	213	0.157	4.480	0.010	15.054	regulation of RNA transcription
GRMZM2G039016		5	115,324,239	115,326,624	EF	CBD	0.024	-1.972	21	0.373	-0.454	13	0.380	0.024	31	0.02	14.776	0.034	9.644	not assigned : unknown
GRMZM2G055826 [df]		5	117,624,285	117,625,921	NF	Tropical	0.413	-0.682	92	0.004	-2.501	163	0.738	0.007	120	0.038	11.970	0.009	31.645	not assigned : unknown
GRMZM2G055789 [df]		5	117,626,272	117,627,341	NF	Tropical	0.418	-0.658	105	0.003	-2.520	173	0.740	0.007	135	0.046	11.146	0.009	31.306	protein degradation
GRMZM2G382052 [df]		5	117,688,721	117,691,068	NF	Tropical	0.516	-0.321	101	0.047	-2.325	179	0.732	0.008	133	0.029	13.086	0.008	32.018	not assigned : unknown
GRMZM2G117700 [df]		5	117,928,408	117,931,198	NF	Tropical	0.467	-0.500	126	0.014	-2.449	182	0.720	0.009	159	0.025	13.692	0.007	33.010	protein synthesis
GRMZM2G569390 [df]		5	117,930,286	118,019,162	NF	Tropical	0.445	-0.566	425	0.020	-2.419	620	0.733	0.008	524	0.006	19.883	0.002	42.796	not assigned : unknown
GRMZM2G145242 [df]		5	118,298,415	118,305,729	NF	Tropical	0.203	-1.484	55	0.043	-2.340	113	0.685	0.012	122	0.018	15.175	0.025	23.058	protein degradation
AC198206.5_FG001		5	128,454,834	128,463,337	ANF	ENF	0.010	-1.219	35	0.928	1.676	265	0.498	0.012	254	0.022	11.603	0.569	0.175	not assigned : unknown
AC204298.3_FG006		5	135,288,385	135,290,727	NF	SpanIt	0.505	-0.358	96	0.021	-1.698	129	0.570	0.033	199	0.059	21.701	0.006	19.709	not assigned : unknown
GRMZM2G172376		5	139,077,990	139,083,968	NF	SpanIt	0.000	-2.366	141	0.512	-0.052	11	0.909	0.000	156	0.068	20.536	0.007	19.061	not assigned : unknown
					NF	CBD	0.000	-2.366	141	0.981	2.197	158	0.467	0.049	157	0.029	16.269	0.190	3.235
					NF	Tropical	0.000	-2.366	141	0.072	-2.246	31	0.900	0.000	147	0.104	7.937	0.021	24.723
					NF	EF	0.000	-2.366	141	0.952	1.750	171	0.510	0.010	170	0.004	20.670	0.056	7.758
AC185427.5_FG004		5	139,107,771	139,108,250	NF	CBD	0.000	-2.357	83	0.968	1.982	109	0.482	0.045	109	0.024	17.316	0.224	2.536	not assigned : unknown
					NF	EF	0.000	-2.357	83	0.883	1.271	113	0.542	0.007	113	0.004	20.806	0.057	7.622
					NF	SpanIt	0.000	-2.357	83	0.301	-0.690	14	0.899	0.000	96	0.07	20.374	0.011	17.185
					NF	Tropical	0.000	-2.357	83	0.018	-2.423	34	0.909	0.000	118	0.123	7.327	0.019	25.280
GRMZM2G063162	bnl(pho80) : phosphate regulatory homolog1	5	139,354,218	139,362,057	NF	EF	0.007	-2.256	481	0.886	1.285	442	0.505	0.011	483	0.018	13.440	0.131	4.030	abiotic stress
GRMZM2G392885		5	139,712,348	139,714,027	EF	SpanIt	0.029	-1.928	26	0.207	-1.015	23	0.662	0.000	22	0	43.329	0.006	12.153	regulation of RNA transcription
GRMZM2G092154		5	139,762,213	139,767,914	NF	SpanIt	0.002	-2.303	169	0.512	-0.050	204	0.634	0.020	236	0.001	67.433	0.035	12.110	biotic stress
GRMZM2G455440		5	139,810,068	139,810,772	EF	SpanIt	0.009	-2.143	339	0.250	-0.865	365	0.462	0.011	367	0	44.549	0.104	2.706	not assigned : unknown
GRMZM2G554483		5	142,257,043	142,257,707	ANF	ENF	0.003	-1.241	137	0.262	-1.241	206	0.526	0.010	225	0.043	8.473	0.094	8.851	not assigned : unknown
GRMZM2G383881		5	147,476,965	147,479,933	ANF	ENF	0.819	0.962	250	0.000	-1.907	128	0.299	0.048	268	0.173	2.520	0.019	17.326	receptor kinase signalling
AC212967.3_FG001		5	166,391,972	166,393,371	NF	Tropical	0.027	-2.112	61	0.548	-0.571	230	0.601	0.029	239	0.037	12.067	0.052	16.310	not assigned : unknown
					NF	SpanIt	0.027	-2.112	61	0.436	-0.230	181	0.547	0.042	224	0.025	28.490	0.016	15.576
					NF	EF	0.027	-2.112	61	0.566	0.109	230	0.491	0.014	237	0.023	12.362	0.017	13.837
AC214350.3_FG007 [#18]		5	166,394,418	166,397,382	NF	Tropical	0.026	-2.117	62	0.548	-0.571	230	0.601	0.029	239	0.034	12.373	0.052	16.310	mitochondrial electron transport ATP synthesis reductase
					NF	SpanIt	0.026	-2.117	62	0.436	-0.230	181	0.547	0.042	224	0.017	32.297	0.016	15.576
					NF	EF	0.026	-2.117	62	0.566	0.109	230	0.491	0.014	237	0.019	13.273	0.017	13.837
GRMZM2G040964		5	171,199,129	171,202,922	NF	SpanIt	0.007	-2.257	127	0.315	-0.644	473	0.636	0.019	386	0.001	59.991	0.069	8.580	protein postranslational modification
					NF	EF	0.007	-2.257	127	0.562	0.093	281	0.501	0.012	244	0.055	8.546	0.009	18.032
GRMZM2G460958		5	174,017,496	174,018,659	ANF	ENF	0.050	-1.163	71	0.800	0.963	366	0.308	0.044	160	0.029	10.275	0.433	0.888	protein degradation
GRMZM2G144166		5	181,214,323	181,221,968	EF	CBD	0.018	-2.039	15	0.808	0.957	273	0.548	0.004	265	0.017	15.997	0.102	5.173	not assigned : unknown
					EF	SpanIt	0.018	-2.039	15	0.931	1.512	223	0.472	0.009	219	0.001	39.386	0.005	12.327
AC185460.3_FG004 [df]		5	183,645,861	183,646,790	EF	SpanIt	0.488	-0.189	145	0.001	-1.836	152	0.613	0.001	146	0.028	16.443	0.001	18.774	not assigned : unknown
					NF	SpanIt	0.200	-1.499	188	0.001	-1.836	152	0.655	0.015	192	0.127	15.594	0.022	14.066
GRMZM5G859330 [df]		5	183,698,900	183,700,113	NF	Tropical	0.556	-0.165	27	0.037	-2.361	141	0.660	0.016	27	0.088	8.571	0.008	32.666	not assigned : unknown
GRMZM5G850997 [df]		5	183,703,994	183,705,083	NF	Tropical	0.556	-0.165	27	0.047	-2.324	123	0.660	0.016	27	0.088	8.571	0.008	32.666	not assigned : unknown
GRMZM2G099850 [df]		5	183,736,532	183,737,776	EF	SpanIt	0.274	-0.883	169	0.012	-1.741	102	0.533	0.005	170	0.011	22.326	0.001	18.735	not assigned : unknown
					NF	SpanIt	0.430	-0.612	158	0.012	-1.741	102	0.572	0.032	157	0.093	18.188	0.012	16.953
GRMZM2G484653 [df]		5	183,753,730	183,754,330	NF	SpanIt	0.440	-0.579	71	0.029	-1.664	59	0.584	0.030	76	0.093	18.188	0.012	16.953	not assigned : unknown
					EF	SpanIt	0.429	-0.368	78	0.029	-1.664	59	0.523	0.005	80	0.011	22.326	0.001	18.735
GRMZM2G052341 [df]		5	183,754,685	183,758,176	EF	SpanIt	0.429	-0.368	78	0.046	-1.601	66	0.523	0.005	80	0.011	22.326	0.002	16.107	RNA processing
					NF	SpanIt	0.440	-0.579	71	0.046	-1.601	66	0.584	0.030	76	0.093	18.188	0.012	16.953
GRMZM2G392794		5	184,473,169	184,477,276	NF	Tropical	0.017	-2.178	253	0.354	-1.242	316	0.659	0.016	305	0.014	16.299	0.091	11.600	not assigned : unknown
GRMZM5G881044		5	184,489,822	184,493,496	NF	Tropical	0.014	-2.202	124	0.694	0.011	322	0.635	0.020	333	0.013	16.724	0.049	16.957	protein postranslational modification
GRMZM2G392798		5	184,493,678	184,503,895	NF	Tropical	0.013	-2.207	127	0.699	0.026	334	0.634	0.021	345	0.006	20.525	0.042	18.284	RNA processing
AC204476.3_FG004		5	186,532,942	186,534,496	EF	SpanIt	0.031	-1.916	61	0.612	0.260	43	0.376	0.031	56	0.045	13.280	0.066	3.911	not assigned : unknown
GRMZM2G151237		5	211,913,475	211,939,528	NF	SpanIt	0.037	-2.067	215	0.006	-1.784	137	0.676	0.013	268	0.062	21.287	0.021	14.260	not assigned : unknown
GRMZM2G342327		5	215,933,346	215,938,329	EF	CBD	0.762	0.805	367	0.046	-1.891	259	0.365	0.028	417	0.212	3.247	0.036	9.348	not assigned : unknown
GRMZM2G004375		6	1,249,532	1,250,443	NF	Tropical	0.001	-2.327	99	0.601	-0.359	202	0.573	0.039	209	0.007	19.342	0.285	3.744	not assigned : unknown
GRMZM2G040033		6	1,535,066	1,537,151	NF	Tropical	0.010	-2.227	194	0.475	-0.843	439	0.560	0.044	442	0.016	15.598	0.104	10.588	metabolite transport at the envelope membrane
GRMZM2G039895	phd1 : PHD-transcription factor 1	6	1,537,396	1,541,397	NF	Tropical	0.010	-2.227	194	0.479	-0.826	433	0.561	0.043	436	0.016	15.598	0.104	10.588	regulation of RNA transcription
GRMZM2G364977		6	6,183,871	6,187,397	ANF	ENF	0.414	-0.598	117	0.027	-1.836	47	0.381	0.026	91	0.551	0.009	0.038	13.637	biotic stress
GRMZM2G364982		6	6,187,322	6,188,554	ANF	ENF	0.414	-0.598	117	0.027	-1.836	47	0.381	0.026	91	0.551	0.009	0.049	12.238	mitochondrial electron transport ATP synthesis
GRMZM2G171796		6	17,569,537	17,576,810	NF	EF	0.607	0.039	20	0.011	-2.121	277	0.485	0.015	25	0.031	11.067	0.025	11.932	glycolysis
GRMZM2G469006		6	17,580,108	17,585,367	NF	EF	0.600	0.009	13	0.010	-2.129	299	0.432	0.023	18	0.021	12.784	0.023	12.445	calcium signalling
AC214358.3_FG001		6	28,987,163	28,988,135	NF	SpanIt	N/A	N/A	5	0.012	-1.737	214	0.852	0.001	204	0.004	47.501	0.113	6.178	not assigned : unknown
GRMZM2G479442		6	42,071,950	42,074,332	Tropical	SpanIt	0.932	1.162	127	0.049	-1.590	103	0.361	0.019	151	0.15	7.877	0.035	6.075	not assigned : unknown
GRMZM2G022820 [df]		6	44,008,169	44,098,049	EF	CBD	0.049	-1.786	33	0.998	2.777	186	0.375	0.026	172	0.048	10.006	0.157	3.451	not assigned : unknown
GRMZM2G319104		6	46,344,962	46,357,485	ANF	ENF	0.888	1.263	172	0.025	-1.839	83	0.386	0.026	189	0.059	7.029	0.042	13.077	regulation of RNA transcription
GRMZM2G038617		6	46,554,013	46,556,463	ANF	ENF	0.892	1.279	110	0.036	-1.823	29	0.330	0.038	123	0.041	8.725	0.041	13.227	lipid degradation
GRMZM2G017845	limtf11 : LIM-transcription factor 11	6	52,741,517	52,749,994	ANF	ENF	0.964	1.652	123	0.044	-1.807	34	0.349	0.033	129	0.013	14.044	0.085	9.406	not assigned : unknown
GRMZM2G339129		6	57,126,937	57,127,782	NF	EF	0.045	-2.027	249	0.469	-0.239	507	0.377	0.033	364	0.039	10.067	0.209	2.288	miscellaneous invertase pectin methylesterase inhibitor family protein
GRMZM2G103223		6	58,257,832	58,262,914	NF	EF	0.003	-2.297	47	0.482	-0.204	86	0.380	0.033	86	0.027	11.656	0.160	3.226	redox
GRMZM2G103230	phd23 : PHD-transcription factor 23	6	58,263,970	58,271,107	NF	EF	0.003	-2.297	47	0.482	-0.204	86	0.380	0.033	86	0.027	11.656	0.183	2.750	regulation of RNA transcription
GRMZM2G398854		6	58,895,421	58,901,194	NF	EF	0.012	-2.215	43	0.367	-0.586	88	0.362	0.040	77	0.083	7.022	0.020	13.095	receptor kinase signalling
GRMZM2G424437		6	58,959,543	58,961,805	NF	EF	0.002	-2.304	69	0.672	0.470	123	0.459	0.018	105	0.096	6.451	0.011	16.741	not assigned : unknown
GRMZM2G155943		6	59,078,795	59,134,563	NF	EF	0.000	-2.346	202	0.568	0.116	389	0.455	0.019	368	0.021	12.676	0.005	22.540	RNA transcription
GRMZM2G096876		6	59,266,232	59,267,755	NF	EF	0.005	-2.276	49	0.619	0.291	85	0.501	0.012	71	0.048	9.097	0.009	17.763	not assigned : unknown
GRMZM2G095211		6	59,409,086	59,411,203	NF	EF	0.003	-2.297	86	0.063	-1.686	370	0.384	0.032	367	0.076	7.336	0.006	20.643	not assigned : unknown
GRMZM2G041822		6	78,831,860	78,838,998	Tropical	SpanIt	0.765	0.255	243	0.048	-1.595	24	0.268	0.042	243	0.269	3.963	0.029	6.720	protein postranslational modification
GRMZM2G157820	mez1 : enhancer of zeste1	6	79,459,102	79,469,316	ANF	ENF	0.044	-1.171	145	0.500	-0.153	342	0.363	0.029	359	0.046	8.142	0.265	3.098	regulation of RNA transcription
GRMZM2G103033		6	80,901,468	80,971,926	Tropical	SpanIt	0.913	1.050	588	0.046	-1.601	462	0.459	0.008	698	0.054	14.824	0.002	17.210	biotic stress
GRMZM2G120047	prc1 : proteasome component1	6	80,974,657	80,975,832	Tropical	SpanIt	0.845	0.627	248	0.006	-1.785	194	0.455	0.009	305	0.107	10.175	0.004	15.130	protein degradation
GRMZM2G119998		6	80,980,281	80,986,496	Tropical	SpanIt	0.768	0.265	237	0.003	-1.794	181	0.498	0.005	299	0.045	15.938	0.008	11.717	not assigned : unknown
GRMZM2G340527 [#14]		6	81,085,594	81,090,507	Tropical	SpanIt	0.685	-0.015	196	0.007	-1.776	149	0.588	0.002	254	0.016	22.723	0.004	14.356	deoxynucleotide metabolism
AC204618.3_FG001		6	81,328,552	81,328,986	Tropical	SpanIt	0.814	0.458	16	0.020	-1.701	8	0.435	0.010	21	0.025	19.917	0.016	8.748	not assigned : unknown
					EF	SpanIt	0.819	1.009	14	0.020	-1.701	8	0.325	0.043	17	0.164	5.250	0.017	8.273
GRMZM2G151169 [#6]		6	81,434,536	81,439,360	Tropical	SpanIt	0.685	-0.011	287	0.002	-1.824	90	0.467	0.007	335	0.132	8.715	0.027	7.033	Tricarboxylic acid transformation
					EF	SpanIt	0.730	0.680	195	0.002	-1.824	90	0.338	0.040	236	0.34	1.602	0.028	6.591
GRMZM2G048561		6	85,413,518	85,418,290	ANF	ENF	0.005	-1.230	67	0.682	0.525	352	0.331	0.038	345	0.006	17.220	0.496	0.475	calcium signalling
GRMZM2G048537		6	85,418,863	85,420,447	ANF	ENF	0.004	-1.235	63	0.705	0.613	298	0.357	0.031	295	0.006	17.220	0.429	0.923	not assigned : unknown
GRMZM2G048430		6	85,421,427	85,422,462	ANF	ENF	0.004	-1.235	62	0.704	0.610	253	0.375	0.027	250	0.006	17.220	0.429	0.923	miscellaneous invertase pectin methylesterase inhibitor family protein
GRMZM2G180319	lbd30 : LBD-transcription factor 30	6	85,587,638	85,588,923	ANF	ENF	0.014	-1.210	30	0.878	1.332	27	0.397	0.024	30	0.001	27.392	0.432	0.899	regulation of RNA transcription
GRMZM2G164835		6	92,610,561	92,616,400	NF	SpanIt	0.035	-2.075	93	0.287	-0.739	142	0.690	0.011	99	0.122	15.912	0.010	17.428	regulation of RNA transcription
					NF	Tropical	0.035	-2.075	93	0.520	-0.671	161	0.688	0.012	122	0.004	22.128	0.056	15.758
GRMZM2G103251		6	93,337,403	93,339,266	ANF	ENF	0.504	-0.360	215	0.026	-1.837	97	0.445	0.018	198	0.213	1.806	0.017	17.895	protein degradation
GRMZM2G092261		6	107,634,270	107,638,309	NF	EF	0.523	-0.304	238	0.008	-2.166	138	0.505	0.011	253	0.262	2.638	0.046	8.734	protein signalling
GRMZM5G869993		6	107,639,610	107,645,795	NF	EF	0.529	-0.276	235	0.006	-2.189	132	0.509	0.011	249	0.283	2.334	0.043	9.094	protein signalling
GRMZM2G431708		6	117,823,274	117,843,150	NF	EF	0.013	-2.206	695	0.522	-0.065	1078	0.497	0.013	1008	0.046	9.331	0.009	18.218	not assigned : unknown
					NF	CBD	0.013	-2.206	695	0.523	0.004	966	0.585	0.025	983	0.035	14.920	0.013	22.521
					NF	Tropical	0.013	-2.206	695	0.428	-1.030	1129	0.602	0.029	1207	0.016	15.828	0.026	22.694
					NF	SpanIt	0.013	-2.206	695	0.115	-1.338	710	0.604	0.026	947	0.011	36.603	0.037	11.717
GRMZM2G074454		6	117,850,410	117,855,773	NF	CBD	0.000	-2.346	149	0.471	-0.166	218	0.603	0.023	223	0.021	18.263	0.013	22.894	oxidative penthose phosphate pathway
					NF	SpanIt	0.000	-2.346	149	0.080	-1.483	200	0.684	0.012	206	0.005	45.108	0.022	14.222
					NF	Tropical	0.000	-2.346	149	0.441	-0.979	241	0.702	0.011	253	0.013	16.725	0.021	24.660
					NF	EF	0.000	-2.346	149	0.605	0.247	214	0.586	0.004	209	0.028	11.509	0.006	20.723
AC204520.3_FG005		6	117,894,420	117,895,294	NF	EF	0.009	-2.247	72	0.820	1.012	152	0.500	0.012	107	0.037	10.257	0.033	10.415	not assigned : unknown
					NF	SpanIt	0.009	-2.247	72	0.139	-1.252	162	0.663	0.014	111	0.02	30.295	0.041	11.313
					NF	CBD	0.009	-2.247	72	0.642	0.392	68	0.506	0.037	67	0.029	16.204	0.021	17.272
					NF	Tropical	0.009	-2.247	72	0.835	0.575	108	0.571	0.040	75	0.009	18.537	0.034	20.048
GRMZM2G130749		6	132,466,228	132,472,484	ANF	ENF	0.513	-0.333	430	0.008	-1.868	197	0.516	0.010	416	0.098	4.728	0.022	16.514	Triacylglycerol synthesis
GRMZM2G014551		6	132,494,836	132,496,195	ANF	ENF	0.598	-0.054	270	0.038	-1.817	105	0.408	0.022	272	0.147	3.131	0.022	16.507	not assigned : unknown
GRMZM2G044301	jmj10 : JUMONJI-transcription factor 10	6	134,137,146	134,143,314	NF	SpanIt	0.486	-0.426	13	0.007	-1.775	16	0.543	0.043	27	0.025	28.526	0.111	6.243	regulation of RNA transcription
GRMZM2G424783		6	134,303,791	134,335,032	NF	SpanIt	0.499	-0.374	190	0.034	-1.644	61	0.707	0.008	201	0.016	32.618	0.059	9.412	not assigned : unknown
GRMZM2G329033		6	134,390,674	134,404,391	NF	SpanIt	0.670	0.313	121	0.031	-1.656	29	0.724	0.005	141	0.016	32.573	0.028	13.030	regulation of RNA transcription
GRMZM2G055678		6	134,456,668	134,469,280	NF	Tropical	0.556	-0.166	231	0.000	-2.590	171	0.658	0.017	205	0.008	19.023	0.035	19.919	protein postranslational modification|receptor kinase signalling
GRMZM5G874277		6	134,511,529	134,516,946	NF	Tropical	0.320	-1.007	276	0.008	-2.477	183	0.701	0.011	219	0.002	27.545	0.027	22.129	nucleotide synthesis
GRMZM2G100133	ofp25 : OVATE-transcription factor 25	6	134,564,731	134,566,062	NF	Tropical	0.372	-0.836	201	0.001	-2.554	200	0.748	0.007	210	0.001	39.241	0.041	18.554	not assigned : unknown
GRMZM2G100067		6	134,569,609	134,572,737	NF	Tropical	0.359	-0.873	206	0.001	-2.554	200	0.748	0.007	210	0	49.927	0.030	21.409	DNA unspecified
GRMZM5G870381		6	134,575,179	134,575,495	NF	Tropical	0.330	-0.970	131	0.002	-2.532	130	0.755	0.006	136	0	49.927	0.030	21.409	not assigned : unknown
GRMZM2G061469		6	134,648,483	134,651,370	NF	Tropical	0.359	-0.873	137	0.003	-2.520	89	0.727	0.008	99	0.001	39.232	0.018	25.597	metabolite transport at the mitochondrial membrane
GRMZM2G170646		6	134,846,458	134,848,896	NF	Tropical	0.425	-0.631	444	0.002	-2.529	302	0.661	0.016	412	0	44.113	0.092	11.572	miscellaneous GDSL-motif lipase
GRMZM2G162702		6	134,852,903	134,858,414	NF	Tropical	0.424	-0.637	473	0.000	-2.562	310	0.639	0.020	465	0	44.113	0.056	15.735	protein postranslational modification
GRMZM2G462625		6	134,903,616	134,906,764	NF	Tropical	0.189	-1.535	266	0.000	-2.597	91	0.590	0.034	242	0	43.927	0.050	16.702	not assigned : unknown
GRMZM2G462635		6	134,923,224	134,924,182	NF	Tropical	0.222	-1.408	64	0.026	-2.395	21	0.689	0.012	32	0	63.463	0.050	16.658	not assigned : unknown
GRMZM2G307720		6	134,992,701	135,000,431	NF	Tropical	0.322	-0.998	246	0.002	-2.535	157	0.666	0.015	242	0	45.941	0.078	12.858	not assigned : unknown
GRMZM2G148103		6	135,075,406	135,076,262	NF	Tropical	0.283	-1.145	519	0.000	-2.592	271	0.652	0.018	461	0.002	28.667	0.049	16.923	not assigned : unknown
GRMZM2G148099		6	135,080,338	135,081,597	NF	Tropical	0.255	-1.265	268	0.002	-2.526	128	0.653	0.017	211	0	41.680	0.042	18.443	not assigned : unknown
GRMZM2G148064		6	135,102,292	135,103,252	NF	Tropical	0.214	-1.432	137	0.015	-2.436	70	0.699	0.011	88	0	45.340	0.043	18.216	abiotic stress
GRMZM2G531738	mybr62 : MYB-related-transcription factor 62	6	135,139,113	135,148,846	NF	SpanIt	0.375	-0.828	204	0.015	-1.720	17	0.788	0.002	189	0.097	17.805	0.029	12.917	regulation of RNA transcription
					NF	Tropical	0.375	-0.828	204	0.000	-2.555	165	0.711	0.010	203	0.001	31.712	0.045	17.790
GRMZM2G136185		6	135,189,274	135,193,260	NF	Tropical	0.281	-1.151	109	0.014	-2.443	70	0.707	0.011	85	0	47.750	0.032	20.647	miscellaneous glutathione S transferases
GRMZM2G136170		6	135,212,491	135,215,589	NF	Tropical	0.417	-0.661	132	0.005	-2.494	67	0.633	0.021	105	0.001	32.657	0.029	21.556	receptor kinase signalling
GRMZM2G136161		6	135,217,698	135,219,476	NF	Tropical	0.462	-0.519	105	0.010	-2.468	56	0.621	0.023	89	0.001	35.776	0.029	21.556	protein postranslational modification
GRMZM2G137704		6	135,313,828	135,320,801	NF	Tropical	0.523	-0.299	271	0.002	-2.534	121	0.609	0.027	195	0.004	22.564	0.046	17.580	not assigned : unknown
GRMZM2G007038		6	141,685,611	141,689,986	NF	SpanIt	0.149	-1.676	18	0.044	-1.607	20	0.648	0.016	23	0.183	12.380	0.020	14.534	protein synthesis
GRMZM2G088669		6	141,907,720	141,909,845	NF	EF	0.045	-2.027	145	0.647	0.380	172	0.538	0.007	114	0.002	23.990	0.032	10.630	not assigned : unknown
GRMZM2G013657	dwil1 : dwarf & irregular leaf1	6	143,296,685	143,303,409	Tropical	SpanIt	0.765	0.252	491	0.002	-1.815	165	0.312	0.028	506	0.05	15.273	0.020	7.926	regulation of RNA transcription
GRMZM2G014300		6	143,306,955	143,310,029	Tropical	SpanIt	0.795	0.387	432	0.002	-1.819	149	0.333	0.023	444	0.05	15.273	0.020	7.926	RNA processing
GRMZM2G392918		6	149,328,690	149,329,942	NF	SpanIt	0.040	-2.050	61	0.905	1.344	363	0.622	0.023	455	0.008	39.663	0.281	2.285	not assigned : unknown
GRMZM2G011169		6	150,520,670	150,526,377	EF	SpanIt	0.036	-1.880	569	0.506	-0.070	637	0.407	0.023	718	0.019	18.742	0.073	3.613	storage proteins
GRMZM2G011222		6	150,528,230	150,533,714	EF	SpanIt	0.034	-1.898	557	0.550	0.065	599	0.416	0.021	690	0.007	25.810	0.011	9.431	not assigned : unknown
GRMZM2G456647		6	167,959,198	167,959,823	NF	CBD	0.046	-2.025	36	0.324	-0.614	226	0.478	0.047	73	0.01	23.101	0.006	30.695	not assigned : unknown
					NF	EF	0.046	-2.025	36	0.354	-0.618	211	0.384	0.032	76	0.021	12.749	0.037	9.792
GRMZM2G156905		6	167,960,126	167,962,671	NF	CBD	0.030	-2.093	44	0.354	-0.509	214	0.484	0.044	84	0.01	23.101	0.006	30.695	receptor kinase signalling
					NF	EF	0.030	-2.093	44	0.371	-0.574	218	0.357	0.041	98	0.021	12.749	0.037	9.792
GRMZM2G062911		7	8,849,379	8,855,297	NF	CBD	0.047	-2.020	181	0.721	0.643	299	0.507	0.037	242	0.146	7.177	0.018	18.830	protein synthesis
					NF	Tropical	0.047	-2.020	181	0.720	0.087	301	0.601	0.029	260	0.063	9.847	0.023	23.625
GRMZM2G135062		7	11,798,962	11,803,221	ANF	ENF	0.033	-1.183	15	0.506	-0.129	133	0.704	0.002	121	0.01	14.992	0.032	14.507	not assigned : unknown
GRMZM5G893921		7	11,804,386	11,806,517	ANF	ENF	0.033	-1.183	15	0.488	-0.211	90	0.686	0.003	82	0.01	14.992	0.032	14.507	not assigned : unknown
GRMZM2G162954		7	15,276,203	15,282,965	NF	Tropical	0.000	-2.361	270	0.813	0.453	463	0.562	0.043	429	0.023	14.109	0.165	7.229	RNA binding
GRMZM2G480050		7	15,456,972	15,457,915	ANF	ENF	0.729	0.536	252	0.011	-1.861	181	0.316	0.042	243	0.354	0.484	0.024	16.003	not assigned : unknown
AC202391.4_FG002		7	15,458,376	15,460,243	ANF	ENF	0.735	0.579	272	0.009	-1.866	184	0.336	0.036	275	0.335	0.588	0.017	18.034	not assigned : unknown
GRMZM2G179090		7	15,469,931	15,472,402	ANF	ENF	0.730	0.548	248	0.028	-1.834	160	0.352	0.032	244	0.335	0.588	0.015	18.632	protein signalling
GRMZM2G035574		7	27,027,368	27,033,202	EF	SpanIt	0.750	0.765	215	0.000	-1.869	106	0.360	0.035	211	0.117	7.131	0.026	6.762	not assigned : unknown
GRMZM2G035767 [#14]		7	27,033,743	27,100,873	EF	SpanIt	0.696	0.559	381	0.001	-1.837	216	0.388	0.027	382	0.03	15.863	0.009	10.141	Tricarboxylic Acid transformation and Oganic transformation
					Tropical	SpanIt	0.897	0.948	377	0.001	-1.837	216	0.304	0.030	356	0.09	11.388	0.037	5.957
GRMZM2G113917		7	31,764,298	31,764,576	NF	SpanIt	0.496	-0.384	61	0.024	-1.680	48	0.660	0.015	59	0.189	12.095	0.004	21.272	not assigned : unknown
					EF	SpanIt	0.866	1.198	56	0.024	-1.680	48	0.522	0.005	53	0.151	5.699	0.020	7.645
GRMZM2G104231		7	31,769,136	31,771,618	EF	SpanIt	0.796	0.908	188	0.017	-1.712	107	0.395	0.026	188	0.156	5.523	0.020	7.645	not assigned : unknown
					NF	SpanIt	0.454	-0.540	193	0.017	-1.712	107	0.608	0.026	197	0.196	11.799	0.006	19.763
GRMZM2G104258		7	31,773,113	31,778,498	NF	SpanIt	0.438	-0.585	206	0.014	-1.727	113	0.607	0.026	211	0.208	11.231	0.009	17.984	protein targeting
					EF	SpanIt	0.796	0.913	198	0.014	-1.727	113	0.392	0.026	200	0.165	5.208	0.026	6.769
GRMZM2G099547		7	31,909,347	31,912,483	EF	SpanIt	0.890	1.308	129	0.005	-1.787	71	0.351	0.037	132	0.233	3.357	0.041	5.243	not assigned : unknown
					NF	SpanIt	0.411	-0.689	157	0.005	-1.787	71	0.616	0.024	140	0.16	13.651	0.010	17.591
GRMZM2G400596		7	31,913,835	31,914,694	NF	SpanIt	0.411	-0.689	157	0.005	-1.787	71	0.616	0.024	140	0.171	13.043	0.010	17.467	not assigned : unknown
					EF	SpanIt	0.890	1.308	129	0.005	-1.787	71	0.351	0.037	132	0.241	3.172	0.041	5.243
AC194457.3_FG001		7	39,565,351	39,566,853	NF	SpanIt	0.031	-2.083	62	0.564	0.105	60	0.564	0.035	60	0.019	31.223	0.036	11.992	transport : sugars
GRMZM2G381589		7	42,592,494	42,593,065	NF	SpanIt	0.447	-0.559	64	0.035	-1.638	50	0.607	0.026	79	0.163	13.473	0.018	14.990	not assigned : unknown
					EF	SpanIt	0.550	0.042	83	0.035	-1.638	50	0.440	0.015	92	0.026	16.892	0.005	12.726
					Tropical	SpanIt	0.656	-0.137	95	0.035	-1.638	50	0.267	0.042	106	0.191	6.175	0.043	5.443
GRMZM2G177842		7	42,734,203	42,737,484	EF	SpanIt	0.534	-0.023	107	0.020	-1.699	59	0.383	0.029	121	0.046	13.080	0.011	9.491	RNA binding
GRMZM2G075056		7	42,918,088	42,919,290	EF	SpanIt	0.302	-0.779	89	0.022	-1.694	74	0.401	0.025	105	0.013	21.312	0.023	7.147	not assigned : unknown
GRMZM2G075018		7	42,926,600	42,928,268	EF	SpanIt	0.278	-0.868	55	0.013	-1.730	50	0.347	0.038	64	0.013	21.546	0.010	9.890	not assigned : unknown
GRMZM2G434445		7	42,954,658	42,958,223	EF	SpanIt	0.283	-0.850	50	0.002	-1.817	19	0.355	0.036	53	0.019	19.004	0.016	8.445	transport miscelaneous
GRMZM2G126832		7	86,047,473	86,062,140	NF	SpanIt	0.043	-2.035	40	0.721	0.595	152	0.557	0.037	177	0.011	36.461	0.066	8.805	protein postranslational modification
GRMZM2G074781		7	105,219,462	105,221,560	Tropical	SpanIt	0.001	-2.547	105	0.901	1.321	110	0.482	0.006	116	0.002	34.449	0.002	17.929	major carbohydrate degradation
					Tropical	CBD	0.001	-2.547	105	0.846	1.155	224	0.302	0.015	228	0.008	14.779	0.006	10.385
GRMZM2G169356	myb66 : MYB-transcription factor 66	7	108,698,427	108,699,794	ANF	ENF	0.014	-1.211	56	0.697	0.590	124	0.375	0.027	136	0.001	28.455	0.597	0.109	regulation of RNA transcription
GRMZM2G435096		7	113,358,298	113,360,018	Tropical	CBD	0.000	-2.556	102	0.514	-0.028	214	0.590	0.000	133	0.002	22.054	0.000	42.447	protein signalling
					NF	Tropical	0.970	2.181	142	0.000	-2.556	102	0.694	0.012	158	0.007	19.254	0.092	11.506
GRMZM2G174099		7	118,426,184	118,428,373	ANF	ENF	0.009	-1.222	118	0.108	-1.664	161	0.431	0.020	150	0.043	8.443	0.111	7.927	storage proteins
GRMZM2G416943		7	118,876,710	118,878,139	Tropical	CBD	1.000	2.929	336	0.000	-2.424	344	0.355	0.007	351	0.026	10.018	0.011	8.315	signalling in sugar and nutrient physiology
GRMZM5G837589		7	118,894,298	118,894,663	Tropical	CBD	1.000	2.748	393	0.000	-2.367	363	0.362	0.007	413	0.181	2.472	0.010	8.421	signalling in sugar and nutrient physiology
GRMZM2G117244	myb140 : MYB-transcription factor 140	7	118,909,791	118,911,320	Tropical	CBD	0.990	2.035	53	0.031	-1.969	43	0.385	0.004	54	0.004	17.898	0.007	9.799	regulation of RNA transcription
GRMZM2G158636		7	119,125,466	119,126,562	NF	Tropical	0.006	-2.266	110	0.865	0.722	119	0.563	0.043	125	0.007	19.195	0.092	11.562	not assigned : unknown
GRMZM2G383601		7	119,148,397	119,149,986	NF	Tropical	0.014	-2.205	58	0.956	1.411	45	0.559	0.045	46	0.005	21.476	0.082	12.483	not assigned : unknown
GRMZM2G108818		7	119,597,380	119,597,937	NF	Tropical	0.698	0.463	263	0.001	-2.546	271	0.659	0.016	284	0	46.497	0.038	19.231	regulation of RNA transcription
GRMZM2G141031		7	124,146,510	124,150,019	ANF	ENF	0.048	-1.165	142	0.567	0.120	167	0.318	0.042	231	0.026	10.680	0.157	6.016	regulation of RNA transcription
GRMZM2G151299		7	124,211,484	124,213,383	ANF	ENF	0.031	-1.185	46	0.385	-0.731	222	0.584	0.006	228	0	35.548	0.441	0.830	not assigned : unknown
GRMZM2G121649		7	124,214,202	124,219,632	ANF	ENF	0.031	-1.185	46	0.385	-0.731	222	0.584	0.006	228	0	35.548	0.441	0.830	cell organisation
GRMZM2G181281		7	125,750,239	125,751,486	EF	SpanIt	0.048	-1.793	76	0.571	0.129	13	0.513	0.005	19	0.042	13.654	0.010	10.062	not assigned : unknown
GRMZM2G096264		7	126,127,190	126,129,537	Tropical	SpanIt	0.525	-0.653	99	0.002	-1.813	46	0.400	0.014	99	0.127	9.007	0.004	14.422	not assigned : unknown
GRMZM5G813606		7	126,147,738	126,154,468	Tropical	SpanIt	0.456	-0.917	211	0.000	-1.857	83	0.406	0.013	211	0.156	7.603	0.004	14.395	not assigned : unknown
GRMZM2G096268		7	126,161,070	126,162,969	Tropical	SpanIt	0.459	-0.904	189	0.001	-1.841	80	0.398	0.014	189	0.167	7.088	0.006	12.871	hemicellulose synthesis
GRMZM2G515874		7	129,119,009	129,230,685	NF	EF	0.076	-1.908	385	0.040	-1.857	348	0.512	0.010	484	0.013	15.056	0.000	60.994	metabolite transport at the mitochondrial membrane
AC198597.4_FG001		7	136,797,350	136,797,961	EF	SpanIt	0.917	1.458	103	0.020	-1.700	58	0.400	0.025	63	0.045	13.260	0.056	4.362	not assigned : unknown
GRMZM2G139931		7	152,177,072	152,185,826	EF	SpanIt	0.006	-2.198	289	0.383	-0.385	319	0.522	0.005	327	0.168	5.096	0.042	5.225	potassium transport
GRMZM2G108615		7	152,524,945	152,526,919	EF	SpanIt	0.708	0.594	113	0.026	-1.676	71	0.383	0.029	121	0.044	13.428	0.017	8.293	not assigned : unknown
GRMZM2G013652		7	169,267,359	169,269,362	NF	CBD	0.028	-2.102	328	0.497	-0.077	398	0.521	0.034	456	0.055	12.412	0.029	14.636	protein postranslational modification
GRMZM2G076962 [df]		7	174,863,666	174,869,542	ANF	ENF	0.028	-1.189	189	0.147	-1.569	180	0.556	0.008	228	0.062	6.739	0.046	12.588	not assigned : unknown
GRMZM2G128080		8	4,170,930	4,176,735	NF	Tropical	0.024	-2.128	335	0.296	-1.399	137	0.630	0.022	237	0.023	14.136	0.044	17.924	not assigned : unknown
GRMZM2G015361		8	4,232,302	4,236,201	NF	EF	0.045	-2.027	443	0.706	0.590	582	0.371	0.036	616	0.03	11.247	0.219	2.130	protein targeting
GRMZM2G110063		8	14,727,821	14,778,423	ANF	ENF	0.013	-1.212	66	0.526	-0.047	157	0.441	0.018	153	0.039	8.916	0.272	2.966	cell division
GRMZM2G061187		8	16,690,779	16,693,942	NF	SpanIt	0.001	-2.336	55	0.770	0.757	315	0.574	0.032	255	0.008	39.647	0.438	0.760	not assigned : unknown
					NF	Tropical	0.001	-2.336	55	0.763	0.245	407	0.567	0.042	367	0.009	18.492	0.218	5.376
					NF	EF	0.001	-2.336	55	0.820	1.013	331	0.500	0.012	298	0.028	11.435	0.142	3.707
GRMZM2G141216		8	16,700,565	16,704,075	NF	SpanIt	0.000	-2.352	85	0.772	0.762	408	0.542	0.044	318	0.004	45.652	0.408	0.974	protein degradation
					NF	Tropical	0.000	-2.352	85	0.713	0.066	559	0.554	0.047	480	0.013	16.582	0.210	5.607
					NF	EF	0.000	-2.352	85	0.860	1.176	392	0.474	0.016	345	0.028	11.547	0.173	2.941
GRMZM2G119230		8	17,370,948	17,371,391	ANF	ENF	0.202	-1.017	129	0.033	-1.828	178	0.737	0.001	224	0.044	8.384	0.119	7.579	not assigned : unknown
GRMZM2G087146		8	21,146,783	21,150,552	NF	EF	0.000	-2.341	62	0.566	0.105	193	0.449	0.020	183	0.003	23.326	0.007	19.959	Phospholipid synthesis
GRMZM2G371276		8	21,295,629	21,296,981	NF	EF	0.047	-2.018	8	0.498	-0.158	27	0.582	0.005	24	0.001	34.504	0.009	17.944	protein postranslational modification
GRMZM2G423617		8	24,642,329	24,643,488	NF	Tropical	0.019	-2.167	28	0.218	-1.715	65	0.792	0.004	30	0.032	12.657	0.042	18.443	not assigned : unknown
AC209828.3_FG006		8	25,192,653	25,193,171	NF	SpanIt	0.008	-2.250	24	0.533	0.013	59	0.595	0.028	52	0.003	50.925	0.069	8.586	not assigned : unknown
					NF	CBD	0.008	-2.250	24	0.804	0.940	39	0.497	0.040	50	0.044	13.728	0.019	18.722
					NF	Tropical	0.008	-2.250	24	0.973	1.679	34	0.624	0.023	56	0.009	18.275	0.064	14.577
GRMZM2G133720		8	27,698,235	27,700,991	NF	CBD	0.514	-0.330	71	0.006	-2.144	89	0.692	0.015	84	0.001	37.746	0.008	27.384	miscellaneous cytochrome P450
GRMZM2G317069		8	39,746,613	39,755,133	EF	SpanIt	0.637	0.347	479	0.008	-1.773	419	0.543	0.004	484	0.051	12.379	0.005	12.482	not assigned : unknown
GRMZM2G120202		8	40,152,776	40,157,471	EF	CBD	0.014	-2.086	131	0.989	2.340	126	0.360	0.029	140	0.04	10.846	0.079	6.157	protein postranslational modification
GRMZM2G132903 [#11]		8	40,257,571	40,264,535	EF	CBD	0.006	-2.213	145	0.975	2.078	163	0.364	0.028	176	0.014	17.746	0.111	4.825	lipid degradation
GRMZM2G061684		8	40,383,566	40,388,878	EF	CBD	0.018	-2.035	101	0.973	2.051	133	0.325	0.043	130	0.028	12.779	0.134	4.076	protein postranslational modification
GRMZM2G322490	myb96 : MYB-transcription factor 96	8	40,550,514	40,551,971	EF	CBD	0.014	-2.082	78	0.980	2.167	88	0.351	0.032	90	0.017	15.920	0.125	4.364	regulation of RNA transcription
GRMZM2G035542		8	43,071,367	43,079,654	EF	CBD	0.046	-1.821	93	0.229	-0.974	108	0.414	0.017	124	0.012	18.565	0.001	31.283	amino acids transport
GRMZM2G061052		8	43,287,735	43,288,541	EF	CBD	0.023	-1.985	79	0.243	-0.921	111	0.689	0.000	102	0.03	12.389	0.000	37.081	not assigned : unknown
					NF	CBD	0.041	-2.044	81	0.243	-0.921	111	0.689	0.015	98	0.059	12.037	0.006	29.995
					EF	SpanIt	0.023	-1.985	79	0.953	1.673	85	0.443	0.015	93	0.081	9.429	0.044	5.077
					NF	Tropical	0.041	-2.044	81	0.724	0.099	110	0.582	0.036	101	0.034	12.420	0.041	18.491
GRMZM2G144739		8	43,294,905	43,299,645	NF	Tropical	0.048	-2.017	105	0.582	-0.430	189	0.571	0.040	139	0.101	8.065	0.048	17.108	cell vesicle transport
					NF	CBD	0.048	-2.017	105	0.189	-1.121	197	0.687	0.016	130	0.04	14.271	0.003	36.752
					EF	CBD	0.029	-1.927	104	0.189	-1.121	197	0.685	0.000	138	0.019	15.049	0.000	41.737
GRMZM2G099231		8	44,016,164	44,019,239	EF	CBD	0.016	-2.067	82	0.246	-0.915	130	0.691	0.000	121	0.013	17.830	0.003	24.329	protein postranslational modification
					NF	CBD	0.035	-2.073	91	0.246	-0.915	130	0.675	0.017	124	0.042	13.894	0.003	38.577
GRMZM2G124718	parp1 : poly(ADP-ribose) polymerase1	8	44,041,259	44,047,361	NF	CBD	0.013	-2.210	103	0.163	-1.208	144	0.691	0.015	145	0.038	14.486	0.006	30.208	protein postranslational modification
					EF	CBD	0.002	-2.294	108	0.163	-1.208	144	0.705	0.000	141	0.018	15.408	0.002	27.648
GRMZM2G700476		8	44,252,235	44,252,708	EF	CBD	0.023	-1.984	18	0.069	-1.691	108	0.646	0.001	26	0.023	13.938	0.002	28.549	not assigned : unknown
					EF	SpanIt	0.023	-1.984	18	0.608	0.248	44	0.441	0.015	23	0.078	9.603	0.044	5.073
GRMZM2G117401		8	44,383,682	44,410,624	EF	CBD	0.016	-2.069	212	0.161	-1.215	304	0.680	0.000	280	0.018	15.735	0.001	32.728	cell organisation
					NF	Tropical	0.047	-2.021	210	0.720	0.085	233	0.554	0.047	239	0.072	9.277	0.027	22.406
					NF	CBD	0.047	-2.021	210	0.161	-1.215	304	0.679	0.016	282	0.064	11.548	0.003	36.908
GRMZM2G012601		8	44,551,727	44,555,938	NF	CBD	0.006	-2.270	28	0.086	-1.570	67	0.686	0.016	43	0.039	14.339	0.002	44.166	protein degradation
					EF	CBD	0.009	-2.146	24	0.086	-1.570	67	0.658	0.001	38	0.028	12.922	0.002	27.850
					NF	Tropical	0.006	-2.270	28	0.536	-0.610	52	0.560	0.044	40	0.066	9.643	0.020	24.831
GRMZM5G803504		8	44,960,368	44,960,699	EF	CBD	0.120	-1.389	12	0.034	-1.960	70	0.594	0.002	12	0.164	4.283	0.003	22.600	not assigned : unknown
					NF	CBD	0.222	-1.406	8	0.034	-1.960	70	0.701	0.014	13	0.249	4.363	0.021	17.584
GRMZM2G142870		8	45,260,943	45,275,982	EF	CBD	0.023	-1.981	117	0.209	-1.052	165	0.685	0.000	180	0.021	14.470	0.003	24.424	transport : ABC transporters and multidrug resistance systems
GRMZM2G158204 [df]	nactf83 : NAC-transcription factor 83	8	45,525,786	45,528,660	NF	CBD	0.140	-1.705	90	0.010	-2.115	104	0.748	0.010	115	0.024	17.528	0.006	31.374	transport miscelaneous
					EF	CBD	0.077	-1.611	77	0.010	-2.115	104	0.780	0.000	154	0.007	23.177	0.023	11.280
GRMZM2G479378 [df]		8	45,565,342	45,570,385	EF	CBD	0.118	-1.400	9	0.042	-1.922	18	0.832	0.000	20	0.004	28.642	0.009	15.781	cell organisation
					NF	CBD	0.170	-1.599	14	0.042	-1.922	18	0.776	0.009	16	0.007	25.572	0.002	44.572
GRMZM2G077259 [df]		8	45,812,299	45,813,386	NF	CBD	0.025	-2.119	120	0.024	-2.010	134	0.788	0.008	149	0.004	29.477	0.000	74.122	miscelaneous signalling
					EF	CBD	0.036	-1.887	75	0.024	-2.010	134	0.838	0.000	177	0.005	27.152	0.021	11.577
GRMZM5G849671 [df]		8	45,848,529	45,848,654	NF	CBD	0.041	-2.047	9	0.003	-2.195	17	0.790	0.008	12	0.005	27.520	0.000	54.812	not assigned : unknown
					EF	CBD	0.022	-1.996	8	0.003	-2.195	17	0.829	0.000	18	0.003	32.016	0.014	13.573
AC199701.4_FG001 [df]		8	45,864,875	45,866,456	NF	CBD	0.058	-1.978	22	0.016	-2.058	32	0.793	0.007	28	0.005	27.520	0.001	47.483	glycolysis
					EF	CBD	0.031	-1.910	13	0.016	-2.058	32	0.849	0.000	38	0.003	32.016	0.009	15.399
GRMZM2G022547 [df]		8	45,871,383	45,879,186	NF	CBD	0.132	-1.729	99	0.001	-2.296	102	0.774	0.009	116	0.006	26.695	0.002	45.037	biotic stress
					EF	CBD	0.071	-1.640	73	0.001	-2.296	102	0.820	0.000	155	0.003	31.764	0.009	15.399
GRMZM2G326945 [#14][df]		8	45,880,065	45,881,097	EF	CBD	0.078	-1.605	77	0.000	-2.372	91	0.810	0.000	152	0.003	31.454	0.009	15.399	Photosystems lightreaction
					NF	CBD	0.144	-1.692	93	0.000	-2.372	91	0.771	0.009	108	0.009	24.092	0.002	45.037
GRMZM2G700501 [df]		8	46,221,594	46,222,028	NF	CBD	0.043	-2.035	57	0.044	-1.907	78	0.765	0.009	84	0.02	18.735	0.004	35.786	not assigned : unknown
					EF	CBD	0.019	-2.017	62	0.044	-1.907	78	0.776	0.000	118	0.012	18.694	0.010	14.879
GRMZM2G700503 [df]		8	46,495,029	46,495,563	EF	CBD	0.026	-1.960	27	0.069	-1.689	33	0.737	0.000	50	0.004	28.332	0.006	18.338	not assigned : unknown
GRMZM2G102015 [df]		8	46,609,618	46,616,477	EF	CBD	0.083	-1.572	81	0.030	-1.975	112	0.811	0.000	153	0.004	27.616	0.002	26.109	not assigned : unknown
					NF	CBD	0.091	-1.856	110	0.030	-1.975	112	0.787	0.008	132	0.016	20.533	0.003	37.929
GRMZM2G418726 [df]		8	47,288,049	47,292,143	NF	CBD	0.211	-1.449	67	0.010	-2.110	77	0.756	0.010	85	0.011	22.778	0.003	38.216	not assigned : unknown
					EF	CBD	0.069	-1.661	54	0.010	-2.110	77	0.776	0.000	104	0.003	33.185	0.027	10.623
GRMZM2G094558 [df]	thim1 : thiamin thiazole kinase M1	8	47,304,621	47,308,108	NF	CBD	0.158	-1.648	109	0.009	-2.119	118	0.757	0.010	144	0.018	19.539	0.005	32.883	not assigned : unknown
					EF	CBD	0.084	-1.568	88	0.009	-2.119	118	0.784	0.000	168	0.004	28.270	0.034	9.612
GRMZM5G868959 [df]		8	47,543,294	47,543,527	NF	CBD	0.151	-1.669	61	0.039	-1.940	81	0.771	0.009	79	0.019	19.171	0.009	27.239	not assigned : unknown
					EF	CBD	0.041	-1.855	59	0.039	-1.940	81	0.782	0.000	106	0.005	26.037	0.085	5.889
GRMZM2G167521 [df]		8	47,747,614	47,750,056	EF	SpanIt	0.020	-2.011	38	0.710	0.564	37	0.457	0.012	53	0.021	18.254	0.089	3.105	cell cycle
					EF	CBD	0.020	-2.011	38	0.061	-1.766	43	0.697	0.000	66	0.003	32.357	0.015	13.244
GRMZM2G043238		8	48,088,346	48,135,622	NF	CBD	0.086	-1.876	131	0.040	-1.936	162	0.755	0.010	177	0.007	25.521	0.001	46.355	not assigned : unknown
					EF	CBD	0.034	-1.898	119	0.040	-1.936	162	0.789	0.000	234	0.006	24.916	0.022	11.423
GRMZM2G145118 [df]		8	48,802,350	48,804,753	EF	CBD	0.044	-1.831	44	0.007	-2.140	53	0.778	0.000	68	0.001	44.303	0.013	13.978	not assigned : unknown
					NF	CBD	0.168	-1.607	42	0.007	-2.140	53	0.760	0.009	49	0.009	24.173	0.003	39.251
GRMZM2G083836 [df]		8	48,993,929	48,999,789	EF	CBD	0.040	-1.860	70	0.015	-2.071	83	0.781	0.000	126	0.006	24.455	0.002	26.958	amino acid activation
					NF	CBD	0.119	-1.761	69	0.015	-2.071	83	0.760	0.009	92	0.008	24.977	0.002	42.510
GRMZM2G006290 [df]		8	49,494,752	49,501,080	EF	CBD	0.052	-1.766	62	0.023	-2.019	90	0.764	0.000	111	0.026	13.187	0.005	19.171	glycolysis
					NF	CBD	0.170	-1.598	64	0.023	-2.019	90	0.731	0.012	86	0.052	12.738	0.000	69.892
GRMZM2G321072 [df]		8	50,350,167	50,352,281	EF	CBD	0.092	-1.529	60	0.040	-1.940	77	0.773	0.000	108	0.009	21.277	0.063	7.053	not assigned : unknown
					NF	CBD	0.217	-1.420	68	0.040	-1.940	77	0.743	0.010	86	0.037	14.660	0.004	34.176
AC198230.4_FG003 [df]		8	50,354,076	50,354,568	EF	CBD	0.062	-1.689	55	0.027	-1.991	74	0.786	0.000	103	0.008	21.627	0.063	7.053	not assigned : unknown
					NF	CBD	0.159	-1.639	62	0.027	-1.991	74	0.758	0.009	80	0.023	17.675	0.004	34.176
GRMZM5G887514 [df]		8	50,640,799	50,640,945	EF	CBD	0.052	-1.767	78	0.015	-2.073	91	0.802	0.000	152	0.002	33.801	0.016	12.798	not assigned : unknown
					NF	CBD	0.154	-1.663	77	0.015	-2.073	91	0.774	0.009	103	0.004	28.404	0.001	48.183
GRMZM2G100662 [df]		8	51,237,461	51,237,706	NF	CBD	0.052	-1.999	32	0.002	-2.226	46	0.772	0.009	43	0.007	25.664	0.012	23.488	not assigned : unknown
					EF	CBD	0.046	-1.814	37	0.002	-2.226	46	0.784	0.000	72	0.002	33.311	0.027	10.555
GRMZM2G344039 [df]		8	51,694,690	51,695,486	NF	CBD	0.303	-1.069	8	0.034	-1.959	16	0.768	0.009	15	0.023	17.748	0.002	41.414	not assigned : unknown
					EF	CBD	N/A	N/A	3	0.034	-1.959	16	0.847	0.000	13	0.008	21.734	0.058	7.424
GRMZM2G051790 [df]		8	51,744,472	51,760,863	NF	CBD	0.036	-2.071	73	0.014	-2.081	83	0.805	0.006	83	0.035	15.028	0.002	43.924	storage proteins|protein degradation|light signalling
					EF	CBD	0.040	-1.860	49	0.014	-2.081	83	0.841	0.000	101	0.008	21.999	0.013	13.883
					EF	SpanIt	0.040	-1.860	49	0.930	1.500	86	0.462	0.011	101	0.022	17.998	0.265	0.670
GRMZM2G006585 [df]	platz12 : PLATZ-transcription factor 12	8	52,090,731	52,092,148	EF	CBD	0.036	-1.881	147	0.094	-1.518	142	0.739	0.000	242	0.003	31.553	0.027	10.661	regulation of RNA transcription
GRMZM2G103479 [df]		8	57,452,228	57,452,884	Tropical	CBD	0.831	0.546	94	0.041	-1.932	85	0.289	0.018	103	0.152	3.133	0.017	6.763	not assigned : unknown
GRMZM2G060481 [df]		8	57,516,456	57,518,608	Tropical	CBD	0.983	1.917	120	0.046	-1.890	128	0.336	0.009	129	0.107	4.504	0.011	8.152	secondary metabolism : flavonoids
AC203260.3_FG003 [df]		8	63,914,156	63,915,090	NF	Tropical	0.022	-2.146	41	0.359	-1.230	69	0.720	0.009	41	0.095	8.277	0.030	21.208	not assigned : unknown
					NF	CBD	0.022	-2.146	41	0.182	-1.144	98	0.686	0.016	49	0.063	11.579	0.014	21.679
AC203976.4_FG001 [df]		8	63,957,039	63,958,470	NF	SpanIt	0.020	-2.165	89	0.472	-0.153	164	0.616	0.024	86	0.185	12.310	0.034	12.167	not assigned : unknown
					NF	CBD	0.020	-2.165	89	0.181	-1.151	278	0.685	0.016	108	0.045	13.616	0.002	41.135
					NF	Tropical	0.020	-2.165	89	0.280	-1.467	205	0.739	0.007	105	0.043	11.394	0.011	30.228
GRMZM5G822895		8	64,015,091	64,015,646	NF	CBD	0.035	-2.073	11	0.423	-0.293	16	0.626	0.021	13	0.033	15.342	0.003	37.723	not assigned : unknown
					NF	Tropical	0.035	-2.073	11	0.713	0.066	14	0.645	0.018	14	0.03	13.010	0.003	40.921
GRMZM5G851564		8	74,249,979	74,253,233	NF	CBD	0.407	-0.704	62	0.007	-2.134	145	0.492	0.041	169	0.028	16.347	0.055	9.712	protein postranslational modification
GRMZM5G872167		8	85,805,068	85,805,478	NF	Tropical	0.002	-2.309	41	0.779	0.312	47	0.654	0.017	48	0.003	23.996	0.258	4.348	protein synthesis
GRMZM2G102745		8	93,794,910	93,801,882	NF	CBD	0.013	-2.215	119	0.258	-0.861	154	0.708	0.013	130	0.028	16.480	0.001	49.139	metabolite transport at the mitochondrial membrane
					NF	Tropical	0.013	-2.215	119	0.115	-2.114	64	0.878	0.001	145	0.044	11.333	0.000	68.635
					NF	EF	0.013	-2.215	119	0.965	1.884	132	0.431	0.023	134	0.126	5.366	0.017	14.113
GRMZM2G358606		8	94,799,243	94,799,870	NF	EF	0.482	-0.449	173	0.007	-2.169	245	0.607	0.003	196	0.027	11.653	0.006	21.651	protein degradation
GRMZM2G083344		8	94,841,598	94,872,485	NF	SpanIt	0.459	-0.529	574	0.002	-1.818	456	0.583	0.030	598	0.088	18.618	0.015	15.968	Photosystem carbon concentrating mechanism
					NF	CBD	0.459	-0.529	574	0.004	-2.178	579	0.643	0.020	616	0.015	20.971	0.014	21.491
					NF	EF	0.459	-0.529	574	0.007	-2.174	542	0.640	0.002	619	0.001	35.824	0.002	36.353
GRMZM2G006661		8	95,012,946	95,017,548	NF	SpanIt	0.172	-1.591	192	0.038	-1.629	174	0.666	0.014	200	0.034	26.098	0.007	19.086	not assigned : unknown
GRMZM2G006745	ereb22 : AP2-EREBP-transcription factor 22	8	95,020,014	95,023,360	NF	SpanIt	0.172	-1.591	192	0.038	-1.626	174	0.666	0.014	200	0.008	39.815	0.004	21.177	regulation of RNA transcription
GRMZM5G867122		8	105,660,543	105,660,725	NF	EF	0.436	-0.590	49	0.041	-1.850	150	0.498	0.013	142	0.003	22.028	0.007	19.455	not assigned : unknown
GRMZM2G167014 [df]		8	106,143,794	106,145,308	NF	SpanIt	0.647	0.214	76	0.044	-1.607	105	0.575	0.032	83	0.206	11.286	0.040	11.456	protein postranslational modification
GRMZM2G109354	sbp11 : SBP-transcription factor 11	8	106,733,586	106,752,635	NF	SpanIt	0.099	-1.821	474	0.032	-1.649	283	0.655	0.015	361	0.146	14.473	0.044	10.953	regulation of RNA transcription
AC211328.3_FG003		8	108,978,129	108,978,644	NF	SpanIt	0.034	-2.077	92	0.623	0.295	163	0.644	0.017	211	0.036	25.475	0.142	5.110	not assigned : unknown
GRMZM2G401830		8	110,088,754	110,089,920	NF	CBD	0.356	-0.884	266	0.003	-2.203	171	0.478	0.047	261	0.167	6.472	0.033	13.453	not assigned : unknown
					EF	CBD	0.692	0.544	200	0.003	-2.203	171	0.371	0.026	216	0.386	1.034	0.022	11.432
GRMZM2G016655		8	111,043,262	111,050,129	NF	SpanIt	0.000	-2.343	52	0.320	-0.627	65	0.662	0.014	64	0.254	9.380	0.029	12.873	not assigned : unknown
					NF	Tropical	0.000	-2.343	52	0.767	0.258	97	0.551	0.048	97	0.022	14.217	0.241	4.771
GRMZM2G025175		8	111,704,094	111,705,090	NF	EF	0.011	-2.226	29	0.862	1.187	64	0.368	0.037	61	0.015	14.241	0.019	13.278	abiotic stress
GRMZM2G157332		8	111,799,986	111,807,525	NF	Tropical	0.001	-2.333	152	0.616	-0.286	162	0.578	0.038	238	0.046	11.140	0.093	11.493	not assigned : unknown
					NF	EF	0.001	-2.333	152	0.507	-0.124	230	0.402	0.029	213	0.126	5.371	0.026	11.747
GRMZM2G110584		8	112,834,376	112,838,464	NF	Tropical	0.008	-2.248	152	0.785	0.337	322	0.648	0.018	291	0.032	12.682	0.026	22.527	receptor kinase signalling
					NF	SpanIt	0.008	-2.248	152	0.363	-0.461	288	0.625	0.022	274	0.042	24.321	0.010	17.741
GRMZM2G110553		8	112,847,251	112,847,985	NF	SpanIt	0.024	-2.127	61	0.378	-0.406	174	0.604	0.026	152	0.031	26.877	0.010	17.741	not assigned : unknown
					NF	Tropical	0.024	-2.127	61	0.816	0.465	184	0.642	0.019	157	0.026	13.539	0.022	24.210
GRMZM2G044947		8	113,008,265	113,010,860	NF	SpanIt	0.029	-2.094	15	0.648	0.375	67	0.587	0.030	66	0.039	24.884	0.244	2.848	miscellaneous GDSL-motif lipase
GRMZM2G439773		8	113,827,242	113,832,108	NF	SpanIt	0.013	-2.209	31	0.387	-0.369	30	0.567	0.034	35	0.02	30.550	0.193	3.776	not assigned : unknown
GRMZM2G051050		8	117,552,021	117,572,795	NF	Tropical	0.013	-2.214	50	0.964	1.521	148	0.549	0.048	172	0.001	33.252	0.033	20.346	protein signalling
GRMZM2G171781	myb30 : MYB-transcription factor 30	8	129,072,528	129,075,613	ANF	ENF	0.004	-1.234	127	0.997	2.371	38	0.792	0.000	210	0.647	0.000	0.029	15.009	regulation of RNA transcription
GRMZM2G013450		8	129,119,355	129,137,928	ANF	ENF	0.035	-1.180	245	1.000	2.511	55	0.752	0.001	347	1	0.000	0.049	12.206	metabolite transport at the mitochondrial membrane
AC199315.4_FG001		8	138,225,306	138,225,551	NF	SpanIt	0.778	0.802	162	0.000	-1.876	102	0.607	0.026	194	0.759	0.259	0.026	13.466	protein targeting
AC199315.4_FG002		8	138,255,217	138,255,384	NF	SpanIt	0.796	0.894	182	0.028	-1.669	196	0.600	0.027	314	0.689	0.689	0.029	12.874	not assigned : unknown
GRMZM2G015735		8	141,596,948	141,600,181	ANF	ENF	0.050	-1.164	37	0.204	-1.401	94	0.543	0.009	95	0.249	1.331	0.029	14.918	not assigned : unknown
GRMZM2G351977	lhcb1 : light harvesting chlorophyll a/b binding protein1	8	141,641,842	141,643,727	ANF	ENF	0.012	-1.216	217	0.632	0.355	350	0.421	0.021	377	0.231	1.551	0.048	12.405	Photosystems lightreaction
GRMZM2G109144		8	146,060,412	146,061,201	NF	CBD	0.041	-2.042	197	0.795	0.902	208	0.512	0.036	280	0.005	27.653	0.077	7.681	not assigned : unknown
GRMZM2G109152		8	146,065,537	146,068,691	NF	CBD	0.042	-2.039	217	0.801	0.926	210	0.518	0.035	295	0.002	32.844	0.015	20.767	not assigned : unknown
GRMZM5G838727		8	146,066,120	146,066,940	NF	CBD	0.040	-2.047	209	0.801	0.929	207	0.519	0.035	291	0.004	28.616	0.077	7.707	not assigned : unknown
GRMZM2G080767		8	150,799,766	150,807,925	NF	SpanIt	0.000	-2.368	203	0.551	0.067	440	0.602	0.027	314	0.002	55.719	0.009	17.944	calcium transport
GRMZM2G163988		8	150,869,608	150,871,697	NF	EF	0.000	-2.383	125	0.994	2.437	222	0.391	0.030	254	0.028	11.581	0.215	2.194	protein synthesis
GRMZM2G462623	e2f9 : E2F-DP-transcription factor 29	8	150,872,681	150,878,195	NF	EF	0.000	-2.383	125	0.994	2.437	222	0.391	0.030	254	0.028	11.581	0.114	4.573	regulation of RNA transcription
AC216793.3_FG008		8	151,059,509	151,060,666	NF	Tropical	0.006	-2.275	41	0.527	-0.642	59	0.554	0.047	64	0.031	12.833	0.221	5.296	transport nucleotides
					NF	SpanIt	0.006	-2.275	41	0.601	0.225	37	0.617	0.024	50	0	105.424	0.096	6.945
GRMZM2G076827		8	151,186,107	151,191,240	NF	SpanIt	0.012	-2.217	91	0.519	-0.026	181	0.639	0.019	225	0.004	48.021	0.382	1.176	protein degradation
GRMZM2G375696		8	151,193,429	151,193,965	NF	SpanIt	0.012	-2.220	92	0.519	-0.026	181	0.639	0.019	225	0.004	48.021	0.374	1.250	not assigned : unknown
GRMZM2G408706		8	155,025,675	155,031,100	NF	Tropical	0.024	-2.126	19	0.809	0.440	220	0.659	0.016	217	0.019	14.840	0.384	2.112	storage proteins|secondary metabolism
GRMZM2G075023		8	166,230,762	166,240,609	NF	EF	0.001	-2.315	211	0.505	-0.132	161	0.387	0.031	277	0.034	10.675	0.126	4.164	not assigned : unknown
GRMZM2G017537		9	7,177,254	7,182,212	NF	SpanIt	0.010	-2.227	221	0.445	-0.202	363	0.637	0.019	347	0.005	44.357	0.019	14.780	RNA transcription
					NF	CBD	0.010	-2.227	221	0.373	-0.454	537	0.639	0.020	429	0.005	27.507	0.009	27.164
					NF	Tropical	0.010	-2.227	221	0.653	-0.152	562	0.644	0.019	454	0.003	24.099	0.013	28.902
					NF	EF	0.010	-2.227	221	0.920	1.483	370	0.396	0.030	378	0.038	10.187	0.051	8.207
GRMZM2G017257		9	7,186,959	7,210,629	NF	EF	0.001	-2.319	297	0.947	1.711	496	0.430	0.023	460	0.055	8.599	0.018	13.767	cell organisation
					NF	Tropical	0.001	-2.319	297	0.565	-0.500	736	0.671	0.014	610	0.003	25.231	0.000	61.776
					NF	SpanIt	0.001	-2.319	297	0.531	0.008	501	0.614	0.024	457	0.01	37.818	0.002	25.322
					NF	CBD	0.001	-2.319	297	0.469	-0.173	710	0.637	0.020	587	0.002	33.015	0.001	47.964
AC217577.1_FG003		9	8,003,912	8,004,421	NF	SpanIt	0.660	0.273	80	0.020	-1.699	30	0.545	0.043	81	0.021	29.922	0.380	1.192	not assigned : unknown
GRMZM2G398642		9	16,098,649	16,104,195	EF	CBD	0.048	-1.799	146	0.781	0.843	152	0.394	0.021	157	0.007	23.501	0.053	7.764	secondary metabolism
AC190756.4_FG007		9	16,106,197	16,107,330	EF	CBD	0.049	-1.786	152	0.777	0.829	159	0.399	0.020	164	0.011	19.166	0.053	7.764	not assigned : unknown
GRMZM2G102596		9	18,896,527	18,899,443	NF	SpanIt	0.036	-2.071	143	0.434	-0.235	115	0.687	0.012	171	0.033	26.230	0.018	15.077	protein degradation
GRMZM2G102521		9	18,899,831	18,915,314	NF	SpanIt	0.021	-2.151	245	0.315	-0.646	198	0.677	0.013	280	0.028	27.706	0.016	15.543	metabolite transport at the envelope membrane
					NF	Tropical	0.021	-2.151	245	0.398	-1.137	471	0.582	0.036	476	0.02	14.588	0.037	19.279
AC208905.3_FG004		9	18,947,410	18,947,685	NF	SpanIt	0.028	-2.102	89	0.023	-1.686	99	0.709	0.008	122	0.014	34.459	0.002	26.110	not assigned : unknown
GRMZM2G307495		9	18,949,573	18,952,292	NF	SpanIt	0.028	-2.102	89	0.023	-1.686	99	0.709	0.008	122	0.014	34.459	0.001	27.302	not assigned : unknown
GRMZM2G003742		9	18,953,605	18,956,606	NF	SpanIt	0.028	-2.102	89	0.023	-1.686	99	0.709	0.008	122	0.023	29.277	0.001	29.065	not assigned : unknown
AC201977.3_FG005		9	19,220,162	19,220,914	NF	SpanIt	0.014	-2.204	19	0.167	-1.172	16	0.704	0.009	16	0.011	36.263	0.045	10.839	not assigned : unknown
GRMZM2G455192		9	19,223,006	19,223,411	NF	SpanIt	0.023	-2.134	21	0.178	-1.133	22	0.658	0.015	23	0.016	32.734	0.045	10.839	not assigned : unknown
GRMZM2G061277		9	19,604,251	19,606,252	NF	Tropical	0.038	-2.056	226	0.587	-0.410	328	0.583	0.036	390	0.019	14.967	0.163	7.334	RNA binding
GRMZM2G400470		9	19,607,797	19,611,889	NF	Tropical	0.038	-2.055	225	0.587	-0.410	328	0.583	0.036	390	0.014	16.260	0.106	10.456	MAP kinases signalling
GRMZM2G475952		9	19,626,054	19,626,662	NF	SpanIt	0.013	-2.211	81	0.241	-0.897	49	0.660	0.015	66	0.001	57.613	0.244	2.842	not assigned : unknown
					NF	Tropical	0.013	-2.211	81	0.411	-1.095	54	0.664	0.016	68	0.014	16.260	0.106	10.456
					NF	EF	0.013	-2.211	81	0.904	1.388	57	0.364	0.039	77	0.032	10.878	0.282	1.303
GRMZM2G028928		9	20,226,912	20,234,201	Tropical	SpanIt	0.765	0.249	300	0.030	-1.661	185	0.457	0.008	230	0.018	21.860	0.030	6.647	protein signalling
GRMZM2G131421		9	20,693,835	20,695,096	NF	Tropical	0.008	-2.250	74	0.914	1.061	22	0.689	0.012	34	0.014	16.182	0.057	15.523	storage proteins
					NF	SpanIt	0.008	-2.250	74	0.184	-1.106	41	0.657	0.015	41	0.001	63.357	0.118	5.972
GRMZM2G107609		9	22,323,625	22,327,402	ANF	ENF	0.603	-0.029	117	0.038	-1.816	78	0.357	0.031	104	0.361	0.444	0.012	20.149	not assigned : unknown
GRMZM2G107665		9	22,327,580	22,331,685	ANF	ENF	0.603	-0.029	117	0.039	-1.815	79	0.357	0.031	104	0.37	0.403	0.019	17.170	not assigned : unknown
GRMZM2G092296		9	22,655,251	22,657,461	NF	SpanIt	0.421	-0.648	177	0.008	-1.771	106	0.560	0.036	200	0.246	9.659	0.038	11.660	protein synthesis
GRMZM2G048557		9	24,694,135	24,698,929	Tropical	SpanIt	0.749	0.191	91	0.010	-1.752	36	0.539	0.004	107	0.119	9.425	0.004	14.276	protein synthesis
GRMZM2G348921		9	24,699,471	24,700,777	Tropical	SpanIt	0.730	0.126	95	0.010	-1.752	36	0.539	0.004	107	0.119	9.425	0.004	14.276	protein targeting
GRMZM2G092797		9	24,702,521	24,707,971	Tropical	SpanIt	0.745	0.179	107	0.010	-1.752	36	0.535	0.004	115	0.119	9.425	0.004	14.422	storage proteins
GRMZM2G071491		9	25,248,189	25,257,275	Tropical	SpanIt	0.583	-0.426	316	0.043	-1.608	143	0.258	0.047	336	0.066	13.419	0.030	6.561	not assigned : unknown
GRMZM2G083711		9	25,520,739	25,522,378	EF	SpanIt	0.760	0.798	106	0.012	-1.737	30	0.387	0.028	98	0.533	0.256	0.009	10.439	not assigned : unknown
GRMZM2G383540		9	25,522,193	25,524,594	EF	SpanIt	0.760	0.798	106	0.012	-1.737	30	0.387	0.028	98	0.533	0.256	0.009	10.439	storage proteins
GRMZM2G051785	gras32 : GRAS-transcription factor 32	9	27,332,801	27,334,827	ANF	ENF	0.424	-0.568	53	0.049	-1.790	30	0.421	0.021	49	0.261	1.191	0.045	12.730	storage proteins|regulation of RNA transcription
GRMZM2G046316		9	60,449,780	60,452,290	NF	CBD	0.004	-2.289	48	0.246	-0.916	160	0.643	0.020	133	0.029	16.172	0.011	24.693	receptor kinase signalling
GRMZM5G832125		9	60,465,590	60,466,038	NF	CBD	0.004	-2.289	41	0.741	0.705	89	0.668	0.018	75	0.029	16.172	0.011	24.693	not assigned : unknown
GRMZM2G395458		9	60,761,293	60,762,717	NF	CBD	0.018	-2.172	103	0.691	0.548	114	0.672	0.017	118	0.018	19.426	0.007	29.699	protein postranslational modification
GRMZM2G350918		9	73,472,167	73,476,083	EF	SpanIt	0.957	1.794	50	0.009	-1.758	49	0.428	0.018	69	0.03	15.945	0.013	8.970	receptor kinase signalling
GRMZM2G031941		9	77,307,280	77,309,060	NF	SpanIt	0.006	-2.274	98	0.183	-1.109	180	0.629	0.021	139	0.069	20.465	0.009	18.147	miscellaneous nitrilases, nitrile lyases, berberine bridge enzymes, reticuline oxidases, troponine reductases
					NF	Tropical	0.006	-2.274	98	0.598	-0.367	274	0.554	0.047	227	0.009	18.539	0.012	29.242
GRMZM2G110582	mads71 : MADS-transcription factor 71	9	77,309,262	77,323,894	NF	SpanIt	0.002	-2.310	147	0.166	-1.174	318	0.587	0.030	253	0.069	20.465	0.009	18.147	regulation of RNA transcription
GRMZM5G820215		9	79,518,121	79,518,675	EF	SpanIt	0.971	1.969	224	0.013	-1.732	120	0.446	0.014	253	0.138	6.203	0.040	5.362	not assigned : unknown
AC209877.3_FG002		9	91,780,632	91,791,332	EF	SpanIt	0.454	-0.287	327	0.023	-1.691	116	0.409	0.022	317	0.028	16.352	0.009	10.203	not assigned : unknown
					NF	SpanIt	0.169	-1.601	161	0.023	-1.691	116	0.654	0.016	163	0.072	20.114	0.014	16.174
GRMZM2G344499		9	91,901,129	91,902,231	EF	SpanIt	0.292	-0.816	164	0.003	-1.804	64	0.473	0.009	168	0.043	13.465	0.005	12.639	not assigned : unknown
					NF	SpanIt	0.058	-1.979	76	0.003	-1.804	64	0.693	0.011	84	0.078	19.476	0.013	16.466
GRMZM2G093987		9	92,013,738	92,016,394	EF	SpanIt	0.295	-0.807	271	0.025	-1.679	97	0.457	0.012	278	0.012	21.964	0.001	19.462	protein synthesis
					NF	SpanIt	0.004	-2.284	81	0.025	-1.679	97	0.721	0.006	96	0.031	26.857	0.000	33.725
GRMZM2G316232		9	92,025,063	92,027,986	EF	SpanIt	0.329	-0.698	434	0.007	-1.775	164	0.472	0.009	446	0.016	19.826	0.001	20.370	protein synthesis
					NF	SpanIt	0.001	-2.326	141	0.007	-1.775	164	0.733	0.005	164	0.039	24.872	0.000	40.371
GRMZM2G044805		9	92,311,409	92,315,276	NF	SpanIt	0.001	-2.327	45	0.029	-1.664	52	0.738	0.004	47	0.099	17.690	0.001	30.741	regulation of RNA transcription
					NF	CBD	0.001	-2.327	45	0.843	1.141	104	0.467	0.049	82	0.045	13.535	0.020	18.228
					EF	SpanIt	0.360	-0.604	81	0.029	-1.664	52	0.554	0.004	78	0.039	14.191	0.001	19.731
GRMZM5G817035		9	92,339,479	92,344,119	EF	SpanIt	0.497	-0.161	334	0.011	-1.745	203	0.492	0.007	334	0.04	14.006	0.001	20.928	not assigned : unknown
					NF	SpanIt	0.024	-2.130	211	0.011	-1.745	203	0.714	0.007	222	0.087	18.682	0.001	27.876
GRMZM2G345493		9	92,344,284	92,346,478	EF	SpanIt	0.497	-0.161	334	0.011	-1.745	203	0.492	0.007	334	0.068	10.542	0.001	22.384	glycolysis
					NF	SpanIt	0.024	-2.130	211	0.011	-1.745	203	0.714	0.007	222	0.153	14.008	0.003	22.825
GRMZM2G345544		9	92,345,858	92,351,024	NF	SpanIt	0.025	-2.120	203	0.012	-1.737	194	0.713	0.007	214	0.112	16.683	0.002	25.206	protein degradation
					EF	SpanIt	0.500	-0.150	327	0.012	-1.737	194	0.488	0.007	327	0.058	11.626	0.000	23.252
GRMZM2G136559	emb18 : embryo specific18	9	92,420,391	92,422,871	NF	SpanIt	0.162	-1.626	9	0.025	-1.679	11	0.625	0.022	10	0.136	15.024	0.031	12.655	protein synthesis
GRMZM2G094781		9	92,590,835	92,592,588	NF	SpanIt	0.007	-2.262	53	0.597	0.212	43	0.562	0.036	54	0.045	23.786	0.243	2.850	not assigned : unknown
GRMZM2G063139		9	95,135,637	95,137,085	Tropical	SpanIt	0.787	0.347	157	0.041	-1.614	57	0.342	0.022	112	0.142	8.233	0.023	7.509	biotic stress
					EF	SpanIt	0.625	0.312	115	0.041	-1.614	57	0.352	0.037	63	0.142	6.069	0.045	5.006
GRMZM2G110646 [#9]		9	110,705,986	110,711,388	NF	SpanIt	0.006	-2.266	130	0.214	-0.996	136	0.685	0.012	155	0.105	17.204	0.030	12.865	Phospholipid synthesis
GRMZM2G110822		9	110,713,228	110,719,097	NF	SpanIt	0.010	-2.233	260	0.165	-1.178	259	0.700	0.010	306	0.113	16.628	0.039	11.548	cell vesicle transport
GRMZM2G119079		9	115,320,787	115,325,491	NF	SpanIt	0.714	0.516	230	0.002	-1.824	34	0.638	0.019	198	0.357	6.187	0.014	16.353	not assigned : unknown
GRMZM2G119146		9	115,327,106	115,330,655	NF	SpanIt	0.714	0.516	230	0.002	-1.824	34	0.638	0.019	198	0.137	15.004	0.023	14.030	RNA binding
GRMZM2G101007 [df]		9	115,987,342	115,988,624	EF	CBD	0.391	-0.509	98	0.047	-1.882	155	0.537	0.005	136	0.048	10.037	0.006	18.127	regulation of RNA transcription
GRMZM2G428539		9	118,038,753	118,041,702	NF	SpanIt	0.026	-2.114	95	0.637	0.341	92	0.555	0.038	99	0.032	26.511	0.233	3.034	not assigned : unknown
GRMZM2G336077		9	118,120,781	118,130,288	NF	SpanIt	0.006	-2.275	67	0.356	-0.486	425	0.590	0.029	452	0.001	61.812	0.012	16.740	storage proteins|light signalling
					NF	Tropical	0.006	-2.275	67	0.520	-0.669	437	0.681	0.012	423	0.005	21.450	0.026	22.615
GRMZM2G109286		9	123,213,238	123,215,525	ANF	ENF	0.375	-0.697	53	0.033	-1.828	34	0.553	0.008	61	0.075	5.905	0.039	13.429	MAP kinases signalling
GRMZM2G372952		9	123,829,616	123,830,755	EF	SpanIt	0.683	0.505	80	0.037	-1.631	46	0.337	0.040	93	0.09	8.707	0.010	9.762	regulation of RNA transcription
GRMZM2G127029		9	125,214,033	125,215,181	Tropical	SpanIt	0.016	-2.427	249	0.744	0.659	174	0.586	0.002	220	0.024	20.074	0.015	8.947	cell wall modification
GRMZM2G359566		9	128,456,641	128,461,970	EF	CBD	0.000	-2.374	132	0.818	1.011	247	0.365	0.028	243	0.004	27.853	0.003	23.307	cell organisation
					NF	EF	0.829	1.037	208	0.000	-2.374	132	0.347	0.045	281	0.135	5.117	0.006	20.857
GRMZM2G323479		9	128,468,958	128,525,294	EF	CBD	0.000	-2.366	220	0.698	0.572	461	0.485	0.008	350	0.008	21.830	0.000	38.758	cell organisation
					EF	SpanIt	0.000	-2.366	220	0.463	-0.170	522	0.495	0.007	434	0	95.432	0.000	29.800
					NF	EF	0.853	1.165	342	0.000	-2.366	220	0.406	0.028	387	0.002	25.826	0.008	18.646
GRMZM2G459498		9	128,524,233	128,525,818	EF	CBD	0.002	-2.316	96	0.571	0.166	211	0.599	0.002	116	0.011	19.016	0.002	28.150	not assigned : unknown
					NF	EF	0.877	1.344	132	0.002	-2.316	96	0.471	0.016	110	0.021	12.816	0.023	12.292
					EF	SpanIt	0.002	-2.316	96	0.424	-0.256	269	0.665	0.000	178	0	84.288	0.000	29.800
GRMZM2G033592		9	128,538,779	128,548,820	EF	SpanIt	0.000	-2.387	244	0.513	-0.046	481	0.525	0.005	556	0	84.288	0.000	29.800	miscellaneous nitrilases, nitrile lyases, berberine bridge enzymes, reticuline oxidases, troponine reductases
					EF	CBD	0.000	-2.387	244	0.651	0.423	519	0.418	0.016	502	0.011	19.016	0.002	28.150
GRMZM2G033352		9	128,550,367	128,554,645	EF	CBD	0.000	-2.390	240	0.664	0.469	523	0.398	0.020	525	0.025	13.532	0.006	18.346	regulation of RNA transcription
					EF	SpanIt	0.000	-2.390	240	0.506	-0.069	498	0.507	0.006	567	0	85.291	0.001	18.639
GRMZM2G033273		9	128,565,213	128,568,832	EF	SpanIt	0.018	-2.037	161	0.587	0.183	171	0.464	0.011	193	0	93.819	0.001	18.639	phosphinositides signalling
					EF	CBD	0.018	-2.037	161	0.708	0.600	184	0.369	0.027	181	0.025	13.532	0.006	18.346
GRMZM2G465333		9	129,188,625	129,190,794	ANF	ENF	0.676	0.320	139	0.045	-1.803	51	0.542	0.009	138	0.636	0.000	0.015	18.803	protein synthesis
GRMZM2G051545		9	134,514,518	134,516,492	NF	Tropical	0.409	-0.697	19	0.022	-2.409	20	0.749	0.007	23	0.001	29.868	0.045	17.731	cell wall modification
GRMZM2G030293		9	136,867,378	136,869,080	ANF	ENF	0.021	-1.197	67	0.743	0.731	170	0.323	0.041	188	0.023	11.257	0.235	3.740	protein synthesis
GRMZM2G165357		9	139,405,932	139,410,290	ANF	ENF	0.825	0.984	130	0.027	-1.837	37	0.339	0.035	101	0.487	0.063	0.022	16.497	cell wall precursor synthesis
GRMZM2G350463		9	143,243,270	143,243,919	Tropical	SpanIt	0.021	-2.417	66	0.995	2.194	111	0.396	0.014	129	0.023	20.365	0.182	2.011	not assigned : unknown
GRMZM2G166684		9	144,141,816	144,161,899	Tropical	CBD	0.940	1.228	177	0.000	-2.326	122	0.240	0.035	186	0.152	3.146	0.006	10.535	cell division
GRMZM2G058374		9	145,371,521	145,379,520	Tropical	SpanIt	0.676	-0.046	572	0.008	-1.768	193	0.388	0.015	579	0.112	9.872	0.026	7.057	not assigned : unknown
GRMZM2G358877		9	145,383,689	145,385,607	Tropical	SpanIt	0.601	-0.354	360	0.014	-1.723	91	0.416	0.011	364	0.092	11.232	0.012	10.058	not assigned : unknown
GRMZM2G528283		9	145,528,022	145,529,097	Tropical	SpanIt	0.877	0.798	196	0.014	-1.725	80	0.582	0.002	176	0.104	10.399	0.009	11.129	not assigned : unknown
GRMZM2G356579		9	145,585,081	145,607,835	Tropical	SpanIt	0.844	0.617	72	0.013	-1.733	126	0.642	0.001	93	0.014	23.439	0.003	15.792	protein degradation|protein glycosylation|regulation of RNA transcription
GRMZM2G356618		9	145,588,218	145,589,581	Tropical	SpanIt	0.844	0.617	72	0.013	-1.733	125	0.642	0.001	93	0.014	23.439	0.003	15.792	not assigned : unknown
GRMZM2G009795		10	17,601,572	17,606,794	NF	SpanIt	0.083	-1.888	180	0.003	-1.807	217	0.754	0.003	256	0.009	39.127	0.036	11.945	not assigned : unknown
GRMZM2G009448	grp2 : glycine-rich protein2	10	17,606,896	17,610,628	NF	SpanIt	0.085	-1.879	176	0.002	-1.816	213	0.755	0.003	251	0.005	45.005	0.018	15.146	RNA binding
GRMZM2G127386		10	17,675,697	17,679,188	NF	SpanIt	0.081	-1.892	17	0.011	-1.747	239	0.835	0.001	241	0.002	56.703	0.009	18.021	not assigned : unknown
GRMZM2G082271		10	18,124,892	18,142,878	ANF	ENF	0.033	-1.183	21	0.898	1.478	68	0.323	0.041	79	0.022	11.428	0.158	5.969	amino acid activation
GRMZM2G081140		10	18,510,450	18,511,762	NF	Tropical	0.213	-1.441	44	0.016	-2.430	29	0.730	0.008	42	0.002	26.147	0.010	30.614	not assigned : unknown
					NF	SpanIt	0.213	-1.441	44	0.014	-1.723	28	0.632	0.020	40	0.274	8.651	0.016	15.600
AC198699.3_FG004		10	18,733,971	18,739,829	NF	SpanIt	0.327	-0.981	66	0.012	-1.736	95	0.627	0.022	57	0.118	16.183	0.020	14.565	not assigned : unknown
GRMZM2G090626		10	18,753,168	18,753,412	NF	SpanIt	0.369	-0.849	217	0.002	-1.812	221	0.636	0.019	221	0.147	14.390	0.035	12.002	not assigned : unknown
GRMZM2G087531		10	21,389,875	21,399,340	Tropical	SpanIt	0.797	0.392	316	0.012	-1.737	228	0.461	0.008	330	0.123	9.214	0.004	14.381	DNA chromatin structure
GRMZM2G087655		10	30,190,141	30,193,517	Tropical	SpanIt	0.729	0.122	246	0.031	-1.653	42	0.281	0.037	258	0.141	8.269	0.008	11.916	protein postranslational modification
GRMZM2G087692		10	30,193,574	30,197,248	Tropical	SpanIt	0.729	0.122	246	0.031	-1.653	42	0.281	0.037	258	0.141	8.269	0.008	11.964	co-factor and vitamine metabolism
GRMZM2G316595		10	31,171,842	31,175,174	NF	Tropical	0.024	-2.127	77	0.289	-1.429	119	0.654	0.017	130	0.008	18.645	0.073	13.470	not assigned : unknown
GRMZM2G049915	prcw1 : proline rich cell wall protein1	10	36,778,046	36,779,877	EF	SpanIt	0.042	-1.843	292	0.394	-0.343	255	0.469	0.010	310	0.025	17.082	0.080	3.385	not assigned : unknown
GRMZM2G012756		10	39,344,833	39,348,847	ANF	ENF	N/A	N/A	6	0.048	-1.797	16	0.311	0.043	20	0.015	13.301	0.015	18.477	not assigned : unknown
GRMZM2G360615		10	39,949,992	39,964,688	NF	SpanIt	0.000	-2.380	230	0.142	-1.241	424	0.610	0.025	426	0.031	26.793	0.069	8.630	not assigned : unknown
GRMZM2G070620		10	40,183,249	40,185,071	NF	SpanIt	0.000	-2.374	142	0.555	0.078	150	0.587	0.030	152	0.033	26.242	0.097	6.887	miscellaneous cytochrome P450
GRMZM2G041055		10	40,886,457	40,887,981	EF	SpanIt	0.034	-1.899	17	0.985	1.986	104	0.375	0.031	99	0.015	20.443	0.326	0.368	not assigned : unknown
GRMZM2G056756		10	41,326,948	41,328,032	EF	SpanIt	0.049	-1.789	29	0.764	0.738	65	0.473	0.009	73	0.02	18.633	0.131	2.155	not assigned : unknown
GRMZM2G122330		10	42,034,160	42,038,373	EF	SpanIt	0.012	-2.113	14	0.852	1.061	28	0.488	0.007	30	0.017	19.581	0.037	5.578	not assigned : unknown
GRMZM2G427351		10	43,608,866	43,612,311	EF	SpanIt	0.042	-1.847	20	0.793	0.831	60	0.456	0.012	59	0.013	21.489	0.126	2.244	not assigned : unknown
GRMZM2G471362		10	48,646,529	48,648,373	EF	SpanIt	0.407	-0.444	19	0.044	-1.607	15	0.468	0.010	18	0.022	17.906	0.155	1.750	not assigned : unknown
					NF	SpanIt	0.047	-2.019	65	0.044	-1.607	15	0.578	0.031	23	0.049	23.155	0.024	13.819
GRMZM2G170499		10	53,987,799	53,993,918	EF	SpanIt	0.049	-1.791	36	0.949	1.645	77	0.382	0.029	64	0.035	14.851	0.206	1.130	not assigned : unknown
GRMZM2G073380		10	54,007,373	54,010,623	EF	SpanIt	0.042	-1.844	153	0.901	1.318	137	0.391	0.027	145	0.041	13.943	0.304	0.459	Phospholipid synthesis
GRMZM2G073371		10	54,102,306	54,104,660	EF	SpanIt	0.003	-2.289	148	0.968	1.776	128	0.415	0.021	130	0.03	15.903	0.187	1.334	redox : dismutases and catalases
GRMZM2G700275		10	54,357,409	54,357,812	NF	SpanIt	0.001	-2.332	184	0.468	-0.163	212	0.549	0.041	215	0.017	31.975	0.184	3.971	not assigned : unknown
AC199857.4_FG004		10	54,439,902	54,440,399	NF	SpanIt	0.003	-2.295	137	0.508	-0.062	169	0.553	0.039	168	0.024	28.910	0.327	1.711	not assigned : unknown
GRMZM2G469697		10	55,446,249	55,448,263	NF	SpanIt	0.001	-2.335	68	0.206	-1.017	98	0.638	0.019	124	0.018	31.588	0.025	13.526	protein targeting
GRMZM2G364285		10	55,451,114	55,453,515	NF	SpanIt	0.001	-2.336	73	0.207	-1.014	103	0.632	0.020	129	0.042	24.379	0.068	8.702	protein targeting
GRMZM2G003979		10	55,464,581	55,466,361	NF	SpanIt	0.012	-2.216	33	0.121	-1.311	52	0.614	0.024	63	0.045	23.746	0.067	8.773	protein targeting
GRMZM2G127087	tps11 : terpene synthase11	10	55,603,292	55,756,434	NF	SpanIt	0.002	-2.308	410	0.166	-1.175	586	0.601	0.027	668	0.018	31.400	0.017	15.344	secondary metabolism
					NF	Tropical	0.002	-2.308	410	0.617	-0.283	409	0.626	0.022	466	0.004	21.814	0.016	26.832
GRMZM2G142620		10	59,435,841	59,439,428	NF	Tropical	0.989	2.493	105	0.043	-2.337	48	0.556	0.046	124	0.178	5.995	0.013	28.573	not assigned : unknown
					Tropical	CBD	0.043	-2.337	48	0.999	2.820	104	0.491	0.001	123	0.002	21.057	0.054	3.789
GRMZM2G142565		10	59,438,073	59,449,035	Tropical	CBD	0.020	-2.419	70	1.000	2.902	149	0.482	0.001	169	0.002	21.057	0.054	3.789	protein postranslational modification
GRMZM2G145870		10	69,423,694	69,433,754	NF	EF	0.869	1.284	381	0.028	-1.943	231	0.380	0.033	390	0.232	3.091	0.034	10.274	amino acid metabolism
GRMZM2G150680	myb155 : MYB-transcription factor 155	10	74,606,915	74,610,666	NF	EF	0.024	-2.129	90	0.161	-1.225	172	0.536	0.007	182	0.002	23.899	0.001	38.490	regulation of RNA transcription
GRMZM2G438602		10	74,807,436	74,810,083	NF	EF	0.009	-2.243	51	0.770	0.828	245	0.430	0.023	235	0.023	12.299	0.002	32.430	amino acid activation
GRMZM2G106974		10	74,848,346	74,854,487	NF	EF	0.005	-2.279	68	0.865	1.196	190	0.372	0.036	196	0.004	20.638	0.002	35.764	amino acid activation
GRMZM2G165757		10	74,900,983	74,905,898	NF	EF	0.004	-2.285	123	0.113	-1.419	263	0.619	0.003	236	0.002	24.289	0.000	67.377	transport : ABC transporters and multidrug resistance systems
GRMZM2G022793 [df]		10	84,487,395	84,491,371	NF	SpanIt	0.294	-1.105	19	0.006	-1.786	43	0.863	0.001	51	0.015	33.406	N/A	N/A	metabolite transport at the envelope membrane
					Tropical	SpanIt	0.761	0.234	74	0.006	-1.786	43	0.466	0.007	68	0.06	14.079	0.035	6.088
GRMZM5G845163 [df]		10	84,595,566	84,600,453	EF	CBD	0.994	2.432	104	0.000	-2.351	106	0.317	0.047	113	0.223	3.051	0.039	9.052	not assigned : unknown
					NF	SpanIt	N/A	N/A	4	0.034	-1.643	88	0.845	0.001	100	0.001	58.996	N/A	N/A
					Tropical	SpanIt	0.822	0.489	120	0.034	-1.643	88	0.497	0.005	117	0.01	24.946	0.029	6.731
GRMZM2G127490	myb149 : MYB-transcription factor 149	10	87,787,611	87,790,767	NF	EF	0.049	-2.009	77	0.288	-0.834	125	0.496	0.013	134	0.014	14.548	0.002	36.116	regulation of RNA transcription
GRMZM2G110567		10	92,536,953	92,538,977	Tropical	SpanIt	0.776	0.296	211	0.008	-1.770	81	0.555	0.003	132	0.076	12.495	0.017	8.534	protein degradation
GRMZM2G549348		10	92,543,634	92,544,237	Tropical	SpanIt	0.785	0.337	141	0.011	-1.749	64	0.554	0.003	107	0.073	12.765	0.017	8.534	not assigned : unknown
GRMZM5G871827		10	92,543,634	92,544,361	Tropical	SpanIt	0.785	0.337	141	0.011	-1.749	64	0.554	0.003	107	0.073	12.765	0.017	8.534	not assigned : unknown
GRMZM2G149698		10	92,780,255	92,795,025	Tropical	SpanIt	0.535	-0.617	277	0.011	-1.751	131	0.512	0.005	252	0.173	6.841	0.021	7.878	regulation of RNA transcription|RNA binding
GRMZM2G025939		10	92,823,290	92,831,359	Tropical	SpanIt	0.889	0.879	328	0.008	-1.766	190	0.392	0.014	309	0.153	7.728	0.017	8.550	not assigned : unknown
GRMZM2G021170		10	96,835,856	96,839,456	NF	EF	0.839	1.084	503	0.008	-2.158	251	0.424	0.025	421	0.083	7.018	0.024	12.215	amino acid activation
GRMZM2G063042		10	100,431,451	100,433,251	Tropical	CBD	0.856	0.675	365	0.003	-2.187	133	0.301	0.015	424	0.225	1.743	0.007	9.844	miscellaneous UDP glucosyl and glucoronyl transferases
GRMZM2G363926		10	100,466,701	100,469,306	Tropical	CBD	0.916	1.074	29	0.016	-2.062	15	0.255	0.028	28	0.218	1.831	0.012	7.898	protein degradation
GRMZM2G001265		10	103,198,521	103,217,029	Tropical	CBD	0.002	-2.536	492	0.937	1.702	594	0.408	0.003	621	0.007	15.404	0.011	8.245	regulation of RNA transcription
GRMZM2G009189		10	103,364,264	103,365,150	Tropical	CBD	0.000	-2.580	180	0.816	1.003	202	0.610	0.000	204	0	38.174	0.001	20.302	not assigned : unknown
GRMZM5G801457		10	103,420,958	103,425,820	Tropical	CBD	0.002	-2.531	303	0.865	1.252	334	0.586	0.000	330	0	42.848	0.002	15.330	protein synthesis
GRMZM5G850607		10	103,425,989	103,436,979	Tropical	CBD	0.001	-2.552	305	0.863	1.243	347	0.590	0.000	340	0	46.317	0.000	21.944	protein synthesis
GRMZM2G701602		10	103,586,239	103,586,553	Tropical	CBD	0.000	-2.565	386	0.900	1.470	476	0.600	0.000	503	0	29.944	0.002	16.454	not assigned : unknown
GRMZM2G423486		10	109,311,529	109,314,274	Tropical	SpanIt	0.703	0.039	149	0.003	-1.798	73	0.282	0.037	150	0.47	1.103	0.008	12.062	protein postranslational modification
GRMZM2G426243		10	109,362,460	109,363,679	Tropical	SpanIt	0.468	-0.875	150	0.007	-1.778	63	0.461	0.008	139	0.009	25.537	0.004	15.435	not assigned : unknown
GRMZM2G426275		10	109,370,750	109,377,957	Tropical	SpanIt	0.488	-0.790	374	0.005	-1.786	167	0.466	0.007	368	0.009	25.537	0.006	13.368	protein glycosylation
GRMZM2G126194	abi21 : ABI3-VP1-transcription factor 21	10	109,378,625	109,379,713	Tropical	SpanIt	0.435	-1.002	416	0.004	-1.790	168	0.508	0.005	413	0.012	24.275	0.007	12.720	not assigned : unknown
GRMZM2G138355		10	112,203,220	112,206,566	ANF	ENF	0.017	-1.204	43	0.838	1.125	82	0.401	0.023	82	0.016	12.858	0.455	0.727	nucleotide metabolism
AC217051.3_FG006	pebp5 : phosphatidylethanolamine-binding protein	10	114,029,804	114,030,887	NF	Tropical	0.518	-0.315	101	0.041	-2.347	86	0.738	0.007	151	0.012	16.924	0.000	65.204	storage proteins
					Tropical	CBD	0.041	-2.347	86	0.991	2.407	110	0.379	0.005	158	0.016	11.849	0.047	4.080
					NF	EF	0.518	-0.315	101	0.029	-1.931	113	0.664	0.001	113	0.004	21.434	0.001	46.049
GRMZM2G157120		10	114,113,711	114,114,683	NF	Tropical	0.425	-0.633	164	0.008	-2.481	88	0.798	0.003	198	0.042	11.507	0.002	45.076	not assigned : unknown
					Tropical	CBD	0.008	-2.481	88	0.995	2.638	206	0.404	0.003	234	0.03	9.452	0.095	2.655
					NF	EF	0.425	-0.633	164	0.006	-2.202	221	0.704	0.001	186	0.002	25.107	0.002	32.821
GRMZM2G149204		10	114,130,692	114,131,226	NF	EF	0.463	-0.510	105	0.009	-2.141	120	0.715	0.001	127	0.002	25.107	0.002	32.821	regulation of RNA transcription
GRMZM2G572270		10	114,136,110	114,136,283	NF	EF	0.463	-0.510	105	0.009	-2.141	120	0.715	0.001	127	0.004	20.815	0.002	30.302	not assigned : unknown
GRMZM2G095826		10	114,184,134	114,188,376	NF	EF	0.416	-0.664	223	0.027	-1.951	260	0.692	0.001	268	0.002	25.413	0.004	25.669	Photosystems lightreaction
GRMZM2G095810		10	114,189,640	114,197,766	NF	EF	0.418	-0.659	319	0.020	-2.009	368	0.694	0.001	378	0.01	16.545	0.004	25.669	protein targeting
GRMZM2G010797		10	117,989,579	117,992,187	NF	EF	0.771	0.761	291	0.047	-1.809	180	0.422	0.025	290	0.146	4.817	0.015	14.845	not assigned : unknown
GRMZM2G353213		10	117,993,529	118,000,841	NF	EF	0.771	0.761	291	0.032	-1.908	172	0.422	0.025	290	0.144	4.863	0.011	16.983	protein targeting
GRMZM2G166481		10	118,753,633	118,756,399	NF	EF	0.834	1.062	30	0.012	-2.109	16	0.409	0.027	28	0.189	3.866	0.023	12.495	not assigned : unknown
GRMZM2G166484		10	118,762,389	118,764,275	NF	EF	0.864	1.249	39	0.007	-2.180	58	0.403	0.029	41	0.27	2.519	0.023	12.495	not assigned : unknown
GRMZM2G143168		10	121,970,739	121,975,166	Tropical	CBD	0.977	1.759	273	0.013	-2.089	292	0.231	0.042	289	0.227	1.708	0.028	5.311	abiotic stress
GRMZM2G078641	grf2 : general regulatory factor2	10	123,105,640	123,116,261	NF	CBD	0.646	0.210	160	0.000	-2.397	91	0.466	0.049	163	0.351	2.612	0.007	29.484	proteins signalling
GRMZM2G107114	phb2 : prohibitin2	10	123,188,947	123,190,511	EF	CBD	0.772	0.834	145	0.002	-2.262	126	0.334	0.038	157	0.233	2.855	0.037	9.197	mitochondrial electron transport / ATP synthesis : NADH-DH
GRMZM5G872368		10	123,191,551	123,201,913	EF	CBD	0.772	0.834	145	0.001	-2.316	128	0.334	0.038	157	0.233	2.855	0.037	9.197	miscellaneous cytochrome P450
GRMZM2G058525		10	126,133,354	126,138,548	EF	CBD	0.494	-0.170	233	0.037	-1.951	208	0.388	0.022	310	0.026	13.279	0.001	32.355	protein postranslational modification
GRMZM2G359735 [#14]	hagtf42 : GNAT-transcription factor 42	10	126,138,815	126,144,100	EF	CBD	0.494	-0.170	232	0.041	-1.933	200	0.385	0.023	309	0.01	20.046	0.000	37.334	regulation of RNA transcription
GRMZM2G386430		10	133,877,805	133,886,124	NF	SpanIt	0.000	-2.371	123	0.542	0.038	192	0.532	0.049	170	0.012	36.143	0.163	4.507	protein synthesis
					NF	EF	0.000	-2.371	123	0.863	1.190	211	0.362	0.040	182	0.036	10.416	0.204	2.372
					NF	Tropical	0.000	-2.371	123	0.557	-0.531	255	0.709	0.010	189	0.004	22.209	0.067	14.065
GRMZM2G427486		10	139,356,992	139,357,933	EF	CBD	0.008	-2.164	50	0.197	-1.094	23	0.732	0.000	62	0.04	10.853	0.002	27.052	not assigned : unknown
GRMZM2G072462		10	139,374,494	139,380,857	EF	CBD	0.009	-2.143	187	0.060	-1.773	52	0.489	0.008	197	0.028	12.862	0.002	27.221	protein degradation
GRMZM2G371933		10	139,388,778	139,393,088	EF	CBD	0.006	-2.205	94	0.074	-1.646	27	0.495	0.007	99	0.006	24.635	0.000	44.378	not assigned : unknown
GRMZM2G177224		10	148,918,417	148,922,373	ANF	ENF	0.676	0.320	259	0.012	-1.858	134	0.361	0.030	293	0.146	3.148	0.009	22.003	cell division
GRMZM2G177213		10	148,922,929	148,926,666	ANF	ENF	0.638	0.131	416	0.007	-1.870	189	0.319	0.042	441	0.146	3.148	0.009	22.003	metabolite transport at the mitochondrial membrane
