# Supplementary material for: Independent introductions and admixtures have contributed to adaptation of European maize and its American counterparts
Source: PLoS Genet. 2017 Mar 16;13(3):e1006666. doi: 10.1371/journal.pgen.1006666 (PMC5373671; doi:10.1371/journal.pgen.1006666)
Supplement: S4 Table — (XLSX) [file pgen.1006666.s017.xlsx]

## Sheet: S4 Table
S4 Table. Description of Genome Wide Association candidate genes (GWA_candidates).
Gene names, annotations, and positions of candidate genes (Chromosome, Start, Stop) are indicated ([DS]: genes detected as DS_candidates, cf. S3 Table).
Phenotype (latitude or longitude) used in the mixed model with the number of SNPs significant within a gene are indicated along with P-value (highest P-values of all SNPs).
Mapman ontologies are shown.
GeneName	Annotation	Chr	Start	Stop	Phenotype	SNP	P_value	MapMan
GRMZM2G077669		1	3,272,429	3,276,331	latitude	1	0.003	not assigned : unknown
GRMZM2G044388		1	3,645,523	3,648,807	latitude	1	0.024	protein degradation
GRMZM2G089976		1	5,386,771	5,394,068	latitude	1	0.031	not assigned : unknown
GRMZM2G448651		1	6,156,302	6,162,790	latitude	5	0.007	not assigned : unknown
GRMZM2G143588		1	6,170,585	6,175,103	latitude	12	0.007	DNA chromatin structure
GRMZM2G032219	mlo1 : barley mlo defense gene homolog1	1	6,233,827	6,237,469	latitude	1	0.003	biotic stress
GRMZM2G089056		1	6,921,003	6,925,579	latitude	2	0.019	not assigned : unknown
GRMZM2G109566		1	7,076,107	7,080,266	latitude	1	0.003	protein postranslational modification
GRMZM2G157510		1	8,447,465	8,451,013	latitude	2	0.041	cell cycle
GRMZM2G171324		1	8,621,974	8,626,677	latitude	1	0.005	not assigned : unknown
GRMZM2G103599		1	9,491,186	9,500,155	latitude	2	0.000	cell organisation|storage proteins
GRMZM2G170567 [DS]		1	9,522,789	9,541,394	latitude	4	0.000	cell organisation|storage proteins
GRMZM2G113174		1	9,544,232	9,573,038	latitude	8	0.004	cell organisation|storage proteins
GRMZM2G124051		1	14,095,041	14,101,632	latitude	2	0.023	regulation of RNA transcription
GRMZM2G119852		1	15,773,796	15,778,609	latitude	1	0.047	nucleotide synthesis
GRMZM2G017616	lox9 : lipoxygenase9	1	16,574,646	16,581,541	latitude	8	0.041	hormone metabolism : jasmonate
GRMZM2G153393		1	17,640,825	17,656,415	latitude	1	0.009	protein postranslational modification|receptor kinase signalling
GRMZM2G003466	ereb101 : AP2-EREBP-transcription factor 101	1	20,094,963	20,096,296	latitude	1	0.001	regulation of RNA transcription
GRMZM2G028247		1	20,113,475	20,116,107	latitude	3	0.008	protein degradation
GRMZM2G432566		1	20,213,131	20,219,312	latitude	12	0.030	protein degradation
GRMZM2G002002		1	20,282,072	20,292,395	latitude	22	0.031	not assigned : unknown
GRMZM2G134367		1	20,418,930	20,420,739	latitude	3	0.023	not assigned : unknown
GRMZM2G155086		1	20,527,226	20,530,032	latitude	9	0.033	not assigned : unknown
GRMZM5G808775		1	20,634,882	20,639,906	latitude	20	0.032	not assigned : unknown
GRMZM2G013855		1	20,694,941	20,698,635	latitude	21	0.037	not assigned : unknown
GRMZM2G029055		1	20,902,295	20,915,630	latitude	7	0.006	amino acid activation
GRMZM2G111214		1	20,996,718	20,999,948	latitude	2	0.005	cell vesicle transport
GRMZM2G388915 [DS]		1	21,983,737	21,994,162	latitude	3	0.019	DNA repair
GRMZM2G015804		1	25,704,471	25,711,793	latitude	2	0.005	miscellaneous gluco- galacto- and mannosidases
GRMZM2G094444		1	25,884,387	25,889,238	latitude	2	0.023	metabolite transport at the mitochondrial membrane
GRMZM5G818431		1	32,577,838	32,582,178	latitude	1	0.002	protein postranslational modification
GRMZM2G109967		1	43,229,323	43,236,661	latitude	3	0.035	Phospholipid synthesis
GRMZM2G175038	sbip2a : small basic membrane intrinsic protein2a	1	52,196,243	52,198,818	latitude	1	0.009	transport : Major Intrinsic Proteins
GRMZM2G033570	eil1 : ethylene insensitive-like1|eil3 : ethylene insensitive-like3	1	52,564,282	52,568,326	latitude	3	0.045	regulation of RNA transcription
GRMZM2G057652		1	62,328,745	62,332,885	latitude	1	0.019	protein degradation
GRMZM2G077991		1	68,543,246	68,546,269	latitude	2	0.014	protein synthesis
GRMZM2G077960		1	68,554,980	68,559,182	latitude	4	0.013	protein postranslational modification
GRMZM2G077897		1	68,561,209	68,565,155	latitude	3	0.016	not assigned : unknown
GRMZM2G037630	ca2p3 : CCAAT-HAP2-transcription factor 23	1	71,580,688	71,587,233	latitude	2	0.036	regulation of RNA transcription
GRMZM2G162537		1	87,622,522	87,627,429	latitude	2	0.045	DNA unspecified
GRMZM2G373329		1	87,979,258	87,981,414	latitude	2	0.043	protein degradation
GRMZM2G394403		1	106,158,869	106,168,070	latitude	1	0.038	protein degradation
GRMZM2G168170		1	176,943,643	176,945,936	latitude	2	0.037	regulation of RNA transcription|transport miscelaneous
GRMZM2G094742		1	177,045,380	177,050,536	latitude	2	0.048	metal handling : binding, chelation and storage
GRMZM2G136366		1	182,283,135	182,290,570	latitude	1	0.003	not assigned : unknown
GRMZM2G136347		1	182,292,591	182,293,715	latitude	1	0.043	not assigned : unknown
GRMZM5G839014		1	187,975,033	187,977,356	latitude	1	0.020	protein degradation
GRMZM2G407249	ntf1 : nuclear transport factor1	1	194,491,211	194,493,968	latitude	4	0.006	protein targeting
GRMZM2G136534		1	194,570,543	194,573,688	latitude	1	0.038	misc : peroxidases
GRMZM2G113165		1	199,106,034	199,109,068	latitude	1	0.017	TCA / org : transformation : carbonic anhydrases
GRMZM5G820727		1	210,359,772	210,368,069	latitude	1	0.034	not assigned : unknown
GRMZM2G144547		1	217,520,817	217,532,534	latitude	69	0.024	storage proteins
GRMZM2G099367		1	221,370,536	221,402,911	latitude	1	0.005	not assigned : unknown
GRMZM2G090264		1	221,418,383	221,419,406	latitude	4	0.043	regulation of RNA transcription
GRMZM2G174107		1	221,486,027	221,490,380	latitude	4	0.018	Photosystem carbon concentrating mechanism
GRMZM2G113742	glk38 : G2-like-transcription factor 38	1	221,574,382	221,584,578	latitude	1	0.000	regulation of RNA transcription
GRMZM2G051894		1	254,797,250	254,802,782	latitude	1	0.004	not assigned : unknown
GRMZM2G016875		1	255,254,285	255,262,311	latitude	7	0.045	not assigned : unknown
GRMZM2G000743	knox3 : knotted related homeobox3	1	271,627,017	271,628,373	latitude	1	0.026	regulation of RNA transcription
GRMZM2G434533		1	285,931,082	285,940,016	latitude	2	0.030	protein postranslational modification
GRMZM2G371210		1	286,983,366	286,991,541	latitude	1	0.012	DNA chromatin structure
GRMZM2G123876	c3h30 : C3H-transcription factor 330	1	294,883,626	294,887,216	latitude	2	0.023	RNA binding
GRMZM2G040627	udg1 : uracil-DNA glycosylase1	2	2,069,641	2,079,602	latitude	1	0.041	DNA chromatin structure
GRMZM2G044011		2	3,923,303	3,934,103	latitude	57	0.017	protein synthesis
GRMZM2G023163		2	5,816,892	5,820,805	latitude	1	0.015	lipid metabolism : glyceral metabolism
GRMZM2G115716		2	7,175,547	7,178,043	latitude	1	0.001	receptor kinase signalling
GRMZM2G080041		2	9,441,323	9,445,539	latitude	1	0.033	receptor kinase signalling
GRMZM2G392125		2	11,829,043	11,830,592	latitude	1	0.049	cell wall modification
GRMZM2G417866		2	12,230,267	12,232,218	latitude	1	0.016	not assigned : unknown
GRMZM2G032218		2	13,856,245	13,864,605	latitude	1	0.028	transport.ABC transporters and multidrug resistance systems
GRMZM2G101408		2	17,796,828	17,799,735	latitude	1	0.004	not assigned : unknown
GRMZM2G109244		2	22,192,252	22,193,718	latitude	3	0.036	Photosystems lightreaction
GRMZM2G304745		2	22,952,029	22,955,835	latitude	2	0.010	receptor kinase signalling
GRMZM2G108123		2	24,873,124	24,875,004	latitude	1	0.023	misc : peroxidases
GRMZM2G337792		2	25,080,117	25,092,180	latitude	1	0.050	not assigned : unknown
GRMZM2G176677	nactf120 : NAC-transcription factor 120|ras18A1 : ras-related protein18A1	2	26,430,610	26,438,582	latitude	1	0.025	storage proteins|protein signalling
GRMZM2G039845		2	26,607,573	26,609,538	latitude	1	0.000	transport : Major Intrinsic Proteins
GRMZM2G021786		2	26,976,465	26,980,590	latitude	2	0.000	miscellaneous UDP glucosyl and glucoronyl transferases
GRMZM2G076279		2	28,639,720	28,644,363	latitude	1	0.012	not assigned : unknown
GRMZM2G049608		2	29,664,986	29,672,163	latitude	1	0.000	receptor kinase signalling
GRMZM2G053557		2	33,177,957	33,181,376	latitude	3	0.046	not assigned : unknown
GRMZM2G057113		2	33,834,872	33,840,542	latitude	5	0.043	not assigned : unknown
GRMZM2G147884		2	38,132,179	38,142,127	latitude	8	0.018	miscellaneous oxidases - copper, flavone
GRMZM2G151418		2	38,986,310	38,989,454	latitude	4	0.046	not assigned : unknown
GRMZM2G145758		2	44,167,696	44,170,031	latitude	1	0.036	DNA chromatin structure
GRMZM2G087192	opr5 : 12-oxo-phytodienoic acid reductase5	2	47,087,776	47,091,009	latitude	1	0.019	hormone metabolism : jasmonate
GRMZM2G016894		2	47,553,232	47,558,900	latitude	1	0.022	not assigned : unknown
GRMZM2G069093		2	53,615,948	53,617,577	latitude	2	0.031	misc : peroxidases
GRMZM2G395267		2	61,871,051	61,875,581	latitude	2	0.048	potassium transport
GRMZM2G173738		2	89,267,571	89,269,042	latitude	1	0.019	not assigned : unknown
GRMZM2G131912		2	109,575,238	109,580,764	latitude	1	0.008	cell wall degradation
GRMZM2G129208		2	111,202,666	111,206,752	latitude	4	0.047	protein : assembly and cofactor ligation
GRMZM2G463996		2	157,751,399	157,755,893	latitude	1	0.025	miscellaneous UDP glucosyl and glucoronyl transferases
GRMZM2G055883		2	164,187,301	164,191,914	latitude	8	0.032	misc : dynamin
GRMZM2G321767		2	166,486,481	166,497,280	latitude	2	0.033	protein folding|regulation of RNA transcription
GRMZM2G064873		2	167,402,100	167,412,632	latitude	1	0.037	cell division
GRMZM2G168161		2	186,892,099	186,892,724	latitude	1	0.000	not assigned : unknown
GRMZM2G021598		2	189,632,539	189,636,063	latitude	1	0.044	protein degradation
GRMZM2G433800		2	196,148,390	196,160,344	latitude	2	0.000	not assigned : unknown
GRMZM2G125487		2	203,587,768	203,590,439	latitude	1	0.003	not assigned : unknown
GRMZM2G343445		2	209,807,096	209,819,838	latitude	1	0.037	not assigned : unknown
GRMZM2G064640		2	212,644,797	212,647,696	latitude	2	0.036	protein synthesis
GRMZM5G812660		2	213,161,184	213,162,624	latitude	6	0.049	abiotic stress
GRMZM2G703373		2	213,162,946	213,164,673	latitude	1	0.027	regulation of RNA transcription|transport miscelaneous
GRMZM5G819438		2	214,580,253	214,583,762	latitude	4	0.018	not assigned : unknown
GRMZM2G166971 [DS]		2	214,949,824	214,951,284	latitude	1	0.033	not assigned : unknown
GRMZM2G011575 [DS]		2	219,229,418	219,258,611	latitude	1	0.002	not assigned : unknown
GRMZM5G873964		2	221,894,539	221,895,898	latitude	2	0.003	not assigned : unknown
GRMZM2G172101		2	222,875,577	222,883,048	latitude	3	0.047	amino acid activation
GRMZM2G105570	abcf1 : ABC family1	2	228,895,588	228,899,616	latitude	5	0.048	transport.ABC transporters and multidrug resistance systems
AC210976.4_FG017		2	231,381,173	231,382,861	latitude	1	0.039	not assigned : unknown
GRMZM2G053206		2	231,986,102	231,987,473	latitude	1	0.027	protein degradation
GRMZM5G822237		2	233,911,579	233,912,686	latitude	1	0.035	not assigned : unknown
GRMZM2G011636		3	1,672,506	1,677,401	latitude	3	0.018	protein targeting
GRMZM5G848602		3	2,452,047	2,459,677	latitude	9	0.020	protein signalling
GRMZM2G098335		3	12,024,988	12,033,166	latitude	1	0.000	not assigned : unknown
GRMZM2G021410		3	13,270,593	13,275,130	latitude	5	0.000	not assigned : unknown
GRMZM5G871336		3	17,258,530	17,263,071	latitude	1	0.019	not assigned : unknown
GRMZM2G151087		3	17,429,943	17,433,360	latitude	3	0.025	protein postranslational modification
GRMZM2G320549	mads54 : MADS-transcription factor 54	3	19,783,986	19,798,863	latitude	1	0.036	regulation of RNA transcription
GRMZM2G120115		3	35,994,512	36,002,035	latitude	56	0.032	cell vesicle transport
GRMZM2G409309		3	56,468,424	56,477,294	latitude	1	0.019	not assigned : unknown
GRMZM2G080262		3	58,711,012	58,714,228	latitude	2	0.009	not assigned : unknown
GRMZM2G378547		3	58,713,523	58,718,002	latitude	2	0.044	protein postranslational modification
AC199526.5_FG003	caf2 : crs2 associated factor2	3	58,872,336	58,884,156	latitude	15	0.018	not assigned : unknown
GRMZM2G104394	pox1 : guaiacol peroxidase1	3	59,037,273	59,044,830	latitude	3	0.049	misc : peroxidases
GRMZM2G362306		3	113,424,897	113,429,881	latitude	1	0.027	not assigned : unknown
GRMZM2G045435 [DS]		3	122,880,460	122,883,410	latitude	1	0.044	not assigned : unknown
GRMZM2G178102	hb25 : Homeobox-transcription factor 25	3	123,263,423	123,270,240	latitude	1	0.023	regulation of RNA transcription
GRMZM2G177019	mterf10 : mTERF domain protein10	3	125,744,774	125,746,538	latitude	1	0.036	regulation of RNA transcription
GRMZM2G004946		3	135,305,750	135,310,915	latitude	1	0.048	storage proteins
GRMZM2G143354 [DS]		3	137,343,465	137,351,109	latitude	24	0.050	cell vesicle transport
GRMZM2G092679		3	156,052,436	156,059,226	latitude	1	0.040	not assigned : unknown
GRMZM2G023257	mterf11 : mTERF domain protein11	3	164,502,626	164,504,441	latitude	1	0.001	regulation of RNA transcription
GRMZM2G109429		3	168,489,943	168,493,085	latitude	9	0.018	not assigned : unknown
GRMZM2G091845		3	173,585,727	173,590,684	latitude	1	0.044	nucleotide metabolism
GRMZM2G149788		3	175,517,604	175,525,186	latitude	2	0.012	regulation of RNA transcription
GRMZM2G125522	myb34 : MYB-transcription factor 34	3	178,553,778	178,555,626	latitude	1	0.000	regulation of RNA transcription
AC214448.3_FG007		3	181,790,295	181,791,647	latitude	1	0.000	not assigned : unknown
GRMZM2G023279		3	182,483,452	182,488,672	latitude	4	0.012	cell organisation
GRMZM2G117022		3	186,563,277	186,568,622	latitude	1	0.012	protein targeting
GRMZM2G071705		3	187,432,419	187,435,419	latitude	1	0.010	protein degradation
GRMZM2G092152		3	208,902,238	208,905,099	latitude	6	0.019	not assigned : unknown
GRMZM2G076064		3	209,066,184	209,068,307	latitude	1	0.004	not assigned : unknown
GRMZM2G159357	hb99 : Homeobox-transcription factor 99	3	210,127,248	210,141,445	latitude	1	0.024	regulation of RNA transcription
GRMZM2G024391		3	210,751,336	210,755,511	latitude	14	0.022	not assigned : unknown
GRMZM2G029547		3	215,757,514	215,764,384	latitude	7	0.046	secondary metabolism : flavonoids
GRMZM2G177384		3	216,256,700	216,258,478	latitude	1	0.021	miscellaneous cytochrome P450
GRMZM2G130333		3	216,474,834	216,478,443	latitude	2	0.019	protein degradation
GRMZM2G089351		3	217,421,190	217,425,239	latitude	1	0.037	cell organisation
GRMZM2G025854		3	218,264,710	218,273,042	latitude	14	0.007	glycolysis
GRMZM2G090619		3	218,800,611	218,808,375	latitude	1	0.039	not assigned : unknown
GRMZM5G899349	cyp1 : cytochrome P450 homolog1	3	232,072,064	232,075,908	latitude	7	0.005	hormone metabolism : brassinosteroid
GRMZM2G495626		3	232,092,498	232,096,453	latitude	10	0.005	cell division
GRMZM2G475505		4	1,220,552	1,221,743	latitude	1	0.023	biotic stress
GRMZM2G015232		4	1,459,088	1,461,370	latitude	1	0.020	miscellaneous cytochrome P450
GRMZM2G139872		4	2,852,277	2,855,830	latitude	2	0.038	protein degradation
GRMZM2G421495		4	5,786,645	5,793,503	latitude	1	0.002	transport.ABC transporters and multidrug resistance systems
GRMZM2G113373		4	9,850,142	9,857,641	latitude	4	0.030	receptor kinase signalling
GRMZM2G407605		4	10,795,891	10,798,358	latitude	11	0.043	protein postranslational modification
GRMZM5G834386		4	10,944,517	10,947,771	latitude	1	0.023	not assigned : unknown
GRMZM2G085711		4	11,466,211	11,470,058	latitude	3	0.019	nucleotide degradation
GRMZM2G004997		4	26,293,451	26,297,824	latitude	5	0.025	not assigned : unknown
GRMZM2G003642		4	26,394,361	26,400,624	latitude	1	0.041	not assigned : unknown
GRMZM2G544664		4	31,675,991	31,676,429	latitude	1	0.001	not assigned : unknown
GRMZM2G120592		4	31,712,464	31,714,072	latitude	1	0.002	not assigned : unknown
GRMZM2G318860		4	39,225,927	39,246,087	latitude	1	0.001	lipid degradation
GRMZM2G175827	kan3 : kanadi3	4	80,073,206	80,086,056	latitude	1	0.001	regulation of RNA transcription
GRMZM2G171921		4	80,533,096	80,538,602	latitude	1	0.025	RNA binding
GRMZM2G169848		4	80,627,878	80,632,843	latitude	6	0.030	not assigned : unknown
GRMZM2G151519	zim35 : ZIM-transcription factor 35	4	80,901,013	80,903,605	latitude	1	0.040	not assigned : unknown
GRMZM2G140500		4	81,603,074	81,608,992	latitude	3	0.002	not assigned : unknown
GRMZM2G091155		4	81,702,626	81,706,239	latitude	4	0.002	proteins signalling
AC200234.3_FG006		4	81,737,248	81,741,481	latitude	1	0.046	not assigned : unknown
GRMZM2G135770		4	81,787,426	81,792,722	latitude	8	0.019	cell division
GRMZM2G093999		4	83,323,033	83,326,629	latitude	1	0.003	cell wall : cellulose synthesis
GRMZM2G013079		4	122,185,595	122,192,142	latitude	30	0.012	protein glycosylation
GRMZM2G081359		4	122,320,874	122,345,693	latitude	3	0.012	protein postranslational modification
GRMZM2G069678		4	122,869,806	122,879,188	latitude	8	0.019	regulation of RNA transcription
GRMZM2G041344		4	123,185,031	123,186,547	latitude	2	0.017	protein degradation
AC206332.3_FG005		4	125,492,309	125,495,142	latitude	1	0.031	hemicellulose synthesis|miscellaneous UDP glucosyl and glucoronyl transferases|protein glycosylation
GRMZM2G127924		4	130,431,394	130,433,910	latitude	4	0.040	light signalling
GRMZM2G104078	nactf101 : NAC-transcription factor 101	4	130,518,439	130,522,290	latitude	1	0.022	storage proteins|regulation of RNA transcription
GRMZM2G003514	zag5 : zea agamous5	4	156,083,969	156,091,115	latitude	2	0.033	regulation of RNA transcription
GRMZM2G084195		4	156,480,592	156,482,133	latitude	1	0.002	DNA chromatin structure
GRMZM2G178758		4	157,195,834	157,210,813	latitude	15	0.050	regulation of RNA transcription
GRMZM2G081429		4	157,213,083	157,220,091	latitude	1	0.042	regulation of RNA transcription
GRMZM2G063316		4	166,972,665	166,978,462	latitude	1	0.033	not assigned : unknown
GRMZM2G165961		4	177,431,607	177,434,724	latitude	1	0.020	not assigned : unknown
GRMZM2G021912		4	181,220,891	181,225,031	latitude	1	0.010	transport miscelaneous
GRMZM2G360835		4	184,845,039	184,848,810	latitude	1	0.033	not assigned : unknown
GRMZM2G095141		4	186,657,244	186,660,518	latitude	1	0.013	amino acid degradation
GRMZM2G100913		4	193,995,208	194,011,403	latitude	1	0.043	protein degradation
GRMZM2G131957		4	197,527,208	197,531,726	latitude	3	0.017	RNA binding
GRMZM2G551402		4	201,236,114	201,242,311	latitude	1	0.019	protein degradation
GRMZM2G089244	myb67 : MYB-transcription factor 67	4	206,868,656	206,871,239	latitude	1	0.022	regulation of RNA transcription
GRMZM2G106424	pza03081	4	209,797,311	209,800,557	latitude	4	0.046	proteins signalling
GRMZM2G063909		4	233,800,183	233,811,237	latitude	1	0.040	Tricarboxylic acid transformation
GRMZM2G008859		4	234,569,335	234,572,624	latitude	1	0.019	Photosystems lightreaction
GRMZM2G062683		4	234,834,311	234,841,928	latitude	3	0.026	protein postranslational modification
GRMZM2G124254		4	235,395,391	235,399,658	latitude	2	0.019	not assigned : unknown
GRMZM2G124151		4	235,400,298	235,409,515	latitude	48	0.027	not assigned : unknown
GRMZM2G421857	vpp3 : vacuolar proton pump3	4	235,439,768	235,449,150	latitude	4	0.037	transport miscelaneous
GRMZM2G051004		4	236,083,133	236,088,143	latitude	1	0.017	glycolysis
GRMZM2G165931		4	237,704,209	237,711,241	latitude	1	0.045	minor CHO metabolism : galactose
GRMZM2G373914		4	239,123,180	239,127,178	latitude	1	0.005	not assigned : unknown
GRMZM2G012229		5	1,060,917	1,063,511	latitude	1	0.000	signalling in sugar and nutrient physiology
GRMZM2G144008		5	2,259,484	2,263,375	latitude	1	0.038	protein signalling
AC210013.4_FG009		5	3,346,953	3,349,335	latitude	3	0.019	protein degradation
GRMZM2G054350		5	3,768,079	3,772,690	latitude	3	0.041	hemicellulose synthesis|miscellaneous UDP glucosyl and glucoronyl transferases|protein glycosylation
GRMZM2G087482	phd25 : PHD-transcription factor 25	5	7,443,884	7,459,423	latitude	1	0.003	regulation of RNA transcription
GRMZM2G147809		5	7,851,945	7,859,560	latitude	1	0.036	protein degradation
GRMZM5G853392	grftf14 : GRF-transcription factor 14	5	8,698,337	8,710,065	latitude	1	0.045	regulation of RNA transcription
GRMZM2G114789		5	10,541,987	10,545,884	latitude	1	0.045	RNA binding
GRMZM2G110423		5	17,225,986	17,230,162	latitude	1	0.010	protein degradation
GRMZM2G066867	snrkII10 : SnRK2 serine threonine kinase10	5	18,448,061	18,451,141	latitude	1	0.041	protein postranslational modification
GRMZM2G066996		5	18,452,211	18,455,290	latitude	3	0.046	protein degradation
GRMZM2G068566		5	28,201,378	28,203,739	latitude	1	0.030	not assigned : unknown
GRMZM2G153178		5	74,143,612	74,148,862	latitude	1	0.017	not assigned : unknown
GRMZM2G009365		5	74,506,781	74,511,993	latitude	1	0.040	not assigned : unknown
GRMZM5G887054 [DS]		5	81,155,197	81,157,909	latitude	1	0.038	protein synthesis
GRMZM2G087267		5	83,277,783	83,281,412	latitude	1	0.023	light signalling
GRMZM2G087495		5	83,402,967	83,405,797	latitude	2	0.007	regulation of RNA transcription
GRMZM2G109818	sun1 : SUN domain protein1	5	88,658,384	88,664,543	latitude	1	0.044	not assigned : unknown
GRMZM2G449019		5	136,199,574	136,201,117	latitude	1	0.048	miscellaneous UDP glucosyl and glucoronyl transferases
GRMZM2G064638	bhlh139 : bHLH-transcription factor 139	5	140,933,171	140,938,202	latitude	2	0.045	regulation of RNA transcription
GRMZM2G091383	rps24 : ribosomal protein S24	5	151,630,640	151,632,426	latitude	3	0.033	protein synthesis
GRMZM2G121309	iaa23 : Aux/IAA-transcription factor 23	5	151,712,395	151,716,302	latitude	2	0.038	regulation of RNA transcription
GRMZM2G011160		5	157,110,577	157,115,719	latitude	2	0.017	transport.ABC transporters and multidrug resistance systems
GRMZM2G160273		5	158,811,516	158,818,914	latitude	1	0.011	abiotic stress
GRMZM2G165631	pza02040	5	172,090,347	172,095,423	latitude	1	0.006	not assigned : unknown
GRMZM2G006791		5	172,391,880	172,397,063	latitude	3	0.033	redox : ascorbate and glutathione
GRMZM2G090213	kelp2 : p15 (PC4 Sub1)-transcription factor 2	5	172,471,318	172,477,448	latitude	35	0.036	regulation of RNA transcription
GRMZM2G418916		5	173,108,282	173,128,300	latitude	1	0.043	phosphinositides signalling
GRMZM2G135816		5	174,623,084	174,627,933	latitude	1	0.050	Co-factor and vitamine metabolism : molybdenum cofactor
GRMZM2G101791		5	174,670,519	174,678,582	latitude	4	0.049	protein degradation
GRMZM5G839593		5	176,037,530	176,047,406	latitude	2	0.018	transport : sugars
GRMZM2G156734		5	176,587,988	176,591,748	latitude	10	0.001	protein degradation
GRMZM2G027193		5	176,895,071	176,898,884	latitude	2	0.045	not assigned : unknown
GRMZM2G057184		5	179,854,029	179,858,205	latitude	1	0.030	not assigned : unknown
GRMZM2G139614		5	180,669,231	180,673,418	latitude	1	0.001	protein synthesis
GRMZM2G094563		5	185,568,404	185,570,312	latitude	1	0.000	not assigned : unknown
GRMZM2G029048		5	186,726,200	186,730,209	latitude	1	0.001	secondary metabolism : phenylpropanoids
GRMZM2G073250		5	188,756,508	188,759,920	latitude	1	0.011	receptor kinase signalling
GRMZM2G038375		5	203,215,180	203,219,061	latitude	1	0.002	protein targeting
GRMZM2G341479		5	204,752,915	204,754,458	latitude	3	0.013	not assigned : unknown
GRMZM2G375116		5	204,821,695	204,826,748	latitude	2	0.001	potassium transport
GRMZM2G045883	bhlh161 : bHLH-transcription factor 161	5	208,895,710	208,901,046	latitude	1	0.009	regulation of RNA transcription
GRMZM2G009627		6	2,038,613	2,045,313	latitude	1	0.003	regulation of RNA transcription
GRMZM2G364977 [DS]		6	6,183,871	6,187,397	latitude	2	0.048	biotic stress
GRMZM2G053397		6	28,224,819	28,232,154	latitude	1	0.002	not assigned : unknown
GRMZM2G075584		6	84,063,178	84,097,051	latitude	18	0.013	protein degradation
GRMZM2G173928	cdpk13 : calcium dependent protein kinase13	6	84,376,922	84,383,629	latitude	1	0.043	calcium signalling
GRMZM2G150209		6	88,898,226	88,901,822	latitude	1	0.003	not assigned : unknown
GRMZM2G150256	mir2 : maize insect resistance2	6	88,903,392	88,908,316	latitude	2	0.043	protein degradation
GRMZM2G051792		6	97,268,890	97,276,464	latitude	5	0.000	protein degradation
GRMZM2G322892		6	97,382,174	97,384,634	latitude	1	0.000	lipid degradation
GRMZM2G082112		6	98,260,609	98,290,821	latitude	1	0.022	receptor kinase signalling
GRMZM2G042806		6	102,745,452	102,755,726	latitude	1	0.049	not assigned : unknown
GRMZM2G423378		6	102,951,820	102,955,327	latitude	5	0.034	protein degradation
GRMZM2G071638		6	106,176,163	106,181,370	latitude	2	0.029	not assigned : unknown
GRMZM2G156517		6	110,386,088	110,389,342	latitude	3	0.037	protein degradation
AC203774.3_FG004		6	122,578,918	122,581,695	latitude	2	0.012	not assigned : unknown
GRMZM2G003064		6	124,134,969	124,141,392	latitude	1	0.003	Exotic lipid metabolism
GRMZM2G106233		6	130,753,773	130,762,564	latitude	20	0.040	regulation of RNA transcription
GRMZM2G066341		6	130,838,433	130,841,428	latitude	4	0.036	storage proteins
GRMZM2G062577		6	147,690,396	147,694,008	latitude	1	0.037	miscellaneous GDSL-motif lipase
GRMZM2G067122		6	148,959,788	148,962,124	latitude	1	0.000	not assigned : unknown
GRMZM2G067036		6	150,773,143	150,778,450	latitude	1	0.008	misc : acid and other phosphatases
GRMZM2G459063		6	155,235,505	155,238,847	latitude	2	0.019	miscellaneous oxidases - copper, flavone
GRMZM2G140817		6	155,651,955	155,656,419	latitude	1	0.047	miscellaneous cytochrome P450
GRMZM2G440949	ca5p10 : CCAAT-HAP5-transcription factor 510	6	155,661,607	155,667,746	latitude	1	0.005	regulation of RNA transcription
GRMZM2G174730		6	156,981,328	156,986,712	latitude	16	0.005	transport miscelaneous
GRMZM2G176133		6	158,441,911	158,445,092	latitude	1	0.001	protein synthesis
GRMZM2G386674	lbd33 : LBD-transcription factor 33	6	159,117,664	159,118,989	latitude	2	0.005	regulation of RNA transcription
GRMZM2G011932	bzip18 : bZIP-transcription factor 18	6	165,343,304	165,348,248	latitude	2	0.005	regulation of RNA transcription
GRMZM2G145556		6	165,393,177	165,402,270	latitude	2	0.027	light signalling
GRMZM2G132929		6	165,961,231	165,962,988	latitude	1	0.006	protein synthesis
GRMZM2G026013		6	166,051,908	166,055,277	latitude	1	0.031	not assigned : unknown
GRMZM2G000126		7	32,428	33,693	latitude	1	0.043	regulation of RNA transcription
AC221004.3_FG003		7	5,865,079	5,867,605	latitude	1	0.000	not assigned : unknown
GRMZM2G011742		7	8,700,166	8,703,806	latitude	1	0.002	cell wall proteins
GRMZM2G066290		7	10,513,154	10,517,482	latitude	1	0.002	glycolysis : plastid branch
AC205008.4_FG002		7	21,633,432	21,636,570	latitude	1	0.008	metal transport
GRMZM2G096604		7	22,523,603	22,528,347	latitude	4	0.031	not assigned : unknown
GRMZM2G037743		7	49,261,126	49,314,262	latitude	2	0.030	storage proteins
GRMZM2G040945		7	118,289,459	118,304,724	latitude	2	0.038	not assigned : unknown
GRMZM2G128121	pdh4 : pyruvate dehydrogenase4	7	135,836,369	135,839,558	latitude	1	0.000	Tricarboxylic acid transformation
GRMZM2G097129		7	136,254,520	136,256,969	latitude	1	0.029	not assigned : unknown
GRMZM2G467339		7	139,131,469	139,136,277	latitude	1	0.039	not assigned : unknown
GRMZM2G052233		7	141,939,445	141,948,723	latitude	1	0.019	not assigned : unknown
GRMZM2G033634		7	146,486,589	146,490,051	latitude	3	0.019	nucleotide metabolism
GRMZM2G032003	ugp2 : UDP-glucose pyrophosphorylase2	7	146,491,263	146,498,155	latitude	9	0.022	glycolysis
GRMZM2G107987		7	146,746,188	146,769,472	latitude	1	0.050	DNA chromatin structure
GRMZM2G700252		7	146,887,144	146,892,658	latitude	1	0.045	not assigned : unknown
GRMZM2G067624	sbp29 : SBP-transcription factor 29	7	151,217,709	151,219,397	latitude	1	0.018	development : squamosa promoter binding like (SPL)|regulation of RNA transcription
GRMZM2G066923		7	156,800,979	156,805,818	latitude	3	0.040	cations transport
GRMZM2G374969		7	160,216,902	160,227,397	latitude	1	0.027	storage proteins|regulation of RNA transcription
GRMZM2G098517	gras38 : GRAS-transcription factor 38	7	161,286,072	161,289,623	latitude	1	0.019	storage proteins
GRMZM2G310283		7	167,219,698	167,230,039	latitude	20	0.046	protein degradation
GRMZM2G027217		7	168,904,153	168,905,493	latitude	1	0.035	misc : peroxidases
GRMZM2G333433		7	171,924,145	171,928,901	latitude	7	0.043	protein postranslational modification
GRMZM2G017894		7	173,433,523	173,442,730	latitude	1	0.019	miscellaneous UDP glucosyl and glucoronyl transferases
GRMZM2G063244		8	1,141,430	1,145,642	latitude	4	0.001	cell cycle
GRMZM2G167492	nactf97 : NAC-transcription factor 97	8	4,541,745	4,558,891	latitude	2	0.019	regulation of RNA transcription
GRMZM2G146031		8	5,225,715	5,244,472	latitude	1	0.018	secondary metabolism : flavonoids
GRMZM2G700386		8	11,300,486	11,304,802	latitude	1	0.000	not assigned : unknown
GRMZM2G171807		8	13,198,116	13,210,491	latitude	2	0.019	receptor kinase signalling
GRMZM2G353895		8	14,546,620	14,549,700	latitude	1	0.029	not assigned : unknown
GRMZM2G139369		8	15,431,084	15,436,328	latitude	1	0.004	regulation of RNA transcription
GRMZM2G048763		8	15,981,227	15,982,875	latitude	1	0.001	cell organisation
GRMZM2G032049		8	21,816,689	21,823,022	latitude	11	0.049	amino acid activation
GRMZM2G390889		8	23,766,948	23,767,699	latitude	3	0.030	not assigned : unknown
GRMZM2G390896		8	23,769,618	23,771,522	latitude	2	0.018	protein postranslational modification
GRMZM2G091228		8	23,772,107	23,775,892	latitude	3	0.004	metal handling : binding, chelation and storage
GRMZM2G001991		8	73,846,704	73,851,592	latitude	2	0.009	secondary metabolism : flavonoids
GRMZM5G809587		8	78,653,727	78,658,162	latitude	4	0.019	calcium transport
GRMZM2G150134		8	110,686,795	110,688,334	latitude	1	0.027	misc : peroxidases
GRMZM2G350265		8	113,291,381	113,299,121	latitude	1	0.016	not assigned : unknown
GRMZM2G384755		8	121,889,087	121,897,585	latitude	1	0.027	receptor kinase signalling
GRMZM2G060284		8	122,146,888	122,153,390	latitude	6	0.001	regulation of RNA transcription
GRMZM2G095955		8	123,149,285	123,153,566	latitude	14	0.043	protein degradation
GRMZM2G136369	hox1 : homeobox1	8	123,906,214	123,912,675	latitude	1	0.020	regulation of RNA transcription
GRMZM2G351921		8	131,531,703	131,540,072	latitude	1	0.001	biotic stress
GRMZM2G024838		8	132,170,333	132,171,419	latitude	2	0.046	protein synthesis
GRMZM2G047412		8	134,069,208	134,074,598	latitude	2	0.007	not assigned : unknown
GRMZM2G047219		8	134,078,121	134,085,252	latitude	2	0.036	protein degradation
GRMZM2G181269		8	136,091,916	136,096,554	latitude	1	0.039	not assigned : unknown
GRMZM2G463133	bhlh77 : bHLH-transcription factor 77	8	138,938,542	138,943,955	latitude	2	0.022	regulation of RNA transcription
GRMZM5G812272	wrky42 : WRKY-transcription factor 42	8	149,077,318	149,080,011	latitude	2	0.041	regulation of RNA transcription
AC216793.3_FG008 [DS]		8	151,059,509	151,060,666	latitude	1	0.003	transport nucleotides
GRMZM2G059191		8	157,455,159	157,458,787	latitude	2	0.011	Photosystems lightreaction
AC155376.2_FG004		8	164,135,912	164,138,270	latitude	2	0.004	not assigned : unknown
GRMZM2G092945		8	165,280,615	165,286,744	latitude	2	0.004	amino acids transport
GRMZM2G156206		8	165,633,890	165,635,461	latitude	1	0.027	not assigned : unknown
GRMZM2G009794		8	168,951,207	168,953,559	latitude	1	0.006	not assigned : unknown
GRMZM2G176117		8	171,525,441	171,531,263	latitude	10	0.019	not assigned : unknown
GRMZM2G063765		9	1,028,208	1,031,718	latitude	2	0.019	receptor kinase signalling
GRMZM2G082198		9	6,307,326	6,312,829	latitude	1	0.002	RNA processing
GRMZM2G308083		9	8,602,597	8,609,612	latitude	2	0.030	protein postranslational modification
GRMZM2G127609		9	11,079,860	11,085,004	latitude	1	0.037	protein folding
GRMZM2G000393		9	14,541,877	14,546,976	latitude	25	0.013	miscellaneous UDP glucosyl and glucoronyl transferases|protein glycosylation
GRMZM2G067707		9	14,782,705	14,785,132	latitude	1	0.038	mitochondrial electron transport ATP synthesis reductase
GRMZM2G167207	bsdtf9 : BSD-transcription factor 9	9	14,841,847	14,846,833	latitude	1	0.010	not assigned : unknown
GRMZM2G103179		9	19,238,865	19,244,793	latitude	1	0.000	not assigned : unknown
GRMZM2G064302	eno1 : enolase1	9	22,100,864	22,105,552	latitude	1	0.019	glycolysis
GRMZM2G092296 [DS]		9	22,655,251	22,657,461	latitude	1	0.008	protein synthesis
GRMZM2G084968		9	27,096,401	27,099,334	latitude	1	0.012	not assigned : unknown
GRMZM2G037624		9	27,224,248	27,229,888	latitude	1	0.001	misc : O-methyl transferases
GRMZM2G145720	bak1 : brassinosteroid insensitive1-associated receptor kinase like1	9	34,175,634	34,178,382	latitude	1	0.029	receptor kinase signalling
GRMZM2G310381		9	54,345,185	54,347,911	latitude	1	0.050	regulation of RNA transcription
GRMZM2G124872		9	60,085,373	60,088,710	latitude	1	0.040	Auxin metabolism
GRMZM2G117360		9	91,752,687	91,771,264	latitude	1	0.022	not assigned : unknown
GRMZM5G885766		9	101,431,434	101,433,770	latitude	1	0.022	not assigned : unknown
GRMZM2G009633		9	102,401,472	102,403,573	latitude	3	0.000	TCA / org : transformation : carbonic anhydrases
GRMZM2G026889		9	116,957,626	116,961,611	latitude	1	0.006	major carbohydrate synthesis
GRMZM2G117999		9	117,322,280	117,326,093	latitude	1	0.003	cell wall pectin
GRMZM2G128491		9	120,079,591	120,082,284	latitude	1	0.045	not assigned : unknown
GRMZM2G020676		9	134,293,398	134,295,446	latitude	1	0.014	not assigned : unknown
GRMZM2G068479		9	134,305,467	134,309,912	latitude	3	0.046	DNA chromatin structure|RNA processing
GRMZM2G080501	tena3 : thiaminase3	9	135,347,729	135,349,488	latitude	1	0.013	not assigned : unknown
GRMZM2G057959		9	137,026,058	137,027,406	latitude	1	0.036	abiotic stress
GRMZM2G151934	limtf13 : LIM-transcription factor 13	9	140,212,757	140,217,688	latitude	1	0.037	not assigned : unknown
GRMZM2G085409		9	141,711,591	141,749,106	latitude	9	0.028	signalling : unspecified
GRMZM5G881996		9	147,076,066	147,082,277	latitude	1	0.032	DNA chromatin structure
GRMZM5G816791		9	147,083,860	147,086,233	latitude	1	0.028	not assigned : unknown
GRMZM5G895554		9	147,958,762	147,965,556	latitude	13	0.047	S-assimilation : AKN
GRMZM2G181568		9	148,280,180	148,284,574	latitude	5	0.022	not assigned : unknown
GRMZM2G362088		9	152,641,735	152,649,950	latitude	2	0.018	protein signalling
GRMZM2G064005		9	153,772,077	153,776,649	latitude	1	0.000	cell cycle
GRMZM2G106263		9	154,020,491	154,026,086	latitude	2	0.007	secondary metabolism
GRMZM2G143213		9	154,090,022	154,093,429	latitude	1	0.017	cell division|protein postranslational modification
GRMZM2G110116		9	154,640,752	154,643,385	latitude	1	0.047	regulation of RNA transcription
GRMZM2G109624		9	155,683,096	155,687,598	latitude	6	0.010	protein postranslational modification
GRMZM2G474651		9	155,718,393	155,722,227	latitude	1	0.050	not assigned : unknown
GRMZM2G159538		9	155,793,124	155,797,446	latitude	3	0.001	protein degradation
GRMZM2G049382		9	155,860,371	155,869,420	latitude	3	0.001	ethylene metabolism
GRMZM2G127393		10	2,654,215	2,662,976	latitude	2	0.049	protein folding
GRMZM2G014282		10	4,896,097	4,911,690	latitude	1	0.010	transport.ABC transporters and multidrug resistance systems
GRMZM2G134613		10	59,872,808	59,876,352	latitude	28	0.050	protein degradation
GRMZM2G181192	glx1 : glyoxylase1	10	60,080,812	60,087,313	latitude	30	0.035	amino acid degradation|Biodegradation of Xenobiotics : lactoylglutathione lyase
GRMZM2G079777		10	60,142,722	60,153,688	latitude	1	0.036	transport miscelaneous
GRMZM2G003715	nactf61 : NAC-transcription factor 61	10	78,128,657	78,132,998	latitude	1	0.001	regulation of RNA transcription
GRMZM2G101875		10	85,188,397	85,193,819	latitude	1	0.009	lipid metabolism : FA synthesis and FA elongation
GRMZM2G122943		10	87,082,935	87,085,115	latitude	4	0.030	not assigned : unknown
GRMZM2G159075	pht4 : phosphate transporter protein4	10	99,995,503	99,997,674	latitude	1	0.027	transport : phosphate
GRMZM2G455476		10	100,023,074	100,028,475	latitude	5	0.004	transport.ABC transporters and multidrug resistance systems
GRMZM2G473385		10	104,822,498	104,857,891	latitude	1	0.030	nucleotide metabolism
GRMZM2G000245		10	128,561,787	128,568,964	latitude	1	0.025	not assigned : unknown
GRMZM5G810727		10	130,284,228	130,288,135	latitude	1	0.048	miscellaneous gluco- galacto- and mannosidases
GRMZM2G031660		10	130,301,051	130,304,967	latitude	2	0.049	miscellaneous gluco- galacto- and mannosidases
AC208110.2_FG001	wrky112 : WRKY-transcription factor 112	10	140,656,185	140,659,057	latitude	2	0.012	regulation of RNA transcription
GRMZM2G156174		10	141,564,224	141,572,393	latitude	1	0.015	protein targeting
GRMZM2G156013		10	141,589,786	141,593,260	latitude	1	0.003	protein postranslational modification
GRMZM2G136964		10	144,678,706	144,679,659	latitude	4	0.001	not assigned : unknown
GRMZM2G143402	zim34 : ZIM-transcription factor 34	10	145,933,937	145,937,989	latitude	2	0.027	transport : unspecified anions
GRMZM2G143389		10	145,937,499	145,939,888	latitude	1	0.008	not assigned : unknown
GRMZM2G143356		10	145,941,338	145,947,335	latitude	15	0.029	calcium transport
GRMZM2G475882	arftf30 : ARF-transcription factor 30	10	147,719,221	147,728,103	latitude	2	0.003	regulation of RNA transcription
GRMZM2G011590		10	149,370,031	149,391,434	latitude	1	0.030	transport : peptides and oligopeptides
GRMZM5G864693		10	149,596,177	149,597,872	latitude	1	0.013	protein degradation
GRMZM2G085827		1	2,727,732	2,736,340	longitude	50	0.019	storage proteins
GRMZM2G042552		1	2,783,894	2,786,103	longitude	6	0.003	regulation of RNA transcription
GRMZM2G426802		1	3,364,324	3,369,043	longitude	1	0.013	not assigned : unknown
GRMZM2G044388		1	3,645,523	3,648,807	longitude	4	0.043	protein degradation
GRMZM2G040158		1	5,820,282	5,832,868	longitude	1	0.044	potassium transport
GRMZM2G062724		1	10,033,094	10,037,438	longitude	3	0.045	protein degradation
GRMZM2G115131		1	14,165,939	14,169,755	longitude	1	0.043	not assigned : unknown
GRMZM2G006626		1	19,097,736	19,099,499	longitude	4	0.048	not assigned : unknown
GRMZM2G043470		1	30,297,523	30,302,047	longitude	3	0.032	protein postranslational modification
GRMZM2G110023		1	33,825,379	33,831,090	longitude	26	0.044	protein targeting
GRMZM2G110004		1	33,831,813	33,834,240	longitude	4	0.041	not assigned : unknown
GRMZM2G136513		1	35,132,532	35,136,898	longitude	4	0.047	biotic stress
AC202101.3_FG002		1	42,872,324	42,873,262	longitude	2	0.001	not assigned : unknown
GRMZM2G107867	pza03243|pza03742	1	44,367,365	44,373,917	longitude	5	0.045	protein postranslational modification
GRMZM2G024159		1	44,531,398	44,542,728	longitude	1	0.041	not assigned : unknown
GRMZM2G173387		1	56,439,499	56,446,199	longitude	4	0.036	potassium transport
GRMZM2G044074	les22 : lesion22	1	56,558,221	56,562,800	longitude	1	0.029	tetrapyrrole synthesis : uroporphyrinogen decarboxylase
GRMZM5G898740		1	61,623,552	61,631,442	longitude	1	0.042	not assigned : unknown
GRMZM2G109221		1	63,008,170	63,032,470	longitude	4	0.049	transport : sugars
GRMZM2G063498		1	64,540,771	64,544,864	longitude	1	0.042	not assigned : unknown
GRMZM2G041613		1	109,387,174	109,437,074	longitude	9	0.041	not assigned : unknown
GRMZM2G043477		1	142,371,354	142,372,283	longitude	1	0.016	not assigned : unknown
GRMZM2G093020	bzip45 : bZIP-transcription factor 45	1	143,340,655	143,342,428	longitude	1	0.021	not assigned : unknown
GRMZM2G479885	bzip39 : bZIP-transcription factor 39	1	147,159,179	147,160,736	longitude	1	0.028	regulation of RNA transcription
GRMZM2G306616		1	150,864,961	150,867,213	longitude	1	0.024	not assigned : unknown
GRMZM2G065066		1	155,190,833	155,194,586	longitude	1	0.034	RNA processing
GRMZM2G100060		1	160,524,177	160,592,788	longitude	1	0.034	secondary metabolism
GRMZM2G427635		1	163,271,174	163,282,420	longitude	16	0.042	not assigned : unknown
GRMZM2G130034		1	167,851,430	167,863,929	longitude	4	0.037	protein degradation
GRMZM2G072939		1	171,740,610	171,855,016	longitude	3	0.028	protein degradation
GRMZM2G008250		1	174,845,979	174,849,344	longitude	1	0.019	regulation of RNA transcription
GRMZM2G168170		1	176,943,643	176,945,936	longitude	1	0.045	regulation of RNA transcription|transport miscelaneous
GRMZM2G094850		1	177,051,188	177,054,601	longitude	1	0.019	not assigned : unknown
GRMZM2G430623		1	179,870,475	179,871,449	longitude	2	0.043	not assigned : unknown
GRMZM2G051168		1	179,922,725	179,923,436	longitude	1	0.019	not assigned : unknown
GRMZM2G085411		1	180,397,743	180,400,866	longitude	1	0.005	transport : peptides and oligopeptides
GRMZM5G893912		1	180,608,483	180,610,388	longitude	2	0.038	protein degradation
GRMZM2G061542	mterf2 : mTERF protein domain2	1	191,062,699	191,065,303	longitude	1	0.031	regulation of RNA transcription
GRMZM2G703858		1	192,932,651	192,935,281	longitude	1	0.041	signalling in sugar and nutrient physiology
GRMZM2G703866		1	197,426,281	197,427,707	longitude	1	0.017	not assigned : unknown
GRMZM2G318803		1	201,626,846	201,631,389	longitude	13	0.023	regulation of RNA transcription
GRMZM2G318794		1	201,633,125	201,633,899	longitude	1	0.008	not assigned : unknown
GRMZM2G046005		1	205,999,167	206,003,218	longitude	1	0.039	not assigned : unknown
GRMZM2G021074		1	208,164,620	208,168,559	longitude	1	0.030	calcium signalling
GRMZM2G135688		1	226,764,808	226,776,303	longitude	3	0.047	regulation of RNA transcription
GRMZM5G821828		1	226,777,770	226,780,678	longitude	1	0.027	not assigned : unknown
GRMZM2G048434		1	230,876,608	230,887,330	longitude	1	0.015	not assigned : unknown
GRMZM2G042704		1	231,180,455	231,183,841	longitude	3	0.011	not assigned : unknown
GRMZM2G379656	glk45 : G2-like-transcription factor 45	1	234,417,882	234,419,889	longitude	1	0.045	regulation of RNA transcription
GRMZM2G060742		1	235,973,873	235,982,962	longitude	1	0.032	not assigned : unknown
GRMZM2G148908		1	236,571,807	236,577,676	longitude	2	0.002	protein degradation
GRMZM2G324390		1	240,090,670	240,096,412	longitude	1	0.002	protein postranslational modification
GRMZM2G119496		1	241,403,820	241,405,959	longitude	4	0.024	transport miscelaneous
GRMZM2G532387		1	248,750,164	248,752,061	longitude	1	0.017	abiotic stress
GRMZM2G162917		1	249,608,403	249,609,444	longitude	1	0.036	not assigned : unknown
GRMZM2G165042	bhlh43 : bHLH-transcription factor 43	1	252,374,241	252,377,817	longitude	1	0.029	regulation of RNA transcription
GRMZM2G366373	iaa3 : Aux/IAA-transcription factor 3	1	253,302,199	253,303,545	longitude	1	0.004	regulation of RNA transcription
GRMZM2G141332		1	253,374,384	253,381,955	longitude	1	0.011	protein degradation
GRMZM2G141379		1	253,387,577	253,394,109	longitude	2	0.021	protein degradation
GRMZM2G070211	wrky102 : WRKY-transcription factor 102	1	253,502,280	253,505,400	longitude	1	0.042	regulation of RNA transcription
GRMZM2G472171		1	275,774,614	275,780,744	longitude	12	0.034	not assigned : unknown
GRMZM2G025906		1	275,829,861	275,833,554	longitude	8	0.029	not assigned : unknown
GRMZM2G173852	phd15 : PHD-transcription factor 15	1	275,974,954	275,984,429	longitude	1	0.043	regulation of RNA transcription
GRMZM2G085189		1	281,162,927	281,166,610	longitude	1	0.000	regulation of RNA transcription
GRMZM2G065374	bhlh47 : bHLH-transcription factor 47	1	283,599,877	283,604,922	longitude	1	0.024	regulation of RNA transcription
GRMZM2G141535	ao1 : aldehyde oxidase1	1	286,448,581	286,456,365	longitude	5	0.033	abscisic acid metabolism
GRMZM2G026703	glb2 : globulin2	1	287,062,939	287,065,014	longitude	1	0.019	development : storage proteins
GRMZM2G156516		1	295,533,612	295,536,939	longitude	4	0.045	amino acid degradation
GRMZM2G155877		2	1,351,405	1,353,094	longitude	1	0.017	not assigned : unknown
GRMZM2G068059		2	1,975,820	1,980,010	longitude	2	0.010	not assigned : unknown
GRMZM2G040017	cax2 : calcium exchanger2	2	4,579,883	4,585,389	longitude	1	0.002	calcium transport
GRMZM2G004352		2	6,470,740	6,473,603	longitude	6	0.025	not assigned : unknown
GRMZM2G305007		2	6,473,777	6,482,852	longitude	1	0.008	not assigned : unknown
GRMZM2G131961	bzip27 : bZIP-transcription factor 27	2	6,717,922	6,723,608	longitude	2	0.032	regulation of RNA transcription
GRMZM2G076539		2	8,910,090	8,913,767	longitude	2	0.025	protein targeting
GRMZM2G089282		2	9,587,226	9,588,772	longitude	1	0.013	not assigned : unknown
GRMZM5G868433		2	11,587,556	11,590,413	longitude	1	0.029	protein synthesis
GRMZM2G463267		2	12,899,745	12,903,634	longitude	13	0.000	protein degradation
GRMZM2G162266		2	12,902,069	12,907,861	longitude	12	0.000	not assigned : unknown
GRMZM2G162230		2	12,918,874	12,923,090	longitude	10	0.000	not assigned : unknown
GRMZM2G078526		2	23,526,904	23,530,686	longitude	2	0.031	protein degradation
GRMZM2G078440		2	23,538,057	23,541,437	longitude	1	0.012	not assigned : unknown
GRMZM2G121256		2	31,920,710	31,921,880	longitude	2	0.017	not assigned : unknown
GRMZM2G100315		2	37,049,378	37,052,466	longitude	4	0.028	protein postranslational modification
GRMZM2G114523		2	41,479,265	41,481,317	longitude	1	0.017	amino acids transport
GRMZM2G033093		2	41,732,663	41,736,651	longitude	4	0.049	regulation of RNA transcription
GRMZM2G028258 [DS]		2	45,987,000	45,991,366	longitude	2	0.001	potassium transport
GRMZM2G031331	mlo3 : barley mlo defense gene homolog3	2	46,437,782	46,442,878	longitude	2	0.002	biotic stress
GRMZM2G107129		2	46,603,136	46,604,085	longitude	2	0.002	regulation of RNA transcription
GRMZM2G302592		2	54,296,266	54,297,282	longitude	1	0.000	not assigned : unknown
GRMZM2G134432		2	54,358,390	54,361,047	longitude	8	0.040	receptor kinase signalling
GRMZM2G148198 [DS]		2	54,478,976	54,481,403	longitude	11	0.032	regulation of RNA transcription
GRMZM2G447984 [DS]		2	54,484,066	54,484,905	longitude	2	0.003	DNA chromatin structure
AC233967.1_FG002 [DS]		2	54,587,803	54,589,789	longitude	1	0.000	protein degradation
AC233967.1_FG001 [DS]		2	54,591,993	54,593,558	longitude	1	0.017	regulation of RNA transcription
GRMZM5G864735 [DS]		2	54,631,460	54,632,153	longitude	1	0.004	DNA chromatin structure
GRMZM2G082207		2	74,306,530	74,321,272	longitude	1	0.026	not assigned : unknown
GRMZM2G087955	myb139 : MYB-transcription factor 139	2	163,825,728	163,827,600	longitude	1	0.014	regulation of RNA transcription
GRMZM2G088014		2	163,827,874	163,844,533	longitude	1	0.031	not assigned : unknown
GRMZM2G055883		2	164,187,301	164,191,914	longitude	2	0.011	misc : dynamin
GRMZM2G090837	myb113 : MYB-transcription factor 113	2	164,271,913	164,273,227	longitude	1	0.037	regulation of RNA transcription
GRMZM2G142544		2	164,888,464	164,893,103	longitude	5	0.040	protein postranslational modification
GRMZM2G104999		2	165,379,883	165,383,829	longitude	3	0.000	nucleotide degradation
GRMZM2G014154	hp2 : histidine-containing phosphotransfer protein2	2	165,430,753	165,433,979	longitude	26	0.000	cytokinin metabolism
GRMZM2G466543		2	165,872,056	165,874,345	longitude	3	0.001	amino acid metabolism
GRMZM2G162374		2	170,456,159	170,457,579	longitude	3	0.000	not assigned : unknown
AC193499.3_FG007		2	174,566,202	174,567,989	longitude	1	0.003	not assigned : unknown
GRMZM2G062416		2	174,978,254	174,983,525	longitude	3	0.043	Phospholipid synthesis
GRMZM2G100484		2	175,088,575	175,093,502	longitude	2	0.036	transport miscelaneous
GRMZM2G416216		2	177,897,419	177,899,409	longitude	2	0.027	protein degradation
GRMZM2G043501		2	178,716,947	178,725,990	longitude	1	0.017	lipid metabolism : FA synthesis and FA elongation
GRMZM2G414528	cah4 : carbonic anhydrase4	2	187,124,851	187,129,143	longitude	1	0.049	Photosystem carbon concentrating mechanism|TCA / org : transformation : carbonic anhydrases
GRMZM2G047971		2	191,350,704	191,353,166	longitude	4	0.039	protein synthesis
GRMZM2G037685		2	194,117,700	194,119,050	longitude	1	0.001	not assigned : unknown
GRMZM2G164963		2	194,156,579	194,158,378	longitude	3	0.038	not assigned : unknown
GRMZM2G164956		2	194,157,154	194,162,823	longitude	3	0.039	RNA processing
GRMZM2G124037	dbf3 : DRE-binding protein3	2	194,479,918	194,481,002	longitude	1	0.049	regulation of RNA transcription
GRMZM2G015395		2	195,109,765	195,114,177	longitude	1	0.045	cell organisation
GRMZM2G017961		2	195,746,001	195,755,978	longitude	1	0.012	protein degradation
GRMZM2G081774		2	198,432,407	198,441,286	longitude	1	0.007	transport miscelaneous
GRMZM2G133421		2	199,816,376	199,822,867	longitude	1	0.035	not assigned : unknown
GRMZM2G470103		2	203,263,078	203,263,820	longitude	2	0.001	not assigned : unknown
GRMZM2G169615		2	203,267,510	203,272,278	longitude	7	0.017	regulation of RNA transcription
GRMZM2G125935		2	203,299,633	203,303,304	longitude	7	0.000	DNA chromatin structure
GRMZM2G096944		2	203,468,055	203,474,080	longitude	9	0.017	not assigned : unknown
GRMZM2G319375		2	205,844,079	205,845,000	longitude	2	0.041	biotic stress
GRMZM2G422576		2	213,584,903	213,590,310	longitude	1	0.028	calcium signalling
GRMZM2G062019		2	219,155,804	219,157,215	longitude	1	0.028	#N/A
GRMZM2G171818	bhlh41 : bHLH-transcription factor 41	2	220,669,876	220,672,227	longitude	5	0.045	regulation of RNA transcription
GRMZM2G408768		2	224,904,656	224,907,978	longitude	3	0.047	proteins signalling
GRMZM2G107945		2	224,908,574	224,912,937	longitude	1	0.045	protein degradation
GRMZM5G812796 [DS]		2	224,947,849	224,948,433	longitude	1	0.049	not assigned : unknown
GRMZM2G362718		2	234,399,643	234,409,121	longitude	7	0.049	regulation of RNA transcription
GRMZM2G400907		3	3,448,711	3,457,285	longitude	1	0.001	regulation of RNA transcription
GRMZM5G873271		3	3,750,363	3,751,509	longitude	3	0.037	misc : protease inhibitor/seed storage/lipid transfer protein (LTP) family protein
GRMZM2G054509		3	12,160,887	12,162,233	longitude	1	0.019	Exotic lipid metabolism
GRMZM2G368086		3	12,310,202	12,311,797	longitude	1	0.042	not assigned : unknown
GRMZM2G169929		3	12,413,630	12,415,406	longitude	1	0.024	not assigned : unknown
GRMZM2G434155 [DS]		3	14,862,678	14,864,043	longitude	1	0.013	miscellaneous UDP glucosyl and glucoronyl transferases
GRMZM2G020772	myb81 : MYB-transcription factor 81	3	18,996,740	18,999,259	longitude	1	0.034	regulation of RNA transcription
GRMZM2G412760		3	20,173,885	20,177,370	longitude	3	0.040	receptor kinase signalling
GRMZM2G163996		3	31,448,499	31,453,195	longitude	5	0.036	Co-factor and vitamine metabolism : iron-sulphur clusters
GRMZM2G372077		3	35,929,870	35,933,301	longitude	1	0.042	not assigned : unknown
AC190701.3_FG001		3	44,554,598	44,560,478	longitude	6	0.039	not assigned : unknown
GRMZM2G463525	dof8 : C2C2-Dof-transcription factor 8	3	44,597,336	44,600,651	longitude	2	0.018	regulation of RNA transcription
GRMZM2G078895		3	45,035,137	45,044,609	longitude	4	0.034	abiotic stress
GRMZM2G079196		3	45,051,056	45,068,816	longitude	1	0.001	light signalling
GRMZM2G162369		3	45,444,034	45,445,703	longitude	1	0.001	not assigned : unknown
GRMZM2G161310	mfsd1 : major facilitator superfamily defense1	3	45,562,370	45,576,619	longitude	1	0.000	transport.ABC transporters and multidrug resistance systems
GRMZM2G085504 [DS]		3	47,395,224	47,396,178	longitude	1	0.000	miscellaneous plastocyanin-like
GRMZM2G011101 [DS]		3	47,448,537	47,463,984	longitude	27	0.049	cell vesicle transport
GRMZM2G123407		3	47,497,754	47,499,644	longitude	3	0.031	miscellaneous plastocyanin-like
GRMZM2G311401		3	47,559,746	47,568,366	longitude	7	0.026	transport.ABC transporters and multidrug resistance systems
GRMZM2G701764		3	136,820,071	136,820,574	longitude	1	0.015	not assigned : unknown
GRMZM2G348257		3	137,785,955	137,788,779	longitude	1	0.036	not assigned : unknown
GRMZM2G174769 [DS]		3	139,217,230	139,225,950	longitude	2	0.047	miscellaneous UDP glucosyl and glucoronyl transferases
GRMZM2G165176		3	139,285,416	139,291,670	longitude	38	0.048	Tricarboxylic acid transformation
GRMZM2G459642		3	144,332,995	144,344,867	longitude	1	0.026	not assigned : unknown
GRMZM2G061127		3	145,608,331	145,609,956	longitude	11	0.026	protein degradation
GRMZM2G174249		3	145,729,813	145,733,247	longitude	1	0.046	major carbohydrate degradation
GRMZM2G022224		3	159,909,736	159,940,141	longitude	1	0.019	cell wall proteins
GRMZM2G141638	ereb53 : AP2-EREBP-transcription factor 53	3	166,793,199	166,797,020	longitude	1	0.045	regulation of RNA transcription
GRMZM2G007160		3	170,440,239	170,445,344	longitude	1	0.020	not assigned : unknown
GRMZM2G011479		3	170,535,673	170,538,860	longitude	1	0.000	not assigned : unknown
GRMZM2G376085		3	170,771,541	170,775,469	longitude	1	0.023	protein degradation
GRMZM2G053284		3	175,897,257	175,900,286	longitude	1	0.031	cell organisation
GRMZM2G006229		3	183,383,001	183,388,746	longitude	1	0.000	not assigned : unknown
GRMZM2G138074		3	187,710,605	187,713,565	longitude	1	0.029	miscellaneous cytochrome P450|misc : misc2
AC207628.4_FG003		3	202,897,661	202,908,175	longitude	1	0.037	protein targeting
GRMZM2G113319 [DS]		3	203,463,334	203,479,533	longitude	4	0.050	cell organisation
AC186669.3_FG002		3	203,481,950	203,483,929	longitude	2	0.049	not assigned : unknown
GRMZM2G037379		3	204,125,594	204,131,195	longitude	1	0.002	misc : acid and other phosphatases
GRMZM2G169654	ereb126 : AP2-EREBP-transcription factor 126	3	206,600,510	206,602,296	longitude	1	0.001	regulation of RNA transcription
AC233945.1_FG003		3	207,892,179	207,899,224	longitude	1	0.002	transport miscelaneous
GRMZM2G127780		3	208,783,219	208,788,445	longitude	1	0.024	calcium signalling
GRMZM5G804976		3	209,972,270	209,974,402	longitude	1	0.043	minor CHO metabolism : callose
GRMZM2G105604 [DS]	sum1 : siroheme uroporphyrinogen methyltransferase1	3	216,593,144	216,597,291	longitude	9	0.027	tetrapyrrole synthesis
GRMZM2G464976 [DS]		3	216,641,561	216,650,095	longitude	22	0.040	not assigned : unknown
AC191748.3_FG001 [DS]		3	216,727,940	216,730,851	longitude	11	0.038	regulation of RNA transcription
GRMZM2G068690		3	216,839,393	216,845,277	longitude	1	0.036	misc : acid and other phosphatases
GRMZM2G123089	rad51c : recombination protein51 gene c	3	220,169,827	220,174,318	longitude	1	0.046	DNA repair
GRMZM2G036720		3	220,745,276	220,753,594	longitude	38	0.037	cell cycle
GRMZM2G439799		3	230,250,864	230,254,381	longitude	1	0.028	receptor kinase signalling
GRMZM2G106389		4	2,663,174	2,675,692	longitude	1	0.047	receptor kinase signalling
GRMZM2G106429		4	2,680,517	2,683,250	longitude	1	0.050	abiotic stress
GRMZM2G139828		4	2,862,831	2,866,685	longitude	1	0.001	cell wall degradation
GRMZM2G100118		4	4,318,413	4,325,831	longitude	1	0.019	not assigned : unknown
GRMZM2G094526		4	44,454,942	44,466,634	longitude	1	0.048	not assigned : unknown
GRMZM2G117329	dsc1 : discolored kernel1	4	47,686,976	47,709,397	longitude	5	0.049	protein signalling
GRMZM2G107289		4	47,718,704	47,724,120	longitude	3	0.049	not assigned : unknown
GRMZM5G899708		4	47,873,168	47,874,534	longitude	2	0.049	not assigned : unknown
GRMZM2G105954	abh3 : abscisic acid 8'-hydroxylase3	4	57,945,650	57,951,076	longitude	4	0.046	miscellaneous cytochrome P450
AC217947.4_FG002		4	71,536,065	71,541,499	longitude	3	0.023	secondary metabolism : phenylpropanoids
GRMZM2G103721		4	71,631,328	71,641,500	longitude	1	0.016	signalling : lipids
GRMZM2G092459		4	131,937,480	131,941,634	longitude	2	0.015	cell organisation
GRMZM2G087323	gl8b : 3-ketoacyl reductase GL8B	4	132,759,801	132,763,262	longitude	7	0.009	miscellaneous short chain dehydrogenase reductase
GRMZM2G480712		4	134,918,212	134,919,823	longitude	3	0.047	not assigned : unknown
GRMZM2G368398		4	144,726,917	144,733,136	longitude	1	0.015	transport : peptides and oligopeptides
GRMZM2G176340 [DS]	tubtf6 : TUB-transcription factor 6	4	159,977,929	159,981,488	longitude	2	0.007	protein degradation
GRMZM2G176289	bhlh11 : bHLH-transcription factor 11	4	159,993,146	159,995,975	longitude	2	0.044	regulation of RNA transcription
GRMZM2G466545		4	171,917,079	171,922,792	longitude	1	0.020	transport : phosphate
GRMZM2G164854		4	171,921,876	171,925,757	longitude	2	0.020	not assigned : unknown
GRMZM2G034005		4	172,010,354	172,019,014	longitude	1	0.045	cell organisation
GRMZM2G125838		4	173,371,823	173,374,012	longitude	2	0.029	calcium signalling
GRMZM2G115499		4	184,935,843	184,939,156	longitude	2	0.032	not assigned : unknown
GRMZM2G458401		4	190,608,871	190,615,006	longitude	11	0.021	RNA processing
GRMZM2G033785		4	190,671,567	190,682,144	longitude	5	0.021	cell organisation
GRMZM2G033820		4	190,682,251	190,683,469	longitude	1	0.018	lipid degradation
GRMZM2G091433	ca5p9 : CCAAT-HAP5-transcription factor 59	4	190,868,585	190,874,336	longitude	8	0.047	regulation of RNA transcription
GRMZM2G091560		4	190,874,592	190,879,711	longitude	3	0.048	tetrapyrrole synthesis : glu-tRNA synthetase
GRMZM2G116675		4	195,200,777	195,206,090	longitude	5	0.019	not assigned : unknown
GRMZM2G326114		4	203,816,456	203,820,949	longitude	1	0.023	miscellaneous oxidases - copper, flavone
GRMZM2G117064		4	204,339,354	204,343,743	longitude	16	0.048	lipid metabolism : FA synthesis and FA elongation
GRMZM2G147026		4	221,511,072	221,528,585	longitude	19	0.047	protein postranslational modification
GRMZM2G142037		4	221,759,308	221,761,618	longitude	1	0.033	miscellaneous myrosinases-lectin-jacalin
GRMZM2G054149		4	224,047,888	224,051,556	longitude	1	0.047	protein synthesis
GRMZM2G116640		4	224,725,740	224,731,063	longitude	4	0.026	not assigned : unknown
GRMZM2G174598		4	224,909,714	224,912,537	longitude	2	0.032	cell wall degradation
GRMZM2G148118		4	225,259,158	225,269,632	longitude	1	0.040	transport : cyclic nucleotide or calcium regulated channels
GRMZM2G481452		4	232,930,828	232,934,737	longitude	3	0.045	protein degradation
GRMZM2G168629		4	236,362,229	236,373,144	longitude	2	0.047	not assigned : unknown
GRMZM2G168888		4	236,383,011	236,388,871	longitude	1	0.017	amino acid degradation
GRMZM2G450937		4	237,307,646	237,314,176	longitude	3	0.047	protein synthesis|biotic stress
GRMZM2G467703		4	237,454,377	237,458,064	longitude	1	0.013	protein postranslational modification
GRMZM2G027043		4	238,763,087	238,768,268	longitude	2	0.006	Phospholipid synthesis
GRMZM2G024657		5	3,535,610	3,539,246	longitude	1	0.008	protein degradation
GRMZM2G318346		5	3,539,773	3,544,992	longitude	10	0.048	mitochondrial electron transport ATP synthesis reductase
GRMZM2G029270		5	4,768,003	4,770,397	longitude	4	0.044	cell vesicle transport
GRMZM2G171961		5	7,284,826	7,295,084	longitude	13	0.044	DNA chromatin structure
GRMZM2G077356	iaa21 : Aux/IAA-transcription factor 21	5	7,772,505	7,775,451	longitude	1	0.007	regulation of RNA transcription
GRMZM2G077295		5	7,775,738	7,779,579	longitude	1	0.041	protein targeting
GRMZM2G109383	pgm2 : phosphoglucomutase2	5	10,855,539	10,861,668	longitude	1	0.034	glycolysis
GRMZM2G152764		5	18,698,735	18,701,561	longitude	1	0.027	not assigned : unknown
GRMZM2G452935		5	18,704,957	18,706,678	longitude	1	0.035	miscelaneous signalling
GRMZM2G138572		5	18,753,627	18,756,558	longitude	1	0.008	RNA binding
GRMZM2G370302		5	28,417,501	28,425,803	longitude	1	0.046	storage proteins
GRMZM2G133895		5	32,874,107	32,878,365	longitude	1	0.027	not assigned : unknown
GRMZM2G434910		5	33,072,331	33,078,988	longitude	1	0.042	amino acids transport
GRMZM2G012030		5	33,289,709	33,298,694	longitude	1	0.019	protein postranslational modification
GRMZM2G313649		5	33,291,630	33,421,404	longitude	1	0.047	protein degradation
GRMZM2G081504		5	33,890,306	33,901,250	longitude	2	0.047	protein degradation
GRMZM2G075039		5	33,981,185	33,991,770	longitude	1	0.019	RNA binding
GRMZM5G865576 [DS]		5	34,399,889	34,449,447	longitude	5	0.033	transport miscelaneous
GRMZM5G879737		5	34,959,954	34,966,348	longitude	27	0.008	protein degradation
GRMZM2G015418		5	34,966,671	34,968,937	longitude	1	0.021	nucleotide metabolism : phosphotransfer and pyrophosphatases
GRMZM2G151589		5	39,359,195	39,361,652	longitude	1	0.004	biotic stress
GRMZM2G330012		5	56,939,033	56,940,046	longitude	1	0.010	Auxin metabolism
GRMZM2G168886		5	57,186,691	57,203,005	longitude	2	0.010	protein degradation
GRMZM2G469414		5	57,205,927	57,212,295	longitude	1	0.010	biotic stress
GRMZM2G053066		5	57,247,377	57,249,186	longitude	1	0.010	regulation of RNA transcription
GRMZM2G347766		5	58,598,816	58,600,920	longitude	3	0.025	miscellaneous UDP glucosyl and glucoronyl transferases
GRMZM2G491240		5	70,579,801	70,580,269	longitude	1	0.039	not assigned : unknown
GRMZM2G068277		5	70,625,389	70,628,424	longitude	6	0.032	not assigned : unknown
GRMZM2G120578		5	70,685,080	70,691,262	longitude	21	0.000	polyamine metabolism : synthesis
GRMZM2G167741		5	78,772,058	78,780,292	longitude	1	0.031	not assigned : unknown
GRMZM2G314233 [DS]		5	79,503,885	79,505,592	longitude	2	0.031	protein degradation
GRMZM5G816609 [DS]		5	79,505,757	79,510,072	longitude	1	0.027	protein degradation
AC183817.2_FG002		5	86,335,132	86,338,776	longitude	1	0.032	not assigned : unknown
GRMZM2G098904	bzip104 : bZIP-transcription factor 104	5	87,112,739	87,115,747	longitude	3	0.049	regulation of RNA transcription
GRMZM2G155816	nactf19 : NAC-transcription factor 19	5	142,183,507	142,185,261	longitude	5	0.045	storage proteins
GRMZM2G554483 [DS]		5	142,257,043	142,257,707	longitude	2	0.047	not assigned : unknown
GRMZM2G010075		5	142,480,148	142,486,047	longitude	1	0.014	regulation of RNA transcription
GRMZM2G105498		5	142,578,135	142,579,691	longitude	1	0.001	regulation of RNA transcription
GRMZM2G372812		5	146,430,831	146,434,116	longitude	3	0.039	cell vesicle transport
GRMZM2G474113		5	147,167,163	147,167,933	longitude	1	0.044	not assigned : unknown
GRMZM2G121309	iaa23 : Aux/IAA-transcription factor 23	5	151,712,395	151,716,302	longitude	1	0.013	regulation of RNA transcription
GRMZM2G005233		5	166,472,435	166,477,554	longitude	4	0.009	nucleotide metabolism
GRMZM2G162663		5	167,664,332	167,671,977	longitude	3	0.008	lipid metabolism : FA synthesis and FA elongation
GRMZM2G062848		5	167,775,230	167,791,198	longitude	1	0.006	not assigned : unknown
GRMZM2G056505		5	176,326,899	176,330,980	longitude	2	0.045	biotic stress
GRMZM2G139855		5	188,645,182	188,648,254	longitude	2	0.026	not assigned : unknown
GRMZM2G068340		5	189,318,352	189,325,133	longitude	1	0.026	cell cycle
GRMZM2G315121		5	189,389,316	189,401,977	longitude	28	0.029	not assigned : unknown
GRMZM2G005996		5	193,651,780	193,655,999	longitude	6	0.041	not assigned : unknown
GRMZM2G075562	col5 : C2C2-CO-like-transcription factor 5	5	204,170,200	204,175,065	longitude	2	0.041	regulation of RNA transcription
GRMZM2G043997		5	216,310,520	216,312,895	longitude	1	0.031	RNA binding
GRMZM2G127294		6	7,051,859	7,059,857	longitude	2	0.029	amino acids transport
GRMZM2G319402		6	19,367,727	19,373,945	longitude	1	0.049	DNA repair
GRMZM5G832409	knox5 : knotted related homeobox5	6	24,181,660	24,193,140	longitude	1	0.010	regulation of RNA transcription
GRMZM2G016637	thx5 : Trihelix-transcription factor 5	6	25,704,008	25,705,812	longitude	1	0.045	regulation of RNA transcription
GRMZM2G460371		6	26,481,533	26,512,683	longitude	2	0.020	not assigned : unknown
GRMZM2G156956		6	44,583,423	44,592,593	longitude	1	0.045	cell division
GRMZM2G319104 [DS]		6	46,344,962	46,357,485	longitude	8	0.028	regulation of RNA transcription
GRMZM2G038617 [DS]		6	46,554,013	46,556,463	longitude	1	0.019	lipid degradation
GRMZM2G154422		6	47,325,654	47,328,112	longitude	1	0.013	not assigned : unknown
GRMZM2G017671		6	47,529,574	47,533,455	longitude	1	0.011	amino acid activation
GRMZM2G332801		6	48,730,904	48,731,889	longitude	1	0.002	not assigned : unknown
GRMZM2G017845 [DS]	limtf11 : LIM-transcription factor 11|ubr1 : ubiquitin receptor1	6	52,741,517	52,749,994	longitude	1	0.013	not assigned : unknown
GRMZM5G889152		6	52,882,195	52,887,590	longitude	4	0.014	cytokinin metabolism
GRMZM2G143767		6	93,327,267	93,330,462	longitude	1	0.010	protein postranslational modification
GRMZM2G103251 [DS]		6	93,337,403	93,339,266	longitude	1	0.024	protein degradation
GRMZM2G116919		6	107,362,893	107,368,461	longitude	9	0.033	protein degradation
GRMZM2G116785	bhlh5 : bHLH-transcription factor 5	6	107,382,342	107,385,910	longitude	2	0.049	regulation of RNA transcription
GRMZM2G152768		6	108,499,014	108,507,091	longitude	1	0.047	not assigned : unknown
GRMZM2G412611		6	110,695,290	110,707,260	longitude	2	0.024	major carbohydrate degradation
GRMZM2G164665		6	121,022,185	121,024,287	longitude	2	0.040	nucleotide synthesis
GRMZM2G701109		6	129,542,921	129,543,499	longitude	1	0.008	not assigned : unknown
GRMZM2G141810	tar3 : tryptophan aminotransferase related3	6	129,661,095	129,664,632	longitude	6	0.008	secondary metabolism : sulfur-containing
GRMZM2G076006		6	133,205,650	133,225,934	longitude	1	0.001	amino acid degradation|Biodegradation of Xenobiotics : lactoylglutathione lyase
GRMZM2G023655		6	142,760,184	142,761,656	longitude	2	0.025	biotic stress
GRMZM2G117608		6	147,330,483	147,334,943	longitude	2	0.032	biotic stress
GRMZM2G117507		6	147,337,293	147,347,544	longitude	1	0.026	protein signalling
GRMZM2G000842	bzip87 : bZIP-transcription factor 87	6	149,527,987	149,534,093	longitude	4	0.043	regulation of RNA transcription
GRMZM2G044457		6	155,396,391	155,402,553	longitude	2	0.049	not assigned : unknown
GRMZM2G117344		6	155,450,952	155,453,941	longitude	1	0.014	not assigned : unknown
GRMZM5G872417		6	162,665,670	162,670,473	longitude	2	0.044	RNA processing
GRMZM2G074479		7	8,051,425	8,060,718	longitude	1	0.029	protein degradation
GRMZM2G158489		7	13,610,539	13,613,605	longitude	2	0.043	storage proteins
GRMZM2G177631	cesa8 : cellulose synthase8	7	26,487,882	26,493,965	longitude	7	0.020	cell wall : cellulose synthesis
AC198379.3_FG006		7	103,922,458	103,925,324	longitude	2	0.025	not assigned : unknown
GRMZM2G700188		7	108,281,609	108,388,756	longitude	21	0.049	secondary metabolism : phenylpropanoids
GRMZM2G121649 [DS]		7	124,214,202	124,219,632	longitude	1	0.044	cell organisation
GRMZM2G358796	bzip74 : bZIP-transcription factor 74	7	129,898,415	129,899,290	longitude	1	0.031	regulation of RNA transcription
GRMZM2G080349		7	130,498,199	130,501,631	longitude	18	0.049	not assigned : unknown
GRMZM2G168858		7	145,672,748	145,683,516	longitude	4	0.012	secondary metabolism : phenylpropanoids
GRMZM2G085565		7	149,852,528	149,854,574	longitude	6	0.010	regulation of RNA transcription
GRMZM2G085670		7	149,855,390	149,860,435	longitude	5	0.041	storage proteins|light signalling
GRMZM2G135038		7	149,900,995	149,913,271	longitude	56	0.044	biotic stress
GRMZM2G135029		7	149,913,409	149,915,335	longitude	1	0.002	miscellaneous oxidases - copper, flavone
GRMZM2G134797	ndk1 : nucleotide diphosphate kinase1	7	149,915,725	149,918,129	longitude	4	0.031	nucleotide metabolism : phosphotransfer and pyrophosphatases
GRMZM2G379780		7	155,254,574	155,258,475	longitude	2	0.000	receptor kinase signalling
GRMZM2G173863		7	155,957,641	155,960,914	longitude	2	0.047	not assigned : unknown
GRMZM2G173910		7	155,961,862	155,967,544	longitude	4	0.020	protein degradation
GRMZM2G019916		7	156,011,548	156,012,243	longitude	1	0.011	not assigned : unknown
GRMZM2G019999		7	156,020,681	156,026,609	longitude	1	0.018	transport miscelaneous
GRMZM2G465999		7	156,111,748	156,116,073	longitude	1	0.002	receptor kinase signalling
GRMZM2G129311	farl12 : FAR1-like-transcription factor 12	7	157,733,638	157,739,016	longitude	1	0.001	light signalling
GRMZM2G098517	gras38 : GRAS-transcription factor 38	7	161,286,072	161,289,623	longitude	2	0.017	storage proteins
GRMZM2G398506	wrky1 : WRKY-transcription factor 1	7	161,289,900	161,300,473	longitude	2	0.017	regulation of RNA transcription
GRMZM2G027851		7	171,742,717	171,747,692	longitude	1	0.002	cations transport
GRMZM2G149040	bzip58 : bZIP-transcription factor 58	7	173,148,589	173,154,260	longitude	2	0.045	regulation of RNA transcription
AC155434.2_FG001		7	173,889,075	173,890,521	longitude	1	0.003	DNA chromatin structure
GRMZM2G108166		7	174,714,070	174,719,060	longitude	3	0.019	regulation of RNA transcription
GRMZM2G122116	ptac2 : plastid transcriptionally active chromosome 2 homolog	7	175,277,814	175,287,244	longitude	5	0.019	regulation of RNA transcription
GRMZM2G051129		7	175,831,402	175,835,185	longitude	1	0.000	amino acid metabolism|Co-factor and vitamine metabolism : folate & vitamine K
GRMZM2G111737		7	175,921,597	175,935,967	longitude	1	0.000	calcium signalling
GRMZM2G000825		7	176,127,494	176,129,692	longitude	1	0.000	storage proteins
GRMZM2G066057	bhlh19 : bHLH-transcription factor 19	8	8,416,080	8,417,957	longitude	1	0.010	regulation of RNA transcription
GRMZM2G069195		8	9,901,033	9,904,862	longitude	3	0.015	Calvin cycle
AC216871.3_FG001		8	9,964,929	9,968,349	longitude	1	0.017	not assigned : unknown
GRMZM2G700378		8	10,070,362	10,071,090	longitude	6	0.032	not assigned : unknown
GRMZM2G566786		8	10,071,809	10,076,633	longitude	3	0.036	amino acid activation
GRMZM2G110063 [DS]		8	14,727,821	14,778,423	longitude	1	0.040	cell division
GRMZM2G062069		8	17,380,160	17,383,660	longitude	5	0.048	not assigned : unknown
GRMZM2G004182		8	22,170,145	22,174,767	longitude	2	0.049	not assigned : unknown
AC187157.4_FG005	hb52 : Homeobox-transcription factor 52	8	22,640,866	22,645,283	longitude	2	0.034	regulation of RNA transcription
GRMZM2G098679		8	71,631,697	71,636,769	longitude	1	0.000	transport : sugars
GRMZM2G347413		8	94,591,391	94,611,415	longitude	1	0.041	transport : peptides and oligopeptides
GRMZM2G007276		8	116,776,837	116,781,561	longitude	16	0.043	protein degradation
GRMZM2G336908		8	116,849,469	116,853,604	longitude	3	0.022	co-factor and vitamine metabolism
GRMZM2G388371		8	121,158,301	121,160,543	longitude	1	0.038	protein degradation
GRMZM2G083292		8	129,341,989	129,343,096	longitude	2	0.047	biotic stress
GRMZM2G002427		8	129,414,617	129,417,699	longitude	4	0.050	protein degradation
GRMZM2G088218		8	136,701,685	136,720,336	longitude	1	0.017	protein synthesis
GRMZM2G142705		8	139,450,959	139,452,582	longitude	1	0.019	not assigned : unknown
GRMZM2G015735 [DS]		8	141,596,948	141,600,181	longitude	9	0.032	not assigned : unknown
GRMZM2G142776		8	141,610,328	141,611,548	longitude	3	0.041	misc : acid and other phosphatases
GRMZM2G351977 [DS]	lhcb1 : light harvesting chlorophyll a/b binding protein1	8	141,641,842	141,643,727	longitude	1	0.036	Photosystems lightreaction
GRMZM2G351990		8	141,648,491	141,651,599	longitude	3	0.024	biotic stress
GRMZM2G029077		8	145,474,389	145,483,146	longitude	1	0.041	cell vesicle transport
GRMZM2G433333		8	145,875,123	145,882,845	longitude	1	0.039	not assigned : unknown
GRMZM2G063672		8	146,615,541	146,618,574	longitude	1	0.015	protein degradation
GRMZM2G063431		8	146,623,388	146,624,666	longitude	10	0.029	not assigned : unknown
GRMZM5G835704		8	152,724,957	152,726,154	longitude	1	0.000	not assigned : unknown
GRMZM2G032594		8	153,028,613	153,030,094	longitude	1	0.002	transport miscelaneous
GRMZM5G827505		8	154,522,017	154,529,814	longitude	1	0.017	protein targeting
GRMZM2G467069	hex9 : hexokinase9	8	159,186,574	159,196,175	longitude	1	0.032	cytokinin metabolism|major carbohydrate degradation
GRMZM2G005459		8	159,380,253	159,386,676	longitude	2	0.034	RNA binding
AC183950.2_FG004		8	163,214,353	163,217,092	longitude	1	0.048	not assigned : unknown
GRMZM2G092759		8	165,266,558	165,269,212	longitude	2	0.043	regulation of RNA transcription
GRMZM2G169412		8	166,667,267	166,671,466	longitude	1	0.003	protein targeting
GRMZM2G169405		8	166,670,822	166,672,482	longitude	1	0.000	not assigned : unknown
GRMZM2G447271		8	168,753,962	168,757,679	longitude	1	0.017	secondary metabolism : simple phenols
GRMZM2G160005	arftf27 : ARF-transcription factor 27	9	11,123,414	11,135,490	longitude	1	0.029	regulation of RNA transcription
GRMZM2G177231		9	11,710,922	11,715,058	longitude	1	0.026	not assigned : unknown
GRMZM2G016323		9	13,163,475	13,174,673	longitude	1	0.016	protein degradation
GRMZM2G074611		9	16,431,553	16,432,649	longitude	2	0.016	biotic stress
GRMZM5G829544	fat2 : fatty acyl-ACP thioesterase2	9	20,583,726	20,587,950	longitude	1	0.026	lipid metabolism : FA synthesis and FA elongation
GRMZM2G396553		9	23,526,334	23,529,702	longitude	1	0.020	polyamine metabolism : synthesis
GRMZM2G350918 [DS]		9	73,472,167	73,476,083	longitude	5	0.042	receptor kinase signalling
GRMZM5G885766		9	101,431,434	101,433,770	longitude	3	0.012	not assigned : unknown
GRMZM5G836222	znf1 : zinc finger protein1	9	101,476,506	101,478,397	longitude	1	0.049	regulation of RNA transcription
GRMZM2G055320		9	107,790,531	107,797,125	longitude	1	0.041	secondary metabolism : phenylpropanoids
GRMZM2G093096		9	120,156,896	120,162,159	longitude	2	0.036	not assigned : unknown
GRMZM2G152105		9	122,514,778	122,520,703	longitude	1	0.038	lipid metabolism : FA synthesis and FA elongation
GRMZM5G806784		9	126,938,714	126,943,785	longitude	1	0.046	not assigned : unknown
GRMZM2G030458	gbptf9 : GeBP-transcription factor 9	9	127,352,979	127,354,539	longitude	1	0.002	regulation of RNA transcription
GRMZM2G465333 [DS]		9	129,188,625	129,190,794	longitude	2	0.039	protein synthesis
GRMZM2G134471		9	136,774,775	136,779,003	longitude	2	0.040	not assigned : unknown
GRMZM2G415117		9	136,805,401	136,808,996	longitude	1	0.049	amino acid metabolism
GRMZM2G030293 [DS]		9	136,867,378	136,869,080	longitude	2	0.041	protein synthesis
GRMZM2G049340		9	138,895,890	138,900,908	longitude	3	0.030	not assigned : unknown
GRMZM2G166767		9	139,381,433	139,385,689	longitude	1	0.027	cell wall precursor synthesis
GRMZM2G147775		9	143,174,940	143,177,192	longitude	4	0.000	cell organisation
GRMZM5G828987		9	147,151,848	147,157,101	longitude	1	0.045	miscellaneous gluco- galacto- and mannosidases
AC149818.2_FG006		9	152,442,986	152,445,781	longitude	1	0.019	protein degradation
GRMZM2G171365	mads1 : MADS1	9	153,812,731	153,832,523	longitude	1	0.037	regulation of RNA transcription
GRMZM2G472696		9	153,941,287	153,942,117	longitude	1	0.004	DNA chromatin structure
GRMZM2G092497	met3 : DNA methyl transferase3	9	154,459,411	154,485,751	longitude	1	0.039	regulation of RNA transcription
GRMZM2G436703		9	154,540,326	154,543,935	longitude	1	0.019	abscisic acid metabolism
GRMZM2G148057		9	154,563,923	154,566,635	longitude	1	0.038	protein postranslational modification
GRMZM5G832378		10	2,457,981	2,463,565	longitude	1	0.047	not assigned : unknown
GRMZM2G338454	pebp3 : phosphatidylethanolamine-binding protein3	10	5,461,356	5,461,922	longitude	1	0.021	storage proteins
GRMZM2G443495		10	9,579,022	9,587,717	longitude	1	0.045	miscellaneous nitrilases, nitrile lyases, berberine bridge enzymes, reticuline oxidases, troponine reductases
GRMZM2G103740		10	10,603,307	10,607,243	longitude	1	0.021	DNA chromatin structure
GRMZM2G154328		10	80,671,607	80,676,342	longitude	1	0.049	not assigned : unknown
GRMZM2G002818		10	84,030,124	84,032,103	longitude	2	0.050	biotic stress
GRMZM2G168795		10	84,047,729	84,050,240	longitude	1	0.010	biotic stress
GRMZM2G092429		10	119,959,043	119,979,590	longitude	1	0.031	RNA processing
GRMZM2G000973		10	133,308,165	133,313,754	longitude	1	0.012	not assigned : unknown
GRMZM2G105855		10	136,179,354	136,184,210	longitude	1	0.000	hormone metabolism : brassinosteroid
GRMZM2G155762		10	137,658,752	137,664,934	longitude	20	0.045	ethylene metabolism
GRMZM2G429000		10	138,806,251	138,807,467	longitude	1	0.036	misc : protease inhibitor/seed storage/lipid transfer protein (LTP) family protein
GRMZM2G391042		10	141,275,393	141,298,512	longitude	2	0.001	calcium signalling
GRMZM2G094051		10	141,350,790	141,353,410	longitude	1	0.019	protein synthesis
GRMZM2G156004		10	141,611,928	141,613,808	longitude	1	0.045	secondary metabolism : phenylpropanoids
GRMZM2G031586		10	141,940,681	141,943,122	longitude	6	0.000	not assigned : unknown
GRMZM2G177491		10	144,623,838	144,624,439	longitude	1	0.049	not assigned : unknown
GRMZM5G866734		10	146,993,356	147,001,476	longitude	1	0.029	cell division
GRMZM2G406074		10	148,849,233	148,855,901	longitude	1	0.016	regulation of RNA transcription|phosphinositides signalling
GRMZM2G177213 [DS]		10	148,922,929	148,926,666	longitude	1	0.033	metabolite transport at the mitochondrial membrane
GRMZM2G104658	pza02527	10	148,972,118	148,981,143	longitude	4	0.044	protein postranslational modification
GRMZM2G039011		10	149,029,519	149,031,458	longitude	1	0.018	not assigned : unknown
GRMZM2G136525		10	149,097,312	149,098,779	longitude	1	0.049	misc : peroxidases
