# Supplementary material for: Independent introductions and admixtures have contributed to adaptation of European maize and its American counterparts
Source: PLoS Genet. 2017 Mar 16;13(3):e1006666. doi: 10.1371/journal.pgen.1006666 (PMC5373671; doi:10.1371/journal.pgen.1006666)
Supplement: S5 Table — (XLSX) [file pgen.1006666.s018.xlsx]

## Sheet: S5 Table
S5 Table. Enrichment test of MapMan ontologies for main and minor categories.
MapMan categories (with main categories in bold), the number of annotated genes in each category (#genes in MapMan), the number of candidates in each category, the corresponding enrichment P-values (highlighted in yellow when <0.05) for both Differentially Selected candidates (DS_candidates) and candidates from Genome Wide association analysis (GWA_candidates).
Categories highlighted in yellow are significant either for DS_candidates or for GWA_candidates.
		DS_candidates		GWA_candidates
MapMan categories	#genes in MapMan	#candidates	enrichment P-values	#GWA_candidates	enrichment P-values
Amino acid metabolism	398	6	0.929	16	0.392
amino acid degradation	116	1	0.945	7	0.135
amino acid metabolism	278	6	0.682	9	0.697
Carbohydrate metabolism	555	22	0.020	17	0.812
callose	27	1	0.490	3	0.075
fermentation	6	2	0.008	0	NA
galactose	17	0	NA	1	0.471
glycolysis	140	7	0.058	7	0.256
plastid branch	11	0	NA	1	0.338
major carbohydrate degradation	97	4	0.216	4	0.480
major carbohydrate synthesis	56	1	0.752	1	0.877
minor carbohydrate metabolism	74	5	0.036	0	NA
oxidative penthose phosphate pathway	29	3	0.034	0	NA
Cell	1125	34	0.126	45	0.298
cell cycle	163	5	0.373	6	0.556
cell division	137	3	0.658	8	0.132
cell organisation	568	14	0.534	21	0.520
cell vesicle transport	246	12	0.019	10	0.418
Cell wall	663	13	0.833	16	0.974
cellulose synthesis	83	1	0.874	2	0.814
cell wall degradation	162	3	0.764	5	0.715
cell wall modification	143	3	0.686	2	0.970
cell wall pectin	58	1	0.764	1	0.886
cell wall precursor synthesis	78	2	0.575	2	0.786
cell wall proteins	92	2	0.665	2	0.857
hemicellulose synthesis	44	1	0.666	2	0.484
Development	770	17	0.710	26	0.700
development : storage proteins	40	1	0.631	1	0.777
late embryogenesis abundant	35	0	NA	1	0.731
squamosa promoter binding like	7	0	NA	1	0.231
storage proteins	686	16	0.621	23	0.704
DNA	951	22	0.647	44	0.070
deoxynucleotide metabolism	19	2	0.078	0	NA
DNA chromatin structure	434	8	0.840	21	0.123
DNA repair	111	3	0.516	4	0.586
DNA unspecified	200	5	0.548	3	0.979
nucleotide degradation	48	1	0.698	4	0.099
nucleotide metabolism	50	2	0.349	6	0.010
nucleotide metabolism : phosphotransfer and pyrophosphatases	51	0	NA	2	0.564
nucleotide synthesis	51	2	0.358	4	0.117
Enzymes	1977	49	0.499	69	0.694
co-factor and vitamine metabolism : biotin	4	1	0.095	0	NA
co-factor and vitamine metabolism : folate & vitamine K	9	0	NA	1	0.286
co-factor and vitamine metabolism : iron-sulphur clusters	13	0	NA	2	0.080
co-factor and vitamine metabolism : molybdenum cofactor	13	0	NA	2	0.080
co-factor and vitamine metabolism : riboflavin	14	1	0.294	1	0.408
alcohol dehydrogenases	7	1	0.160	0	NA
miscellaneous acid and other phosphatases	90	0	NA	5	0.236
miscellaneous beta 1,3 glucan hydrolases	89	0	NA	1	0.965
miscellaneous cytochrome P450	249	8	0.271	7	0.813
miscellaneous dynamin	20	0	NA	1	0.527
miscellaneous GCN5-related N-acetyltransferase	35	3	0.054	0	NA
miscellaneous GDSL-motif lipase	118	3	0.557	4	0.634
miscellaneous gluco- galacto- and mannosidases	86	3	0.355	4	0.389
miscellaneous glutathione S transferases	77	3	0.294	0	NA
miscellaneous invertase pectin methylesterase inhibitor family protein	28	4	0.005	0	NA
miscellaneous misc2	60	0	NA	1	0.895
miscellaneous myrosinases-lectin-jacalin	81	1	0.867	2	0.803
miscellaneous nitrilases, nitrile lyases, berberine bridge enzymes, reticuline oxidases, troponine reductases	62	4	0.066	1	0.902
miscellaneous O-methyl transferases	14	0	NA	1	0.408
miscellaneous peroxidases	151	0	NA	8	0.192
miscellaneous plastocyanin-like	60	1	0.776	3	0.380
miscellaneous protease inhibitor/seed storage/lipid transfer protein (LTP) family protein	71	1	0.830	3	0.487
miscellaneous short chain dehydrogenase reductase	76	5	0.039	2	0.774
miscellaneous UDP glucosyl and glucoronyl transferases	358	6	0.877	15	0.338
misc : oxidases - copper, flavone etc :	140	4	0.452	6	0.410
Hormones	680	5	NA	18	0.945
abscisic acid metabolism	103	1	0.923	2	0.896
Auxin metabolism	237	1	0.997	4	0.976
brassinosteroid	47	0	NA	3	0.248
cytokinin metabolism	45	1	0.674	4	0.082
ethylene metabolism	140	2	0.862	2	0.967
gibberelin	54	0	NA	1	0.868
jasmonate	34	0	NA	2	0.357
Lipid metabolism	566	8	0.970	26	0.144
Exotic lipid metabolism	115	1	0.943	3	0.799
FA synthesis and FA elongation	140	0	NA	8	0.144
glyceral metabolism	7	0	NA	1	0.231
lipid degradation	169	3	0.788	11	0.048
Phospholipid synthesis	89	3	0.375	3	0.64
Triacylglycerol synthesis	4	1	0.095	0	NA
Metal handling	87	1	0.886	2	0.834
binding, chelation and storage	75	0	NA	2	0.768
regulation	12	1	0.258	0	NA
Mitochondria	192	7	0.195	4	0.926
mitochondrial electron transport ATP synthesis : alternative oxidase	6	0	NA	1	0.201
mitochondrial electron transport ATP synthesis : F1-ATPase	42	1	0.649	0	NA
mitochondrial electron transport / ATP synthesis : NADH-DH	57	1	0.758	0	NA
mitochondrial electron transport ATP synthesis : NADH-DH : type II	7	0	NA	1	0.231
mitochondrial electron transport ATP synthesis reductase	15	3	0.005	2	0.103
mitochondrial electron transport ATP synthesis : cytochrome c	19	2	0.078	0	NA
N-metabolism	49	0	NA	1	0.841
ammonia metabolism	13	0	NA	1	0.385
Photosynthesis	425	8	0.823	15	0.600
Calvin cycle	55	1	0.746	1	0.873
glu-tRNA synthetase	2	0	NA	1	0.072
GSA	8	0	NA	1	0.259
Photosystem carbon concentrating mechanism	39	1	0.622	4	0.054
Photosystems lightreaction	251	3	0.948	6	0.903
tetrapyrrole synthesis	8	3	0.001	1	0.259
uroporphyrinogen decarboxylase	6	0	NA	1	0.201
Polyamine metabolism	19	0	NA	2	0.153
polyamine metabolism: synthesis	15	0	NA	2	0.103
Proteins	4760	136	0.027	182	0.282
amino acid activation	113	10	0	6	0.236
assembly and cofactor ligation	31	0	NA	1	0.687
protein degradation	2082	45	0.840	85	0.164
protein folding	94	2	0.676	3	0.676
protein glycosylation	77	2	0.568	4	0.314
protein postranslational modification	1134	32	0.234	42	0.502
protein synthesis	847	30	0.030	27	0.804
protein targeting	396	16	0.037	14	0.597
Redox	291	4	0.930	7	0.913
ascorbate and glutathione	85	0	NA	4	0.381
dismutases and catalases	19	1	0.377	0	NA
glutaredoxins	61	1	0.781	0	NA
thioredoxin	103	2	0.724	3	0.735
RNA	4528	113	0.446	169	0.423
regulation of RNA transcription	3654	86	0.691	145	0.163
RNA binding	292	12	0.058	9	0.750
RNA processing	449	10	0.669	11	0.943
RNA transcription	157	6	0.191	4	0.833
Secondary metabolism	532	8	0.952	18	0.674
flavonoids	121	2	0.802	4	0.654
phenylpropanoids	159	1	0.981	6	0.532
secondary metabolism	159	5	0.353	6	0.532
simple phenols	22	0	NA	1	0.561
sulfur-containing	11	0	NA	1	0.338
Signalling	1716	52	0.069	71	0.160
calcium signalling	328	6	0.820	13	0.430
light signalling	141	4	0.458	7	0.262
MAP kinases signalling	53	2	0.376	0	NA
miscelaneous signalling	18	1	0.361	1	0.490
phosphinositides signalling	70	5	0.029	2	0.733
protein signalling-G	348	15	0.026	8	0.944
proteins signalling-14-3-3	26	2	0.133	3	0.069
receptor kinase signalling	673	13	0.848	32	0.083
signalling in sugar and nutrient physiology	41	3	0.079	2	0.448
signalling : lipids	6	0	NA	1	0.201
unspecified	15	1	0.312	2	0.103
Stresses	1171	26	0.733	36	0.887
abiotic stress	628	11	0.907	12	0.997
lactoylglutathione lyase	17	0	NA	2	0.128
biotic stress	523	15	0.308	22	0.287
Sulfur-assimilation	12	1	0.258	2	0.070
AKN	4	0	NA	2	0.008
ATPS	6	1	0.139	0	NA
Transport	1459	39	0.316	63	0.102
amino acids transport	114	3	0.534	4	0.607
calcium transport	28	2	0.150	3	0.082
cations transport	61	3	0.189	2	0.661
cyclic nucleotide or calcium regulated channels	20	0	NA	1	0.527
hormones	6	0	NA	2	0.018
major intrinsic Proteins	45	0	NA	2	0.496
metabolite transport at the envelope membrane	30	3	0.037	1	0.675
metabolite transport at the mitochondrial membrane	97	7	0.010	2	0.876
metal transport	96	3	0.421	1	0.973
NDP-sugars transport at the endoplasmic reticulum	15	1	0.312	1	0.430
peptides and oligopeptides	116	0	NA	4	0.621
phosphate	32	0	NA	2	0.330
potassium transport	73	2	0.539	5	0.130
sugars	125	1	0.956	6	0.312
transport.ABC transporters and multidrug resistance systems	166	4	0.586	10	0.086
transport miscelaneous	336	9	0.445	15	0.256
transport nucleotides	30	1	0.526	1	0.675
unspecified anions	38	0	NA	1	0.759
Tricarboxylic Acid Cycle	114	2	0.774	7	0.127
Carbonic anhydrases	9	0	NA	3	0.004
Tricarboxylic acid transformation	77	1	0.853	4	0.314
Tricarboxylic Acid transformation and Oganic transformation	16	1	0.329	0	NA
