# Supplementary material for: Independent introductions and admixtures have contributed to adaptation of European maize and its American counterparts
Source: PLoS Genet. 2017 Mar 16;13(3):e1006666. doi: 10.1371/journal.pgen.1006666 (PMC5373671; doi:10.1371/journal.pgen.1006666)
Supplement: S7 Table — (XLS) [file pgen.1006666.s020.xls]

## Sheet: Feuille1
S7 Table. Description of segments displaying significantly elevated rate of heterozygosity (heterozygous segments).
Chromosome (Chr), Start, Stop position of each segment are indicated together with the number of SNPs (S) within the segments, the rate of heterozygosity (Het) with associated P-values and overlapping annotated genes.
Het DH designates the rate of heterozygosity estimated from 10 Doubled Haploids, significance at the 5% threshold is indicated by *. Segments bearing less than 5 SNPs in DHs were eliminated from the analysis (no value).
Chr	Start	Stop	S	Het (%)	P-value	Het DH (%)	Genes	Genes	Genes
1	534,407	619,125	6	1.17	0.036064	0.00
1	629,371	762,301	53	0.79	0.003432	2.69*	GRMZM2G032104;GRMZM2G333069;GRMZM2G399700;GRMZM2G703460	GRMZM2G032104;GRMZM2G333069;GRMZM2G399700;GRMZM2G703460	GRMZM2G032104;GRMZM2G333069;GRMZM2G399700;GRMZM2G703460
1	841,392	842,449	8	1.54	0.002427
1	970,569	975,823	10	1.93	0.000031	0.00
1	1,008,069	1,008,837	12	1.02	0.021931	0.00
1	1,012,090	1,033,274	23	1.14	0.000612	0.00
1	1,156,467	1,457,930	24	1.10	0.000945	0.38	GRMZM2G002121;GRMZM2G026639;GRMZM2G058632;GRMZM2G483779	GRMZM2G002121;GRMZM2G026639;GRMZM2G058632;GRMZM2G483779	GRMZM2G002121;GRMZM2G026639;GRMZM2G058632;GRMZM2G483779
1	1,474,678	1,492,204	10	1.23	0.008620	0.00
1	1,524,007	1,540,916	20	1.40	0.000040	0.00
1	1,560,622	1,569,327	12	1.46	0.000645	0.43	GRMZM2G097229	GRMZM2G097229	GRMZM2G097229
1	1,571,934	1,599,858	16	1.32	0.000578	0.00
1	1,601,887	1,656,512	23	1.37	0.000019	1.30*
1	1,758,240	1,759,012	14	8.65	0.000000	0.00
1	1,776,928	1,777,710	18	1.27	0.000514	0.00
1	1,783,509	1,783,706	12	1.02	0.021931	0.00
1	1,784,573	1,784,749	8	1.32	0.009363	0.00
1	1,803,831	1,830,342	20	1.32	0.000139	0.00
1	1,907,187	1,917,996	44	1.32	0.000000
1	1,918,107	1,918,403	8	1.97	0.000118
1	1,930,571	1,931,547	16	1.54	0.000043
1	1,963,628	1,965,287	11	1.12	0.014081	0.00	GRMZM2G060296	GRMZM2G060296	GRMZM2G060296
1	2,024,305	2,030,779	13	1.35	0.001210	0.00
1	2,045,063	2,087,748	37	1.33	0.000000	0.00	GRMZM2G114469;GRMZM2G703466	GRMZM2G114469;GRMZM2G703466	GRMZM2G114469;GRMZM2G703466
1	2,390,850	2,393,369	8	1.32	0.009363	0.00
1	2,393,628	2,394,320	30	0.76	0.032940	0.00
1	2,394,444	2,405,141	23	0.99	0.004449	0.62	GRMZM2G459354	GRMZM2G459354	GRMZM2G459354
1	2,432,072	2,433,123	20	1.05	0.003716	0.00	GRMZM2G329177	GRMZM2G329177	GRMZM2G329177
1	2,495,636	2,656,139	52	1.45	0.000000	0.46	GRMZM2G052546	GRMZM2G052546	GRMZM2G052546
1	2,689,399	2,690,760	13	1.08	0.011706	0.00	GRMZM2G085691	GRMZM2G085691	GRMZM2G085691
1	2,691,168	2,691,656	10	1.05	0.026712	0.00	GRMZM2G085691	GRMZM2G085691	GRMZM2G085691
1	2,709,957	2,720,521	9	1.56	0.001260	0.00
1	2,736,480	2,736,683	6	1.46	0.009363		GRMZM2G085872	GRMZM2G085872	GRMZM2G085872
1	2,749,324	2,753,089	21	1.25	0.000236	0.00	GRMZM2G085885	GRMZM2G085885	GRMZM2G085885
1	2,753,170	2,756,629	8	2.63	0.000001	4.00*	GRMZM2G086269	GRMZM2G086269	GRMZM2G086269
1	2,785,300	2,785,511	8	1.10	0.031912	0.00	GRMZM2G042552	GRMZM2G042552	GRMZM2G042552
1	2,794,007	2,795,066	11	9.57	0.000000	4.29*	GRMZM2G042250	GRMZM2G042250	GRMZM2G042250
1	2,802,356	2,802,629	6	1.75	0.002213		GRMZM2G041881	GRMZM2G041881	GRMZM2G041881
1	2,802,972	2,803,276	11	1.28	0.004478	0.00	GRMZM2G041881	GRMZM2G041881	GRMZM2G041881
1	3,711,671	3,712,393	23	1.68	0.000000	0.00	GRMZM2G320099	GRMZM2G320099	GRMZM2G320099
1	4,133,582	4,135,060	9	24.17	0.000000
1	4,716,644	4,719,470	6	7.02	0.000000	0.00	GRMZM2G105415	GRMZM2G105415	GRMZM2G105415
1	4,719,664	4,719,775	6	7.02	0.000000		GRMZM2G105415	GRMZM2G105415	GRMZM2G105415
1	4,720,238	4,722,772	13	7.56	0.000000	0.00	GRMZM2G105415;GRMZM2G105436	GRMZM2G105415;GRMZM2G105436	GRMZM2G105415;GRMZM2G105436
1	4,993,791	4,994,088	12	1.02	0.021931	0.00	GRMZM2G070259	GRMZM2G070259	GRMZM2G070259
1	5,685,112	5,686,882	79	1.33	0.000000	0.16
1	5,686,936	5,687,350	10	1.40	0.002427	0.00
1	5,687,484	5,720,395	17	1.75	0.000001	0.00	GRMZM2G319022	GRMZM2G319022	GRMZM2G319022
1	5,723,306	5,729,586	15	1.17	0.003432	0.00	GRMZM2G319022	GRMZM2G319022	GRMZM2G319022
1	5,730,256	5,736,174	44	2.07	0.000000	0.00	GRMZM2G319022	GRMZM2G319022	GRMZM2G319022
1	5,736,628	5,740,219	15	3.51	0.000000	0.00	GRMZM2G319022	GRMZM2G319022	GRMZM2G319022
1	5,740,747	5,747,089	16	1.10	0.005300	0.00	GRMZM2G428184	GRMZM2G428184	GRMZM2G428184
1	5,812,521	5,812,955	8	1.10	0.031912		GRMZM2G371137	GRMZM2G371137	GRMZM2G371137
1	5,823,478	5,824,023	12	8.33	0.000000		GRMZM2G040158	GRMZM2G040158	GRMZM2G040158
1	5,876,659	5,986,380	26	1.35	0.000009	0.00	GRMZM2G065718;GRMZM2G105571	GRMZM2G065718;GRMZM2G105571	GRMZM2G065718;GRMZM2G105571
1	5,986,556	5,988,163	27	1.23	0.000049	0.00	GRMZM2G180951	GRMZM2G180951	GRMZM2G180951
1	5,989,220	5,990,740	8	1.54	0.002427		GRMZM2G180951	GRMZM2G180951	GRMZM2G180951
1	5,991,508	5,992,796	10	1.40	0.002427	0.00	GRMZM2G180951	GRMZM2G180951	GRMZM2G180951
1	6,001,471	6,067,397	22	1.28	0.000123	0.00	GRMZM2G057778;GRMZM2G180951	GRMZM2G057778;GRMZM2G180951	GRMZM2G057778;GRMZM2G180951
1	6,067,618	6,151,193	51	1.20	0.000000	0.00	GRMZM2G086707;GRMZM2G341918	GRMZM2G086707;GRMZM2G341918	GRMZM2G086707;GRMZM2G341918
1	6,170,704	6,171,235	8	1.32	0.009363	0.00	GRMZM2G143588	GRMZM2G143588	GRMZM2G143588
1	6,171,407	6,171,608	6	1.17	0.036064		GRMZM2G143588	GRMZM2G143588	GRMZM2G143588
1	6,186,962	6,195,555	18	1.46	0.000042	1.43*	GRMZM2G032852	GRMZM2G032852	GRMZM2G032852
1	6,196,089	6,197,004	14	1.13	0.006388	0.00	GRMZM2G032852	GRMZM2G032852	GRMZM2G032852
1	6,197,109	6,197,249	6	1.46	0.009363	0.00	GRMZM2G032852	GRMZM2G032852	GRMZM2G032852
1	6,221,780	6,223,786	7	13.03	0.000000	6.67*	GRMZM2G032409	GRMZM2G032409	GRMZM2G032409
1	6,224,276	6,243,206	36	0.93	0.001679	0.00	GRMZM2G031859;GRMZM2G032219;GRMZM2G032409	GRMZM2G031859;GRMZM2G032219;GRMZM2G032409	GRMZM2G031859;GRMZM2G032219;GRMZM2G032409
1	6,245,797	6,246,891	9	1.17	0.016404	0.00	GRMZM2G031859	GRMZM2G031859	GRMZM2G031859
1	6,534,215	6,535,679	10	1.23	0.008620		GRMZM5G887276	GRMZM5G887276	GRMZM5G887276
1	6,548,167	6,549,170	23	1.22	0.000205	0.00	GRMZM2G137312	GRMZM2G137312	GRMZM2G137312
1	6,549,389	6,569,188	19	1.02	0.006641	0.00	GRMZM2G137312;GRMZM2G137367;GRMZM2G137374	GRMZM2G137312;GRMZM2G137367;GRMZM2G137374	GRMZM2G137312;GRMZM2G137367;GRMZM2G137374
1	6,612,662	6,612,942	15	1.05	0.009602
1	6,613,330	6,777,111	9	1.36	0.004756	0.00
1	6,835,521	6,835,597	6	1.17	0.036064
1	6,837,691	6,837,983	10	1.23	0.008620	0.00	GRMZM2G092923	GRMZM2G092923	GRMZM2G092923
1	6,842,173	6,845,619	28	1.07	0.000637	0.00	GRMZM2G392956	GRMZM2G392956	GRMZM2G392956
1	6,846,522	6,847,526	19	1.20	0.000847	0.00	GRMZM2G392956	GRMZM2G392956	GRMZM2G392956
1	6,849,233	6,850,291	10	1.40	0.002427	0.00	GRMZM2G392956	GRMZM2G392956	GRMZM2G392956
1	6,885,416	6,885,608	16	1.10	0.005300
1	7,042,967	7,043,126	6	1.46	0.009363		GRMZM2G020548	GRMZM2G020548	GRMZM2G020548
1	7,045,178	7,045,942	10	1.40	0.002427	0.00	GRMZM2G020548	GRMZM2G020548	GRMZM2G020548
1	7,056,497	7,074,089	14	1.25	0.002122	5.65*	GRMZM2G409997	GRMZM2G409997	GRMZM2G409997
1	8,619,570	8,622,299	26	1.42	0.000003	0.00	GRMZM2G171181;GRMZM2G171324	GRMZM2G171181;GRMZM2G171324	GRMZM2G171181;GRMZM2G171324
1	9,195,409	9,214,701	14	2.76	0.000000	5.22*
1	9,426,739	9,429,644	22	1.12	0.001136	0.00	GRMZM2G107679	GRMZM2G107679	GRMZM2G107679
1	9,910,673	9,910,777	8	3.29	0.000000
1	10,434,546	10,487,218	14	2.88	0.000000	0.00	GRMZM2G142938	GRMZM2G142938	GRMZM2G142938
1	11,363,830	11,391,927	24	24.05	0.000000	17.60*	AC209858.4_FG002	AC209858.4_FG002	AC209858.4_FG002
1	12,310,647	12,311,491	19	1.20	0.000847	0.00	GRMZM2G038982	GRMZM2G038982	GRMZM2G038982
1	12,395,738	12,396,433	27	1.30	0.000015	0.00
1	12,517,191	12,517,935	13	1.35	0.001210	0.00	GRMZM2G165998	GRMZM2G165998	GRMZM2G165998
1	12,579,965	12,581,371	11	13.72	0.000000		GRMZM5G880418	GRMZM5G880418	GRMZM5G880418
1	12,582,333	12,591,199	9	6.82	0.000000
1	12,663,859	12,665,460	19	1.29	0.000269	0.00
1	12,665,479	12,667,740	37	0.95	0.000989	0.00
1	12,668,459	12,672,895	6	1.75	0.002213	0.00
1	12,673,051	12,720,378	73	1.13	0.000000	0.00
1	12,721,414	12,723,603	20	1.32	0.000139	0.00
1	12,723,683	12,724,426	18	1.27	0.000514	0.00
1	12,724,548	12,725,604	25	0.84	0.019214	0.00
1	12,726,737	12,730,585	10	1.23	0.008620	0.00
1	12,790,270	12,795,950	8	1.32	0.009363	0.00
1	12,901,634	12,910,634	7	1.25	0.018170	0.00
1	12,947,900	12,950,614	10	9.47	0.000000	7.69*	GRMZM2G031718	GRMZM2G031718	GRMZM2G031718
1	12,978,304	12,979,066	13	1.48	0.000331	0.00	GRMZM2G172410	GRMZM2G172410	GRMZM2G172410
1	13,034,139	13,395,785	94	5.52	0.000000	1.58*	AC186417.3_FG004;AC186417.3_FG006;AC187207.3_FG006;AC195260.2_FG007;GRMZM2G008627;GRMZM2G008696;GRMZM2G061812;GRMZM2G181497;GRMZM2G377311;GRMZM2G541687;GRMZM2G703500	AC186417.3_FG004;AC186417.3_FG006;AC187207.3_FG006;AC195260.2_FG007;GRMZM2G008627;GRMZM2G008696;GRMZM2G061812;GRMZM2G181497;GRMZM2G377311;GRMZM2G541687;GRMZM2G703500	AC186417.3_FG004;AC186417.3_FG006;AC187207.3_FG006;AC195260.2_FG007;GRMZM2G008627;GRMZM2G008696;GRMZM2G061812;GRMZM2G181497;GRMZM2G377311;GRMZM2G541687;GRMZM2G703500
1	13,685,042	13,686,510	24	0.80	0.032311	0.00	GRMZM2G417455	GRMZM2G417455	GRMZM2G417455
1	13,687,130	13,687,185	6	1.17	0.036064		GRMZM2G417455	GRMZM2G417455	GRMZM2G417455
1	13,790,930	13,802,682	35	0.95	0.001222	1.20*	GRMZM2G314133	GRMZM2G314133	GRMZM2G314133
1	13,865,184	13,866,031	6	1.17	0.036064		GRMZM2G037912	GRMZM2G037912	GRMZM2G037912
1	13,990,705	13,994,164	14	1.25	0.002122	0.00	GRMZM2G123986	GRMZM2G123986	GRMZM2G123986
1	14,100,646	14,104,169	21	0.92	0.013346	0.00	GRMZM2G124051;GRMZM5G850455	GRMZM2G124051;GRMZM5G850455	GRMZM2G124051;GRMZM5G850455
1	14,105,365	14,119,098	30	1.17	0.000068	0.00	GRMZM2G124143;GRMZM2G424020	GRMZM2G124143;GRMZM2G424020	GRMZM2G124143;GRMZM2G424020
1	14,378,169	14,378,273	7	14.54	0.000000
1	14,378,285	14,378,418	6	1.17	0.036064
1	14,508,732	14,509,012	6	3.51	0.000000
1	14,509,619	14,512,060	13	1.21	0.003982	0.00	GRMZM2G091916	GRMZM2G091916	GRMZM2G091916
1	14,512,130	14,512,652	9	1.36	0.004756	0.00
1	14,512,913	14,578,960	21	1.17	0.000717	0.45	GRMZM2G091921	GRMZM2G091921	GRMZM2G091921
1	14,653,861	14,673,746	6	1.17	0.036064	0.00
1	14,674,490	14,676,773	13	1.08	0.011706		GRMZM2G136113	GRMZM2G136113	GRMZM2G136113
1	14,677,970	14,678,667	12	1.17	0.007547		GRMZM2G136113	GRMZM2G136113	GRMZM2G136113
1	14,678,715	14,679,257	20	1.14	0.001322		GRMZM2G136113	GRMZM2G136113	GRMZM2G136113
1	14,680,457	14,680,617	9	1.36	0.004756		GRMZM2G136113	GRMZM2G136113	GRMZM2G136113
1	14,680,709	14,681,576	13	1.21	0.003982		GRMZM2G136113	GRMZM2G136113	GRMZM2G136113
1	14,709,604	14,712,930	38	1.20	0.000004	0.00
1	14,759,866	14,759,962	7	1.50	0.004756
1	14,760,480	14,761,845	7	1.75	0.001136
1	14,805,970	14,806,913	18	1.27	0.000514	0.00	GRMZM2G162725	GRMZM2G162725	GRMZM2G162725
1	14,806,977	14,807,760	8	1.10	0.031912	0.00	GRMZM2G162725	GRMZM2G162725	GRMZM2G162725
1	14,808,520	14,817,373	26	1.28	0.000030	0.00	GRMZM2G162725	GRMZM2G162725	GRMZM2G162725
1	14,855,524	14,863,982	63	1.64	0.000000	0.29	GRMZM2G162764	GRMZM2G162764	GRMZM2G162764
1	14,863,999	14,898,337	26	1.48	0.000001	0.00	GRMZM2G162776	GRMZM2G162776	GRMZM2G162776
1	14,905,484	14,925,742	36	2.29	0.000000	0.62	GRMZM2G162800	GRMZM2G162800	GRMZM2G162800
1	15,135,998	15,136,734	8	20.18	0.000000	21.67*	GRMZM2G035156	GRMZM2G035156	GRMZM2G035156
1	16,333,501	16,333,870	7	14.04	0.000000		GRMZM5G855347	GRMZM5G855347	GRMZM5G855347
1	17,677,438	17,678,079	6	28.65	0.000000		GRMZM2G410623	GRMZM2G410623	GRMZM2G410623
1	17,857,921	17,858,743	11	15.95	0.000000	18.12*
1	18,824,906	18,825,138	7	1.75	0.001136
1	19,094,717	19,103,397	9	1.17	0.016404	0.00	GRMZM2G006626;GRMZM2G006631	GRMZM2G006626;GRMZM2G006631	GRMZM2G006626;GRMZM2G006631
1	19,298,600	19,298,919	19	1.20	0.000847	0.00
1	21,470,308	21,470,865	11	20.26	0.000000		GRMZM2G004422	GRMZM2G004422	GRMZM2G004422
1	21,699,528	21,699,791	8	1.32	0.009363	6.67*
1	21,699,947	21,700,912	15	1.99	0.000000	0.48
1	21,757,290	21,757,503	10	9.30	0.000000		GRMZM2G114055	GRMZM2G114055	GRMZM2G114055
1	23,200,234	23,200,452	6	4.97	0.000000
1	23,217,492	23,218,280	19	7.48	0.000000	17.22*	GRMZM2G005844	GRMZM2G005844	GRMZM2G005844
1	23,618,803	23,643,393	8	5.26	0.000000	11.11*
1	26,445,345	26,495,094	19	1.57	0.000006	0.00
1	29,359,514	29,359,954	7	2.26	0.000041		GRMZM2G012126	GRMZM2G012126	GRMZM2G012126
1	29,465,759	29,494,518	6	1.75	0.002213		AC190934.3_FG003	AC190934.3_FG003	AC190934.3_FG003
1	29,965,659	30,053,235	7	27.57	0.000000	2.04*	GRMZM2G110131;GRMZM2G317317;GRMZM2G548849;GRMZM5G896413	GRMZM2G110131;GRMZM2G317317;GRMZM2G548849;GRMZM5G896413	GRMZM2G110131;GRMZM2G317317;GRMZM2G548849;GRMZM5G896413
1	32,092,942	32,093,120	6	1.17	0.036064		GRMZM2G152663	GRMZM2G152663	GRMZM2G152663
1	34,257,598	34,258,130	6	1.17	0.036064
1	34,258,874	34,260,663	22	2.07	0.000000	0.00
1	34,605,309	34,605,451	8	1.10	0.031912
1	34,824,475	34,824,673	10	1.05	0.026712		GRMZM2G087275	GRMZM2G087275	GRMZM2G087275
1	35,193,239	35,193,381	6	1.46	0.009363	0.00
1	35,833,714	35,834,032	8	1.10	0.031912
1	37,405,625	37,406,998	12	10.67	0.000000
1	38,250,429	38,252,194	14	3.01	0.000000	0.00	GRMZM2G049041	GRMZM2G049041	GRMZM2G049041
1	39,036,372	39,039,608	18	23.59	0.000000	7.31*	GRMZM2G160198	GRMZM2G160198	GRMZM2G160198
1	40,056,652	40,056,698	9	1.56	0.001260
1	41,869,179	41,869,952	10	8.07	0.000000
1	43,106,402	43,106,727	15	1.05	0.009602		GRMZM2G338131	GRMZM2G338131	GRMZM2G338131
1	43,106,824	43,107,648	10	1.05	0.026712	0.00	GRMZM2G338131	GRMZM2G338131	GRMZM2G338131
1	43,107,698	43,108,796	24	1.46	0.000003	0.00	GRMZM2G338131	GRMZM2G338131	GRMZM2G338131
1	44,503,880	44,504,750	17	23.22	0.000000
1	47,131,155	47,132,250	6	14.91	0.000000		GRMZM2G095043	GRMZM2G095043	GRMZM2G095043
1	47,386,735	47,387,091	6	6.73	0.000000
1	48,655,623	48,660,164	12	1.32	0.002322	0.00	GRMZM2G013957	GRMZM2G013957	GRMZM2G013957
1	51,284,286	51,284,613	6	1.17	0.036064
1	51,284,827	51,285,061	8	1.10	0.031912	0.00
1	51,288,296	51,289,809	13	3.24	0.000000	10.00*	GRMZM2G385931	GRMZM2G385931	GRMZM2G385931
1	56,748,784	56,751,499	9	7.02	0.000000	7.78*	GRMZM2G010823	GRMZM2G010823	GRMZM2G010823
1	56,964,432	56,964,788	10	5.79	0.000000	0.00	GRMZM2G353147	GRMZM2G353147	GRMZM2G353147
1	57,106,437	57,106,531	9	19.88	0.000000
1	58,230,627	58,233,989	8	3.07	0.000000	0.00
1	58,255,021	58,255,466	6	13.74	0.000000
1	58,292,041	58,293,341	12	13.45	0.000000
1	59,673,488	59,674,048	16	21.60	0.000000	17.00*	GRMZM2G124576	GRMZM2G124576	GRMZM2G124576
1	59,674,132	59,674,513	8	23.68	0.000000	17.50*	GRMZM2G124576	GRMZM2G124576	GRMZM2G124576
1	61,629,245	61,629,535	7	1.25	0.018170		GRMZM5G898740	GRMZM5G898740	GRMZM5G898740
1	63,325,141	63,325,336	7	2.26	0.000041	3.33*
1	63,354,853	63,355,397	7	2.26	0.000041	1.67*	GRMZM2G040954	GRMZM2G040954	GRMZM2G040954
1	65,625,027	65,658,647	13	5.67	0.000000	8.46*	AC187800.4_FG003;GRMZM2G350312	AC187800.4_FG003;GRMZM2G350312	AC187800.4_FG003;GRMZM2G350312
1	65,680,185	65,680,382	12	11.70	0.000000		GRMZM2G051836	GRMZM2G051836	GRMZM2G051836
1	66,306,864	66,311,419	28	1.94	0.000000	0.22	GRMZM2G311036	GRMZM2G311036	GRMZM2G311036
1	66,395,197	66,395,474	13	1.35	0.001210	0.00
1	67,523,773	67,523,950	6	2.92	0.000002		GRMZM2G410479	GRMZM2G410479	GRMZM2G410479
1	67,990,742	67,991,043	8	2.63	0.000001	0.00
1	71,102,302	71,102,819	7	1.25	0.018170	0.00	GRMZM5G811373	GRMZM5G811373	GRMZM5G811373
1	71,102,958	71,149,492	26	1.21	0.000092	6.40*	GRMZM5G811373;GRMZM5G862467	GRMZM5G811373;GRMZM5G862467	GRMZM5G811373;GRMZM5G862467
1	79,321,476	79,329,637	41	16.86	0.000000	15.61*	GRMZM2G456401;GRMZM5G826389	GRMZM2G456401;GRMZM5G826389	GRMZM2G456401;GRMZM5G826389
1	81,209,619	81,342,341	6	9.06	0.000000	0.00	GRMZM2G066441;GRMZM2G145069;GRMZM2G148695	GRMZM2G066441;GRMZM2G145069;GRMZM2G148695	GRMZM2G066441;GRMZM2G145069;GRMZM2G148695
1	87,763,631	87,763,738	15	1.52	0.000085
1	93,622,575	93,623,170	6	1.17	0.036064
1	101,182,893	101,183,155	6	6.14	0.000000
1	104,037,386	104,037,502	7	5.76	0.000000
1	107,011,757	107,011,863	6	25.73	0.000000
1	107,297,087	107,298,348	11	59.33	0.000000	60.00*
1	116,770,252	116,771,879	12	4.39	0.000000		GRMZM2G423315	GRMZM2G423315	GRMZM2G423315
1	117,091,811	117,092,003	8	1.97	0.000118
1	118,957,209	118,978,263	14	7.14	0.000000	0.00
1	120,217,789	120,247,854	15	10.64	0.000000	15.79*	GRMZM2G109814	GRMZM2G109814	GRMZM2G109814
1	127,974,680	127,988,379	10	1.23	0.008620		GRMZM2G331539	GRMZM2G331539	GRMZM2G331539
1	139,800,156	139,800,263	11	15.15	0.000000	0.00	GRMZM2G167584	GRMZM2G167584	GRMZM2G167584
1	140,765,121	140,766,885	13	24.83	0.000000	42.50*
1	141,261,350	141,262,988	9	24.37	0.000000	36.88*
1	141,843,116	141,844,661	6	1.17	0.036064	0.00
1	141,861,120	141,862,767	13	1.08	0.011706	0.00
1	141,863,249	141,865,496	15	1.05	0.009602	0.00
1	141,867,451	141,869,655	12	1.02	0.021931
1	141,882,001	141,882,827	6	1.17	0.036064
1	141,924,069	141,925,862	37	0.76	0.020533	0.00
1	141,931,674	142,011,522	8	1.10	0.031912		GRMZM2G028114;GRMZM2G053531	GRMZM2G028114;GRMZM2G053531	GRMZM2G028114;GRMZM2G053531
1	142,640,797	142,642,934	10	1.40	0.002427	0.00
1	142,713,076	142,713,861	8	1.32	0.009363		GRMZM2G045668	GRMZM2G045668	GRMZM2G045668
1	143,136,312	143,141,145	8	1.32	0.009363	0.00
1	143,308,399	143,309,626	19	1.20	0.000847
1	143,309,773	143,310,292	12	1.46	0.000645
1	143,310,604	143,310,867	8	1.10	0.031912
1	143,310,921	143,311,205	9	1.17	0.016404
1	143,312,823	143,313,274	12	1.02	0.021931
1	143,339,836	143,340,354	12	1.02	0.021931
1	143,343,681	143,344,168	17	1.03	0.008209
1	143,792,274	143,793,269	11	1.28	0.004478		GRMZM2G100381	GRMZM2G100381	GRMZM2G100381
1	146,381,757	146,382,036	12	2.34	0.000000
1	146,756,360	146,757,266	6	1.17	0.036064
1	148,236,377	148,237,273	15	10.53	0.000000
1	149,598,924	149,599,555	6	3.80	0.000000
1	150,226,510	150,228,378	9	19.30	0.000000	0.00
1	150,484,978	150,485,027	7	1.50	0.004756	8.57*	GRMZM2G007146	GRMZM2G007146	GRMZM2G007146
1	153,239,652	153,239,986	13	20.11	0.000000	41.00*
1	153,334,463	153,344,922	6	18.71	0.000000
1	153,428,043	153,573,791	6	1.17	0.036064	0.00	AC212576.4_FG001	AC212576.4_FG001	AC212576.4_FG001
1	153,618,490	153,618,565	6	74.85	0.000000
1	155,870,869	155,871,157	19	25.58	0.000000	20.91*
1	159,360,828	159,425,517	6	18.42	0.000000	0.20
1	159,974,714	159,975,289	6	3.51	0.000000		GRMZM2G137786	GRMZM2G137786	GRMZM2G137786
1	160,450,970	160,451,128	8	28.73	0.000000		GRMZM2G081151	GRMZM2G081151	GRMZM2G081151
1	162,465,219	162,465,478	7	43.36	0.000000		GRMZM2G476637	GRMZM2G476637	GRMZM2G476637
1	164,481,555	164,481,778	8	2.19	0.000022	0.00
1	165,560,457	165,560,733	6	5.26	0.000000	11.43*
1	165,620,752	165,620,928	8	3.51	0.000000	6.32*
1	167,481,414	167,482,214	8	28.73	0.000000
1	167,512,972	167,514,574	10	19.30	0.000000
1	171,274,749	171,276,468	13	4.86	0.000000
1	172,020,805	172,021,498	8	2.63	0.000001	11.67*	GRMZM2G117240	GRMZM2G117240	GRMZM2G117240
1	172,811,960	172,812,381	6	1.17	0.036064		GRMZM2G049088	GRMZM2G049088	GRMZM2G049088
1	172,920,138	172,920,958	22	13.72	0.000000
1	173,867,404	173,869,887	13	5.40	0.000000
1	175,964,599	175,965,364	26	7.89	0.000000	9.29*
1	177,420,145	177,423,254	9	39.38	0.000000	5.71*	GRMZM5G860569	GRMZM5G860569	GRMZM5G860569
1	177,443,263	177,443,504	8	36.18	0.000000	54.29*
1	177,502,116	177,505,435	12	22.81	0.000000	13.33*	GRMZM2G518381	GRMZM2G518381	GRMZM2G518381
1	178,407,841	178,409,023	20	2.63	0.000000	25.45*
1	178,409,644	178,420,922	12	4.97	0.000000
1	181,462,099	181,464,908	9	16.57	0.000000
1	181,561,526	181,565,825	6	1.75	0.002213
1	182,047,144	182,047,884	9	12.09	0.000000
1	183,501,125	183,501,478	8	2.85	0.000000
1	188,187,496	188,218,827	10	10.18	0.000000
1	191,201,089	191,201,232	6	6.43	0.000000	8.33*	GRMZM2G076257	GRMZM2G076257	GRMZM2G076257
1	192,278,223	192,278,667	7	2.76	0.000001
1	193,876,931	193,877,271	6	6.14	0.000000		GRMZM2G114841	GRMZM2G114841	GRMZM2G114841
1	194,429,360	194,430,586	7	2.26	0.000041	0.00
1	194,736,471	194,757,249	33	1.44	0.000000	0.00	GRMZM2G436319;GRMZM5G886044	GRMZM2G436319;GRMZM5G886044	GRMZM2G436319;GRMZM5G886044
1	194,757,383	194,757,747	6	1.75	0.002213	0.00	GRMZM5G886044	GRMZM5G886044	GRMZM5G886044
1	195,707,726	195,708,636	44	6.78	0.000000	0.00
1	196,440,970	196,441,096	6	1.17	0.036064		GRMZM2G069594	GRMZM2G069594	GRMZM2G069594
1	198,583,142	198,583,497	12	47.81	0.000000
1	200,001,953	200,002,946	10	12.11	0.000000	18.82*	GRMZM2G442763	GRMZM2G442763	GRMZM2G442763
1	202,979,275	202,979,322	7	1.25	0.018170
1	207,315,590	207,315,987	14	5.14	0.000000
1	210,634,875	210,636,591	18	4.00	0.000000	2.50*
1	210,636,999	210,637,164	7	5.51	0.000000	0.00
1	212,538,051	212,538,271	13	0.94	0.032781	0.00
1	213,152,042	213,152,652	9	5.46	0.000000	0.00	GRMZM2G108600	GRMZM2G108600	GRMZM2G108600
1	213,153,090	213,153,303	6	1.75	0.002213		GRMZM2G108600	GRMZM2G108600	GRMZM2G108600
1	213,219,601	213,220,796	18	4.58	0.000000	0.00
1	213,283,405	213,283,832	6	2.92	0.000002
1	213,348,610	213,397,861	29	0.97	0.002325	0.00
1	213,415,851	213,418,582	15	1.40	0.000322
1	213,418,733	213,419,247	7	1.75	0.001136
1	213,420,540	213,421,340	23	0.92	0.010499
1	213,446,554	213,448,419	24	1.02	0.002429
1	213,457,939	213,458,374	9	1.36	0.004756
1	213,462,732	213,462,997	12	1.02	0.021931
1	213,704,661	213,722,743	28	0.75	0.041135	0.00
1	213,808,875	213,919,231	71	1.90	0.000000	0.62	AC213629.3_FG005;GRMZM2G069656;GRMZM2G079123	AC213629.3_FG005;GRMZM2G069656;GRMZM2G079123	AC213629.3_FG005;GRMZM2G069656;GRMZM2G079123
1	213,980,934	213,983,366	42	0.84	0.004102	0.00
1	213,984,613	213,986,964	19	1.39	0.000078
1	214,018,846	214,026,036	21	0.84	0.031521	5.45*
1	214,026,769	214,027,962	27	1.95	0.000000
1	214,028,999	214,053,491	36	1.07	0.000108	0.35
1	214,053,765	214,097,939	15	1.17	0.003432	0.00
1	214,098,102	214,117,180	63	1.62	0.000000	0.00	GRMZM2G160560;GRMZM5G842990	GRMZM2G160560;GRMZM5G842990	GRMZM2G160560;GRMZM5G842990
1	214,238,942	214,240,184	16	0.88	0.036230	0.00	GRMZM2G459391	GRMZM2G459391	GRMZM2G459391
1	214,363,558	214,363,612	6	1.46	0.009363
1	214,363,697	214,366,242	13	1.62	0.000083
1	214,419,649	214,425,656	34	0.88	0.004722
1	214,429,352	214,433,546	42	1.96	0.000000
1	214,437,975	214,466,152	84	1.00	0.000000		GRMZM2G052123	GRMZM2G052123	GRMZM2G052123
1	214,524,904	214,525,434	14	1.13	0.006388
1	214,532,088	214,574,993	60	1.05	0.000001	30.00*	GRMZM2G536825	GRMZM2G536825	GRMZM2G536825
1	214,575,135	214,598,509	35	0.90	0.002784
1	214,651,627	214,652,453	33	0.96	0.001513	0.00
1	214,652,801	214,654,122	24	0.80	0.032311	0.00
1	214,671,454	214,682,438	50	1.40	0.000000	0.38	GRMZM2G127232	GRMZM2G127232	GRMZM2G127232
1	214,696,531	214,724,192	68	1.47	0.000000	0.00	GRMZM2G058702;GRMZM2G058783;GRMZM2G358693	GRMZM2G058702;GRMZM2G058783;GRMZM2G358693	GRMZM2G058702;GRMZM2G058783;GRMZM2G358693
1	214,724,423	214,775,009	54	2.24	0.000000	0.24	GRMZM2G358693	GRMZM2G358693	GRMZM2G358693
1	214,775,071	214,777,536	15	1.99	0.000000	0.00	AC217050.4_FG004	AC217050.4_FG004	AC217050.4_FG004
1	214,778,288	214,824,891	10	1.58	0.000640	0.00	AC217050.4_FG004	AC217050.4_FG004	AC217050.4_FG004
1	214,827,266	214,828,064	9	1.56	0.001260	0.00
1	214,828,616	214,833,680	10	2.46	0.000000	0.00
1	214,834,914	214,835,150	12	1.46	0.000645	0.00
1	214,837,154	214,839,489	8	1.54	0.002427	0.00
1	214,839,798	214,844,694	12	3.22	0.000000	0.91	AC217050.4_FG001	AC217050.4_FG001	AC217050.4_FG001
1	214,845,239	214,845,579	9	2.73	0.000000	0.00	AC217050.4_FG001	AC217050.4_FG001	AC217050.4_FG001
1	214,887,363	214,888,254	11	1.91	0.000016	0.00	AC217050.4_FG007	AC217050.4_FG007	AC217050.4_FG007
1	214,892,607	214,895,156	16	1.21	0.001852	0.00	AC217050.4_FG007	AC217050.4_FG007	AC217050.4_FG007
1	214,895,620	214,895,880	11	1.91	0.000016	0.00
1	214,899,570	214,900,827	31	1.36	0.000001	0.00	AC217050.4_FG006	AC217050.4_FG006	AC217050.4_FG006
1	214,924,076	214,926,706	19	1.66	0.000001	0.00	GRMZM2G124203	GRMZM2G124203	GRMZM2G124203
1	214,926,824	214,927,544	9	1.36	0.004756		GRMZM2G124203	GRMZM2G124203	GRMZM2G124203
1	214,929,734	214,929,983	19	1.48	0.000021	0.00
1	214,977,269	214,977,434	10	1.05	0.026712
1	214,977,576	214,977,811	6	1.46	0.009363	0.00
1	214,978,272	215,088,579	19	1.11	0.002427	0.00	AC203090.3_FG005;AC217376.3_FG001;AC217376.3_FG004;GRMZM2G056815	AC203090.3_FG005;AC217376.3_FG001;AC217376.3_FG004;GRMZM2G056815	AC203090.3_FG005;AC217376.3_FG001;AC217376.3_FG004;GRMZM2G056815
1	215,118,163	215,123,180	39	1.17	0.000006	0.00
1	215,123,225	215,151,068	24	1.54	0.000001	0.00
1	215,152,041	215,154,272	37	2.09	0.000000	0.00
1	215,155,250	215,173,343	90	2.32	0.000000	0.00
1	215,196,990	215,197,168	19	0.92	0.016679	0.00
1	215,197,254	215,199,701	58	1.39	0.000000	0.00
1	215,199,770	215,200,092	9	2.34	0.000002	0.00
1	215,204,035	215,205,304	8	1.54	0.002427	0.00	GRMZM2G092595	GRMZM2G092595	GRMZM2G092595
1	215,206,515	215,206,921	8	1.54	0.002427		GRMZM2G092595	GRMZM2G092595	GRMZM2G092595
1	215,207,215	215,210,566	16	1.64	0.000011	0.00	GRMZM2G092595	GRMZM2G092595	GRMZM2G092595
1	215,336,058	215,336,116	7	1.50	0.004756
1	215,400,555	215,401,735	9	2.92	0.000000	0.33
1	215,444,297	215,447,088	10	1.93	0.000031		GRMZM2G095931	GRMZM2G095931	GRMZM2G095931
1	215,447,664	215,598,266	11	1.12	0.014081	0.00	AC199826.4_FG003;GRMZM2G095931	AC199826.4_FG003;GRMZM2G095931	AC199826.4_FG003;GRMZM2G095931
1	215,598,354	215,601,123	21	1.67	0.000000	0.00
1	215,601,301	215,602,044	14	2.38	0.000000	0.00
1	215,602,078	215,602,564	9	1.95	0.000061	0.00
1	215,602,677	215,604,236	43	1.84	0.000000	0.00
1	215,604,320	215,604,688	12	2.34	0.000000	0.00
1	215,604,931	215,605,430	7	2.01	0.000231	0.00
1	215,651,363	215,722,395	130	2.29	0.000000	0.06
1	215,723,418	215,725,242	27	1.95	0.000000
1	215,726,411	215,727,755	7	2.76	0.000001
1	215,731,229	215,731,421	7	2.26	0.000041
1	215,731,957	215,732,769	7	10.78	0.000000
1	215,734,925	215,742,095	9	3.12	0.000000
1	215,743,185	215,758,853	35	2.26	0.000000
1	215,761,066	215,765,344	51	1.89	0.000000	0.00	GRMZM2G135949	GRMZM2G135949	GRMZM2G135949
1	215,766,703	215,768,360	25	1.40	0.000005	0.00
1	215,768,529	215,768,687	8	1.32	0.009363
1	215,768,873	215,770,264	25	1.33	0.000017	0.00
1	215,772,956	215,776,543	12	2.05	0.000002	0.00
1	215,776,721	215,791,838	28	1.75	0.000000	0.48
1	215,791,871	215,792,115	11	2.55	0.000000	0.00
1	215,792,203	215,792,524	21	2.09	0.000000	0.00
1	215,792,547	215,792,647	6	2.05	0.000440
1	215,807,443	215,843,924	24	1.61	0.000000	0.00
1	215,843,996	215,844,408	32	1.48	0.000000	0.00
1	215,844,508	215,844,662	10	1.58	0.000640
1	215,844,769	215,845,140	37	1.75	0.000000	0.00
1	215,845,219	215,845,322	8	1.10	0.031912
1	215,845,538	215,845,663	9	1.75	0.000297
1	215,845,888	215,846,078	11	1.28	0.004478	0.00
1	215,846,224	215,846,630	11	1.28	0.004478	0.00
1	215,847,368	215,898,555	7	1.75	0.001136	0.00
1	215,899,878	215,900,182	8	1.10	0.031912	0.00
1	215,902,591	215,906,674	35	1.30	0.000001	0.00
1	215,983,255	215,983,620	8	1.32	0.009363		GRMZM2G485898	GRMZM2G485898	GRMZM2G485898
1	215,983,746	215,986,456	22	1.91	0.000000	0.00	GRMZM2G485898	GRMZM2G485898	GRMZM2G485898
1	215,986,546	215,989,782	55	1.53	0.000000	0.00	GRMZM2G485898	GRMZM2G485898	GRMZM2G485898
1	215,990,066	215,993,198	80	1.40	0.000000	0.00	GRMZM2G485898	GRMZM2G485898	GRMZM2G485898
1	215,993,312	215,996,159	30	1.23	0.000022	0.00	GRMZM2G485898	GRMZM2G485898	GRMZM2G485898
1	216,158,078	216,158,558	6	2.34	0.000075		GRMZM2G079805	GRMZM2G079805	GRMZM2G079805
1	216,158,712	216,159,740	22	1.67	0.000000	0.00	GRMZM2G079805	GRMZM2G079805	GRMZM2G079805
1	216,161,826	216,165,140	10	1.93	0.000031	0.00	GRMZM2G079805	GRMZM2G079805	GRMZM2G079805
1	216,302,892	216,310,188	8	1.10	0.031912	0.00
1	216,384,256	216,384,447	6	2.92	0.000002
1	216,573,918	216,582,388	18	0.88	0.029363	0.00	GRMZM2G324999	GRMZM2G324999	GRMZM2G324999
1	216,583,547	216,588,638	39	1.26	0.000001		GRMZM2G325026	GRMZM2G325026	GRMZM2G325026
1	216,616,783	216,638,107	48	1.54	0.000000
1	216,639,714	216,642,841	8	1.32	0.009363		GRMZM2G116971	GRMZM2G116971	GRMZM2G116971
1	216,642,942	216,644,112	22	1.52	0.000003		GRMZM2G116971	GRMZM2G116971	GRMZM2G116971
1	216,644,414	216,645,901	14	1.50	0.000168		GRMZM2G116971	GRMZM2G116971	GRMZM2G116971
1	216,647,122	216,671,117	30	2.69	0.000000	0.00	GRMZM2G106703;GRMZM2G116971;GRMZM2G116990	GRMZM2G106703;GRMZM2G116971;GRMZM2G116990	GRMZM2G106703;GRMZM2G116971;GRMZM2G116990
1	216,683,287	216,684,534	23	0.99	0.004449	0.00	GRMZM2G167651	GRMZM2G167651	GRMZM2G167651
1	216,686,489	216,687,901	31	0.96	0.001903	0.00	GRMZM2G167651	GRMZM2G167651	GRMZM2G167651
1	216,688,419	216,697,377	25	1.47	0.000001	0.00	GRMZM2G167651;GRMZM2G167669;GRMZM2G167694	GRMZM2G167651;GRMZM2G167669;GRMZM2G167694	GRMZM2G167651;GRMZM2G167669;GRMZM2G167694
1	216,761,783	216,766,959	34	0.98	0.000881	0.00	GRMZM2G169198	GRMZM2G169198	GRMZM2G169198
1	216,843,979	216,844,118	6	2.63	0.000011
1	216,847,149	216,847,254	8	1.54	0.002427
1	216,849,172	216,849,787	9	2.53	0.000000	0.00
1	216,850,029	216,850,466	7	1.75	0.001136
1	216,851,225	216,851,433	9	2.34	0.000002	0.00
1	216,851,592	216,851,644	7	2.51	0.000006	0.00
1	216,853,083	216,856,515	13	1.48	0.000331	0.00
1	216,869,799	216,871,023	33	1.01	0.000620	0.00
1	216,929,222	216,932,944	36	1.66	0.000000	0.00	GRMZM2G015642	GRMZM2G015642	GRMZM2G015642
1	216,997,704	217,000,514	14	2.13	0.000000	0.00
1	217,019,818	217,025,093	32	1.59	0.000000	0.00	GRMZM2G090542	GRMZM2G090542	GRMZM2G090542
1	217,031,921	217,032,062	7	2.51	0.000006		GRMZM2G090542	GRMZM2G090542	GRMZM2G090542
1	217,032,241	217,048,765	33	1.81	0.000000	1.11	GRMZM2G090542	GRMZM2G090542	GRMZM2G090542
1	217,056,026	217,059,799	53	1.36	0.000000	0.00	GRMZM2G090542	GRMZM2G090542	GRMZM2G090542
1	217,063,521	217,073,707	6	1.75	0.002213
1	217,073,902	217,104,600	12	2.19	0.000000	0.00
1	217,111,492	217,127,658	14	1.63	0.000042	0.00	GRMZM2G166186	GRMZM2G166186	GRMZM2G166186
1	217,132,671	217,132,836	13	1.35	0.001210
1	217,132,851	217,132,970	7	1.50	0.004756
1	217,135,911	217,137,711	44	0.84	0.003252
1	217,137,730	217,138,110	17	1.34	0.000298
1	217,140,802	217,141,444	19	1.39	0.000078
1	217,141,625	217,142,022	17	2.06	0.000000	0.00
1	217,142,025	217,143,617	42	1.38	0.000000
1	217,143,769	217,143,888	12	2.49	0.000000
1	217,144,157	217,152,190	6	1.75	0.002213	0.00
1	217,152,671	217,153,404	20	1.67	0.000001	0.00
1	217,153,454	217,153,511	7	2.76	0.000001	0.00
1	217,154,259	217,154,581	7	2.51	0.000006	0.00
1	217,154,608	217,154,724	6	2.63	0.000011
1	217,157,144	217,157,187	6	3.22	0.000000	0.00
1	217,157,314	217,157,520	7	2.76	0.000001
1	217,157,623	217,157,729	6	3.22	0.000000
1	217,158,057	217,158,127	9	2.14	0.000011	0.00
1	217,159,990	217,176,175	14	2.63	0.000000	1.33*
1	217,178,988	217,179,345	7	2.51	0.000006	0.00	GRMZM2G440313	GRMZM2G440313	GRMZM2G440313
1	217,180,285	217,181,010	19	1.48	0.000021	0.00	GRMZM2G440313	GRMZM2G440313	GRMZM2G440313
1	217,209,975	217,218,829	16	3.51	0.000000	1.36*	GRMZM2G141214	GRMZM2G141214	GRMZM2G141214
1	217,271,926	217,272,039	6	2.34	0.000075
1	217,272,311	217,274,777	12	1.02	0.021931		AC217910.3_FG006	AC217910.3_FG006	AC217910.3_FG006
1	217,282,120	217,293,548	87	2.08	0.000000	0.08
1	217,341,363	217,341,707	16	0.99	0.014545	0.00
1	217,346,676	217,420,107	7	1.75	0.001136	0.00
1	217,420,406	217,421,138	16	1.32	0.000578	0.00
1	217,421,274	217,421,357	7	3.01	0.000000	0.00
1	217,421,437	217,421,724	9	2.34	0.000002	0.00
1	217,453,228	217,458,320	26	1.48	0.000001	0.54
1	217,460,634	217,494,068	78	1.42	0.000000	0.00
1	217,494,178	217,509,464	9	1.36	0.004756	0.00
1	217,509,523	217,521,889	31	1.41	0.000000	0.00	GRMZM2G144547	GRMZM2G144547	GRMZM2G144547
1	217,571,605	217,571,760	19	1.20	0.000847	0.00
1	217,571,995	217,572,412	17	1.55	0.000022	0.00
1	217,573,371	217,589,795	7	1.25	0.018170	0.00	GRMZM2G061487	GRMZM2G061487	GRMZM2G061487
1	217,590,135	217,590,276	7	1.25	0.018170
1	217,590,351	217,653,832	53	1.72	0.000000	0.00
1	217,878,857	217,932,919	64	4.69	0.000000	2.72*	GRMZM2G093666;GRMZM2G149553	GRMZM2G093666;GRMZM2G149553	GRMZM2G093666;GRMZM2G149553
1	217,933,394	217,981,592	71	2.08	0.000000	1.34*	GRMZM2G093666	GRMZM2G093666	GRMZM2G093666
1	217,983,602	217,989,731	34	4.28	0.000000	1.00*
1	218,064,490	218,286,115	333	1.87	0.000000	0.26	GRMZM2G047124;GRMZM2G059985;GRMZM2G085249;GRMZM2G152408	GRMZM2G047124;GRMZM2G059985;GRMZM2G085249;GRMZM2G152408	GRMZM2G047124;GRMZM2G059985;GRMZM2G085249;GRMZM2G152408
1	218,300,325	218,357,757	218	1.71	0.000000	0.00	GRMZM2G138475	GRMZM2G138475	GRMZM2G138475
1	218,465,586	218,521,203	9	2.73	0.000000
1	218,563,171	218,564,698	21	1.75	0.000000	0.27	GRMZM2G308457	GRMZM2G308457	GRMZM2G308457
1	218,566,508	218,566,731	7	3.51	0.000000		GRMZM2G008226	GRMZM2G008226	GRMZM2G008226
1	218,647,486	218,648,161	18	1.95	0.000000	0.00
1	218,665,685	218,700,515	69	1.45	0.000000	0.00	GRMZM2G108277	GRMZM2G108277	GRMZM2G108277
1	218,700,572	218,702,566	34	1.34	0.000001	0.00
1	218,702,595	218,708,887	82	1.71	0.000000	0.00
1	218,710,594	218,715,368	24	1.39	0.000010	0.00
1	218,715,403	218,719,474	58	1.57	0.000000	0.00	GRMZM2G003304	GRMZM2G003304	GRMZM2G003304
1	218,719,627	218,730,701	71	1.93	0.000000	0.00	GRMZM2G003304	GRMZM2G003304	GRMZM2G003304
1	218,731,561	218,734,320	38	1.57	0.000000	2.35*
1	218,734,464	218,737,747	11	2.07	0.000003	0.00
1	218,738,135	218,738,365	8	3.07	0.000000	0.00
1	218,791,968	218,801,704	10	1.58	0.000640	0.00	GRMZM2G003426	GRMZM2G003426	GRMZM2G003426
1	218,884,723	218,887,534	18	2.63	0.000000	0.00	GRMZM2G452887	GRMZM2G452887	GRMZM2G452887
1	218,888,734	219,010,685	67	1.73	0.000000	0.14	GRMZM2G066757;GRMZM2G452887;GRMZM5G895175	GRMZM2G066757;GRMZM2G452887;GRMZM5G895175	GRMZM2G066757;GRMZM2G452887;GRMZM5G895175
1	219,013,782	219,021,562	21	1.42	0.000021
1	219,064,683	219,066,850	17	1.34	0.000298	0.00	GRMZM2G115635	GRMZM2G115635	GRMZM2G115635
1	219,067,899	219,072,874	67	1.05	0.000000	0.00	GRMZM2G115707	GRMZM2G115707	GRMZM2G115707
1	219,074,968	219,088,896	18	0.97	0.011706	0.00
1	219,097,659	219,098,477	20	1.14	0.001322	0.00
1	219,098,518	219,099,329	17	1.14	0.002892	1.54*
1	219,136,039	219,189,765	15	1.64	0.000021	0.00
1	219,196,219	219,196,674	6	2.63	0.000011	0.00
1	219,200,165	219,200,242	8	1.54	0.002427	0.00
1	219,200,531	219,200,641	6	2.05	0.000440	0.00
1	219,245,157	219,326,366	17	2.37	0.000000	0.00
1	219,332,694	219,375,689	34	2.22	0.000000	0.00	GRMZM2G146111;GRMZM2G146278;GRMZM5G894432	GRMZM2G146111;GRMZM2G146278;GRMZM5G894432	GRMZM2G146111;GRMZM2G146278;GRMZM5G894432
1	219,376,765	219,566,688	245	1.60	0.000000	0.54	GRMZM2G015967;GRMZM2G146278;GRMZM2G146286;GRMZM5G887243	GRMZM2G015967;GRMZM2G146278;GRMZM2G146286;GRMZM5G887243	GRMZM2G015967;GRMZM2G146278;GRMZM2G146286;GRMZM5G887243
1	219,576,010	219,591,105	27	1.69	0.000000
1	219,591,138	219,596,824	19	1.11	0.002427		GRMZM2G127396	GRMZM2G127396	GRMZM2G127396
1	219,597,092	219,646,824	50	0.95	0.000152		GRMZM2G127396	GRMZM2G127396	GRMZM2G127396
1	219,720,912	219,776,471	215	1.36	0.000000		GRMZM2G008663;GRMZM2G487629	GRMZM2G008663;GRMZM2G487629	GRMZM2G008663;GRMZM2G487629
1	219,791,035	219,793,914	13	1.62	0.000083		GRMZM2G487629	GRMZM2G487629	GRMZM2G487629
1	219,794,237	219,978,577	297	1.63	0.000000	0.00	GRMZM2G015925;GRMZM2G141707;GRMZM2G154114;GRMZM2G321010	GRMZM2G015925;GRMZM2G141707;GRMZM2G154114;GRMZM2G321010	GRMZM2G015925;GRMZM2G141707;GRMZM2G154114;GRMZM2G321010
1	219,981,329	219,981,470	8	1.75	0.000579	0.00
1	219,981,534	219,981,777	9	1.56	0.001260	0.00
1	219,982,196	219,984,324	30	0.94	0.003218	0.00
1	219,987,403	220,002,463	19	1.39	0.000078	3.33*
1	220,002,851	220,003,813	15	1.05	0.009602	0.00
1	220,004,283	220,007,446	39	0.99	0.000327	0.00	GRMZM2G074094	GRMZM2G074094	GRMZM2G074094
1	220,037,656	220,054,221	22	0.88	0.018170	0.00
1	220,055,772	220,066,788	30	1.40	0.000001	0.00	GRMZM2G136353	GRMZM2G136353	GRMZM2G136353
1	220,091,275	220,091,742	12	3.07	0.000000	0.00
1	220,091,779	220,092,575	20	2.89	0.000000	0.00
1	220,096,701	220,097,442	10	2.11	0.000006	0.00	GRMZM2G136439	GRMZM2G136439	GRMZM2G136439
1	220,097,813	220,100,903	36	1.51	0.000000	0.00	GRMZM2G136439;GRMZM2G469523	GRMZM2G136439;GRMZM2G469523	GRMZM2G136439;GRMZM2G469523
1	220,115,564	220,203,337	46	1.64	0.000000	0.44	GRMZM2G045688;GRMZM2G047153	GRMZM2G045688;GRMZM2G047153	GRMZM2G045688;GRMZM2G047153
1	220,203,642	220,262,123	38	1.71	0.000000	0.88*	GRMZM2G045688	GRMZM2G045688	GRMZM2G045688
1	220,262,152	220,307,092	63	1.70	0.000000	0.14
1	220,308,294	220,365,985	123	1.74	0.000000	0.00	AC200754.4_FG004;GRMZM2G032351;GRMZM2G355233	AC200754.4_FG004;GRMZM2G032351;GRMZM2G355233	AC200754.4_FG004;GRMZM2G032351;GRMZM2G355233
1	220,369,200	220,369,395	6	1.75	0.002213		GRMZM2G355233	GRMZM2G355233	GRMZM2G355233
1	220,371,514	220,372,180	16	2.41	0.000000	1.25*	GRMZM2G355233	GRMZM2G355233	GRMZM2G355233
1	220,404,544	220,406,774	11	1.44	0.001260	0.00
1	220,407,018	220,452,995	44	1.59	0.000000	0.00
1	220,453,035	220,473,493	32	2.14	0.000000	0.00
1	220,475,154	220,523,880	54	1.88	0.000000	0.00	AC217977.3_FG003	AC217977.3_FG003	AC217977.3_FG003
1	220,524,818	220,526,520	16	1.64	0.000011	0.00
1	220,527,025	220,527,087	6	1.17	0.036064
1	220,527,417	220,596,815	14	1.50	0.000168	0.00
1	220,598,905	220,639,531	34	3.87	0.000000	0.00	GRMZM5G800112	GRMZM5G800112	GRMZM5G800112
1	220,639,818	220,639,995	8	3.29	0.000000
1	220,763,090	220,763,536	9	1.56	0.001260	0.00
1	220,780,359	220,805,462	47	1.01	0.000056	1.17*	GRMZM2G101116	GRMZM2G101116	GRMZM2G101116
1	220,806,252	220,821,085	44	0.88	0.001532	0.00
1	220,821,235	220,826,118	71	1.24	0.000000	0.00	GRMZM2G101130	GRMZM2G101130	GRMZM2G101130
1	220,827,402	220,829,224	15	1.99	0.000000	0.00	GRMZM2G101140	GRMZM2G101140	GRMZM2G101140
1	220,829,455	220,847,974	27	1.95	0.000000	0.00
1	220,848,535	220,850,427	36	2.97	0.000000	1.28*	GRMZM2G466563	GRMZM2G466563	GRMZM2G466563
1	220,870,131	220,871,475	19	16.44	0.000000	7.14*
1	220,872,413	220,872,906	9	16.76	0.000000	9.29*
1	220,895,861	220,896,187	10	1.58	0.000640	0.00	GRMZM2G078022	GRMZM2G078022	GRMZM2G078022
1	220,896,225	220,905,867	55	1.18	0.000000	0.00	GRMZM2G078022;GRMZM2G078389	GRMZM2G078022;GRMZM2G078389	GRMZM2G078022;GRMZM2G078389
1	220,910,943	220,943,697	38	0.74	0.025890	0.00	GRMZM2G078401	GRMZM2G078401	GRMZM2G078401
1	220,945,910	220,946,004	7	1.50	0.004756
1	220,946,632	220,946,982	12	2.34	0.000000	0.00
1	220,950,427	220,974,487	14	1.63	0.000042	0.00	GRMZM2G078407	GRMZM2G078407	GRMZM2G078407
1	220,975,223	220,979,290	30	2.75	0.000000	0.00
1	220,980,135	220,988,189	41	1.16	0.000005	0.00	GRMZM2G078412	GRMZM2G078412	GRMZM2G078412
1	220,988,266	220,990,111	17	1.03	0.008209	0.00	GRMZM2G078412	GRMZM2G078412	GRMZM2G078412
1	221,186,605	221,190,616	9	1.95	0.000061	0.00	GRMZM2G179063	GRMZM2G179063	GRMZM2G179063
1	221,192,995	221,193,156	6	2.63	0.000011
1	221,193,194	221,193,333	7	2.76	0.000001
1	221,197,121	221,237,070	12	3.80	0.000000		GRMZM2G077068;GRMZM5G894200	GRMZM2G077068;GRMZM5G894200	GRMZM2G077068;GRMZM5G894200
1	221,272,983	221,279,550	18	1.36	0.000153	0.00	GRMZM2G147629	GRMZM2G147629	GRMZM2G147629
1	221,302,913	221,303,418	8	1.10	0.031912		GRMZM2G447433	GRMZM2G447433	GRMZM2G447433
1	221,369,506	221,369,957	7	1.50	0.004756
1	221,370,677	221,435,933	103	0.82	0.000025	0.00	GRMZM2G090264;GRMZM2G099367	GRMZM2G090264;GRMZM2G099367	GRMZM2G090264;GRMZM2G099367
1	221,487,344	221,489,303	16	17.11	0.000000	13.33*	GRMZM2G174107	GRMZM2G174107	GRMZM2G174107
1	221,490,841	221,491,125	10	1.05	0.026712
1	221,575,553	221,576,716	16	0.88	0.036230	0.00	GRMZM2G113742	GRMZM2G113742	GRMZM2G113742
1	221,585,932	221,629,597	10	1.93	0.000031	0.19
1	221,644,890	221,652,190	35	1.35	0.000000	0.00	GRMZM2G163437	GRMZM2G163437	GRMZM2G163437
1	221,744,537	221,784,333	9	1.75	0.000297
1	221,809,981	221,812,593	31	1.25	0.000012	0.91	GRMZM2G026737	GRMZM2G026737	GRMZM2G026737
1	221,940,904	221,951,293	28	0.94	0.004032	2.00*	GRMZM2G112242;GRMZM2G411041	GRMZM2G112242;GRMZM2G411041	GRMZM2G112242;GRMZM2G411041
1	222,012,209	222,113,628	16	0.99	0.014545	0.00	GRMZM2G451506	GRMZM2G451506	GRMZM2G451506
1	222,123,421	222,133,001	47	2.50	0.000000	0.00	GRMZM2G149946;GRMZM2G150030	GRMZM2G149946;GRMZM2G150030	GRMZM2G149946;GRMZM2G150030
1	222,133,863	222,133,953	6	3.22	0.000000		GRMZM2G149946	GRMZM2G149946	GRMZM2G149946
1	222,134,030	222,153,419	62	1.58	0.000000	0.00	GRMZM2G026406;GRMZM2G096303;GRMZM2G149946	GRMZM2G026406;GRMZM2G096303;GRMZM2G149946	GRMZM2G026406;GRMZM2G096303;GRMZM2G149946
1	222,153,702	222,171,129	10	2.28	0.000001	0.00	GRMZM2G096303	GRMZM2G096303	GRMZM2G096303
1	222,203,503	222,203,592	9	1.17	0.016404
1	222,231,988	222,299,727	11	2.87	0.000000	0.00
1	222,323,036	222,324,282	15	4.21	0.000000	3.45*	GRMZM2G068639	GRMZM2G068639	GRMZM2G068639
1	222,325,593	222,325,816	6	1.46	0.009363	0.00	GRMZM2G068639	GRMZM2G068639	GRMZM2G068639
1	222,491,357	222,491,466	10	1.40	0.002427
1	222,491,614	222,494,689	24	1.46	0.000003	0.00
1	222,494,712	222,532,709	34	0.98	0.000881	0.00	GRMZM2G026020;GRMZM2G026249	GRMZM2G026020;GRMZM2G026249	GRMZM2G026020;GRMZM2G026249
1	222,533,071	222,547,935	37	1.56	0.000000	0.00	GRMZM2G025855;GRMZM2G026020;GRMZM2G318882	GRMZM2G025855;GRMZM2G026020;GRMZM2G318882	GRMZM2G025855;GRMZM2G026020;GRMZM2G318882
1	222,551,426	222,555,903	21	1.34	0.000072	0.00
1	222,602,789	222,658,845	19	2.77	0.000000	2.10*	GRMZM2G123791;GRMZM2G123884	GRMZM2G123791;GRMZM2G123884	GRMZM2G123791;GRMZM2G123884
1	222,659,254	222,831,287	146	1.89	0.000000	0.30	GRMZM2G024145;GRMZM2G055431;GRMZM2G078154;GRMZM2G328671	GRMZM2G024145;GRMZM2G055431;GRMZM2G078154;GRMZM2G328671	GRMZM2G024145;GRMZM2G055431;GRMZM2G078154;GRMZM2G328671
1	222,831,510	222,832,390	28	1.19	0.000079		GRMZM2G055431	GRMZM2G055431	GRMZM2G055431
1	222,832,581	222,835,710	52	1.42	0.000000	0.00	GRMZM2G055431	GRMZM2G055431	GRMZM2G055431
1	222,835,898	222,842,021	45	1.56	0.000000	0.31	GRMZM2G055431	GRMZM2G055431	GRMZM2G055431
1	222,842,238	222,949,736	68	1.44	0.000000	0.71	GRMZM2G067626	GRMZM2G067626	GRMZM2G067626
1	222,952,213	222,978,075	61	1.67	0.000000	0.00	GRMZM2G067638;GRMZM2G368041	GRMZM2G067638;GRMZM2G368041	GRMZM2G067638;GRMZM2G368041
1	223,046,056	223,116,299	61	1.09	0.000000	0.17
1	223,168,871	223,169,119	7	1.25	0.018170
1	223,214,207	223,269,723	50	1.37	0.000000	0.00	GRMZM2G150351	GRMZM2G150351	GRMZM2G150351
1	223,310,438	223,310,549	7	1.25	0.018170	0.00
1	223,314,418	223,318,369	7	1.25	0.018170	0.00	GRMZM2G345776	GRMZM2G345776	GRMZM2G345776
1	223,321,343	223,413,814	107	1.74	0.000000	1.43*	GRMZM2G345725;GRMZM5G880435;GRMZM5G893868	GRMZM2G345725;GRMZM5G880435;GRMZM5G893868	GRMZM2G345725;GRMZM5G880435;GRMZM5G893868
1	223,533,689	223,549,586	130	2.15	0.000000	0.00
1	223,549,627	223,563,583	15	2.69	0.000000	0.67
1	223,563,601	223,563,810	9	3.51	0.000000	0.00
1	223,621,688	223,765,654	177	1.47	0.000000	0.17	GRMZM2G032222;GRMZM2G078088;GRMZM2G181231;GRMZM2G481799	GRMZM2G032222;GRMZM2G078088;GRMZM2G181231;GRMZM2G481799	GRMZM2G032222;GRMZM2G078088;GRMZM2G181231;GRMZM2G481799
1	223,774,981	223,775,663	32	3.12	0.000000
1	223,775,814	223,776,612	8	3.07	0.000000
1	223,793,239	223,820,791	29	1.63	0.000000	1.88*
1	223,820,917	223,825,617	12	1.17	0.007547	0.00	GRMZM2G002898	GRMZM2G002898	GRMZM2G002898
1	223,825,891	223,828,519	12	1.46	0.000645	0.00	GRMZM2G002898	GRMZM2G002898	GRMZM2G002898
1	223,843,544	223,844,581	7	1.50	0.004756	0.00	GRMZM2G176209	GRMZM2G176209	GRMZM2G176209
1	223,888,201	223,897,368	8	12.94	0.000000
1	223,899,284	223,902,637	70	0.93	0.000016	0.00
1	223,902,944	223,929,184	12	1.32	0.002322	0.00	GRMZM2G105770	GRMZM2G105770	GRMZM2G105770
1	223,930,712	223,935,481	33	0.80	0.016404	0.00	GRMZM2G105770	GRMZM2G105770	GRMZM2G105770
1	223,935,649	223,938,592	23	0.99	0.004449	0.00	GRMZM2G105770	GRMZM2G105770	GRMZM2G105770
1	223,939,624	223,939,930	7	1.25	0.018170		GRMZM2G105770	GRMZM2G105770	GRMZM2G105770
1	223,941,121	223,941,901	6	1.75	0.002213		GRMZM2G105770	GRMZM2G105770	GRMZM2G105770
1	223,943,926	223,946,916	14	1.88	0.000002
1	223,947,201	224,035,692	113	1.47	0.000000	1.68*	GRMZM2G123624;GRMZM2G703915	GRMZM2G123624;GRMZM2G703915	GRMZM2G123624;GRMZM2G703915
1	224,068,006	224,080,445	41	1.16	0.000005	0.00	GRMZM2G703918;GRMZM5G886799	GRMZM2G703918;GRMZM5G886799	GRMZM2G703918;GRMZM5G886799
1	224,088,948	224,089,997	15	1.40	0.000322	0.00	AC210173.4_FG002	AC210173.4_FG002	AC210173.4_FG002
1	224,099,203	224,103,462	42	1.00	0.000151	0.00
1	224,240,009	224,241,642	23	7.48	0.000000	9.09*	GRMZM2G031572	GRMZM2G031572	GRMZM2G031572
1	224,419,129	224,440,942	37	1.33	0.000000	0.00	GRMZM2G172451;GRMZM2G475956	GRMZM2G172451;GRMZM2G475956	GRMZM2G172451;GRMZM2G475956
1	224,444,755	224,502,765	28	1.75	0.000000	1.25*	GRMZM2G082484	GRMZM2G082484	GRMZM2G082484
1	224,504,411	224,520,588	31	0.85	0.009494	0.00	GRMZM2G063679;GRMZM2G063798	GRMZM2G063679;GRMZM2G063798	GRMZM2G063679;GRMZM2G063798
1	224,523,822	224,572,154	7	1.25	0.018170
1	224,586,683	224,627,914	10	4.39	0.000000	0.62
1	224,698,873	224,701,180	65	1.21	0.000000	0.00	GRMZM2G452526	GRMZM2G452526	GRMZM2G452526
1	224,771,098	224,782,384	22	1.12	0.001136	0.00	AC212023.4_FG006;GRMZM2G414848	AC212023.4_FG006;GRMZM2G414848	AC212023.4_FG006;GRMZM2G414848
1	224,782,810	224,798,247	24	8.92	0.000000	7.86*	GRMZM2G113053;GRMZM2G113062;GRMZM2G414848	GRMZM2G113053;GRMZM2G113062;GRMZM2G414848	GRMZM2G113053;GRMZM2G113062;GRMZM2G414848
1	224,808,595	224,811,444	36	1.36	0.000000	0.00	GRMZM2G113062	GRMZM2G113062	GRMZM2G113062
1	224,923,537	225,040,665	14	1.13	0.006388	0.00	GRMZM2G167824	GRMZM2G167824	GRMZM2G167824
1	225,125,184	225,126,847	7	4.76	0.000000		GRMZM2G125617	GRMZM2G125617	GRMZM2G125617
1	225,260,022	225,279,501	10	1.05	0.026712
1	225,345,967	225,448,694	51	1.31	0.000000	7.50*	GRMZM2G044992	GRMZM2G044992	GRMZM2G044992
1	225,449,301	225,489,652	47	1.42	0.000000	0.00	GRMZM2G056357	GRMZM2G056357	GRMZM2G056357
1	225,493,183	225,494,226	13	1.62	0.000083	0.00	GRMZM2G056431	GRMZM2G056431	GRMZM2G056431
1	225,500,202	225,500,421	17	1.44	0.000083	0.00
1	225,500,579	225,500,849	15	1.17	0.003432	0.00
1	225,500,893	225,504,228	71	1.38	0.000000	0.00
1	225,504,298	225,579,379	111	1.25	0.000000	0.09
1	225,582,467	225,584,035	11	1.28	0.004478
1	226,177,107	226,177,531	10	1.40	0.002427	9.17*	GRMZM5G856734	GRMZM5G856734	GRMZM5G856734
1	226,764,733	226,771,255	12	56.29	0.000000	4.62*	GRMZM2G135688	GRMZM2G135688	GRMZM2G135688
1	227,220,069	227,234,429	9	7.41	0.000000	14.29*
1	228,561,740	228,564,111	19	17.36	0.000000	11.43*	GRMZM5G888696	GRMZM5G888696	GRMZM5G888696
1	229,063,026	229,068,801	17	7.95	0.000000	4.00*	GRMZM2G071304	GRMZM2G071304	GRMZM2G071304
1	229,568,415	229,568,754	20	1.23	0.000447	0.00	GRMZM2G014676	GRMZM2G014676	GRMZM2G014676
1	229,859,572	229,859,939	6	6.43	0.000000		GRMZM2G079428	GRMZM2G079428	GRMZM2G079428
1	232,287,427	232,288,409	9	15.40	0.000000	6.67*	GRMZM2G054152	GRMZM2G054152	GRMZM2G054152
1	232,870,866	232,871,033	6	3.80	0.000000
1	235,691,716	235,691,910	6	25.73	0.000000
1	236,910,695	236,911,453	7	26.07	0.000000		GRMZM2G430675	GRMZM2G430675	GRMZM2G430675
1	236,946,940	236,950,086	10	38.25	0.000000	49.17*
1	237,843,943	237,843,999	8	14.25	0.000000		GRMZM2G332412	GRMZM2G332412	GRMZM2G332412
1	239,684,802	239,685,476	12	10.82	0.000000	4.17*
1	239,835,415	239,837,354	29	1.51	0.000000	4.35*
1	239,894,191	239,894,295	10	1.05	0.026712
1	242,832,922	242,843,143	9	1.56	0.001260	13.33*
1	243,798,008	243,798,236	6	22.51	0.000000
1	244,063,715	244,067,613	12	15.50	0.000000	10.00*
1	244,112,970	244,113,217	12	5.70	0.000000
1	244,113,303	244,117,595	39	5.76	0.000000	0.00
1	244,245,234	244,245,278	6	1.46	0.009363
1	244,246,926	244,248,159	14	1.00	0.018043	7.14*
1	244,756,366	244,758,142	15	8.07	0.000000		GRMZM2G146994	GRMZM2G146994	GRMZM2G146994
1	244,761,604	244,761,997	13	7.15	0.000000	0.00
1	246,134,277	246,134,946	9	6.24	0.000000
1	247,130,131	247,169,942	12	10.23	0.000000		AC199421.3_FG001	AC199421.3_FG001	AC199421.3_FG001
1	247,170,181	247,171,043	15	9.71	0.000000
1	247,421,054	247,422,439	7	7.02	0.000000		GRMZM2G074863	GRMZM2G074863	GRMZM2G074863
1	248,597,258	248,597,662	17	2.89	0.000000	1.43*
1	249,693,370	249,694,010	6	6.14	0.000000
1	251,157,541	251,157,839	15	0.94	0.026407	0.00	GRMZM2G103610	GRMZM2G103610	GRMZM2G103610
1	252,796,185	252,797,298	15	0.94	0.026407	0.00	AC207347.3_FG005	AC207347.3_FG005	AC207347.3_FG005
1	253,034,039	253,034,142	8	1.10	0.031912
1	253,513,624	253,514,328	16	1.21	0.001852	0.00
1	253,905,498	253,905,880	8	10.96	0.000000		GRMZM2G099056	GRMZM2G099056	GRMZM2G099056
1	254,342,274	254,398,973	16	2.63	0.000000	0.00
1	254,429,557	254,430,826	8	1.32	0.009363	0.00	GRMZM2G088427	GRMZM2G088427	GRMZM2G088427
1	254,882,949	254,885,165	18	3.12	0.000000	9.17*
1	255,740,223	255,740,420	6	3.51	0.000000
1	256,305,309	256,305,549	6	2.34	0.000075		GRMZM2G003640	GRMZM2G003640	GRMZM2G003640
1	257,231,976	257,233,316	13	17.68	0.000000	27.27*
1	257,733,177	257,736,035	10	7.54	0.000000	0.00	GRMZM2G120021	GRMZM2G120021	GRMZM2G120021
1	257,809,332	257,810,701	25	8.49	0.000000	9.17*	GRMZM2G154890	GRMZM2G154890	GRMZM2G154890
1	257,812,094	257,812,604	6	8.48	0.000000		GRMZM2G154890	GRMZM2G154890	GRMZM2G154890
1	257,938,882	257,939,426	10	4.04	0.000000	1.43*	GRMZM2G107136	GRMZM2G107136	GRMZM2G107136
1	258,438,353	258,438,389	10	1.23	0.008620
1	258,438,407	258,438,430	6	1.17	0.036064
1	258,438,484	258,438,582	7	1.50	0.004756
1	258,438,829	258,438,917	14	1.13	0.006388
1	258,438,959	258,442,015	38	1.20	0.000004	1.43*	GRMZM2G039373	GRMZM2G039373	GRMZM2G039373
1	258,442,176	258,443,161	14	1.25	0.002122	0.00	GRMZM2G039373	GRMZM2G039373	GRMZM2G039373
1	258,443,461	258,444,200	26	1.08	0.000774	0.00	GRMZM2G039373	GRMZM2G039373	GRMZM2G039373
1	258,688,486	258,688,650	8	1.10	0.031912
1	258,690,318	258,690,537	9	1.36	0.004756	0.00
1	258,694,577	258,795,145	12	1.02	0.021931	0.00	GRMZM2G407969	GRMZM2G407969	GRMZM2G407969
1	258,801,133	258,801,252	9	1.17	0.016404	0.00
1	262,298,466	262,299,447	10	6.32	0.000000	2.22*	GRMZM2G147145	GRMZM2G147145	GRMZM2G147145
1	262,941,148	262,942,393	6	13.74	0.000000	33.64*
1	264,522,583	264,524,046	27	11.57	0.000000	0.00	GRMZM2G036640	GRMZM2G036640	GRMZM2G036640
1	264,597,422	264,597,718	8	36.18	0.000000
1	266,021,709	266,021,993	6	1.17	0.036064
1	269,301,390	269,301,696	8	8.77	0.000000		GRMZM2G015073	GRMZM2G015073	GRMZM2G015073
1	269,969,969	269,973,051	18	5.95	0.000000	3.08*	GRMZM2G047372	GRMZM2G047372	GRMZM2G047372
1	269,973,495	270,025,901	9	12.67	0.000000	10.00*	GRMZM2G056909;GRMZM2G585674	GRMZM2G056909;GRMZM2G585674	GRMZM2G056909;GRMZM2G585674
1	270,705,392	270,733,495	69	1.42	0.000000	0.00	GRMZM2G028500	GRMZM2G028500	GRMZM2G028500
1	271,112,309	271,112,808	11	1.59	0.000327	0.00	GRMZM2G153292	GRMZM2G153292	GRMZM2G153292
1	273,700,845	273,757,710	19	1.66	0.000001	0.00
1	273,757,745	273,773,317	15	1.52	0.000085	0.00
1	275,386,935	275,449,478	7	4.51	0.000000	5.45*	GRMZM2G009895	GRMZM2G009895	GRMZM2G009895
1	276,125,798	276,126,419	12	10.67	0.000000	26.67*
1	276,345,960	276,351,600	7	4.01	0.000000	3.33*	GRMZM2G016671	GRMZM2G016671	GRMZM2G016671
1	276,814,525	276,815,052	6	15.50	0.000000	18.33*	GRMZM2G421500	GRMZM2G421500	GRMZM2G421500
1	277,133,480	277,133,822	8	3.51	0.000000	0.00
1	279,275,638	279,283,914	13	10.93	0.000000	0.00
1	279,389,759	279,389,859	7	2.26	0.000041
1	280,206,206	280,206,522	10	1.58	0.000640		GRMZM5G817934	GRMZM5G817934	GRMZM5G817934
1	280,206,706	280,207,036	6	1.75	0.002213		GRMZM5G817934	GRMZM5G817934	GRMZM5G817934
1	280,555,407	280,560,063	6	1.75	0.002213	0.00	GRMZM2G037617	GRMZM2G037617	GRMZM2G037617
1	280,572,874	280,573,358	11	2.71	0.000000	3.64*	GRMZM2G345582	GRMZM2G345582	GRMZM2G345582
1	281,884,955	281,885,482	9	7.99	0.000000	21.25*
1	281,953,480	281,953,978	8	4.39	0.000000
1	282,408,166	282,408,907	6	3.51	0.000000		AC235547.1_FG005	AC235547.1_FG005	AC235547.1_FG005
1	282,897,697	282,897,789	6	6.14	0.000000		GRMZM2G170727	GRMZM2G170727	GRMZM2G170727
1	283,892,364	283,966,571	12	5.56	0.000000	3.67*
1	284,059,479	284,061,075	7	15.54	0.000000	31.67*	GRMZM2G069772	GRMZM2G069772	GRMZM2G069772
1	285,110,746	285,111,242	8	15.13	0.000000	11.43*	GRMZM2G058496	GRMZM2G058496	GRMZM2G058496
1	286,860,601	286,861,060	7	25.56	0.000000		GRMZM2G120596	GRMZM2G120596	GRMZM2G120596
1	286,976,057	286,978,242	6	7.89	0.000000		GRMZM5G856966	GRMZM5G856966	GRMZM5G856966
1	287,737,662	287,761,199	16	1.32	0.000578	0.38	GRMZM2G448925;GRMZM2G448927	GRMZM2G448925;GRMZM2G448927	GRMZM2G448925;GRMZM2G448927
1	288,865,265	288,866,624	22	11.56	0.000000	13.33*	GRMZM2G312091	GRMZM2G312091	GRMZM2G312091
1	289,219,948	289,220,010	6	11.99	0.000000	12.86*	GRMZM2G166931	GRMZM2G166931	GRMZM2G166931
1	289,277,655	289,332,612	48	1.21	0.000000	0.00	AC215195.3_FG005;GRMZM2G049687	AC215195.3_FG005;GRMZM2G049687	AC215195.3_FG005;GRMZM2G049687
1	289,335,523	289,343,667	56	1.66	0.000000	0.00	GRMZM2G137338	GRMZM2G137338	GRMZM2G137338
1	289,363,928	289,471,689	29	1.63	0.000000	0.00	GRMZM2G171315	GRMZM2G171315	GRMZM2G171315
1	289,475,418	289,479,247	21	1.67	0.000000	0.00	GRMZM2G096486	GRMZM2G096486	GRMZM2G096486
1	289,479,291	289,480,452	25	1.54	0.000000	0.00
1	289,563,383	289,563,526	12	1.75	0.000038		GRMZM2G176630	GRMZM2G176630	GRMZM2G176630
1	289,563,964	289,564,204	8	1.54	0.002427	0.00	GRMZM2G176630	GRMZM2G176630	GRMZM2G176630
1	290,119,124	290,120,818	15	13.45	0.000000	10.00*	GRMZM2G062357	GRMZM2G062357	GRMZM2G062357
1	290,598,005	290,598,904	14	10.15	0.000000	1.43*	GRMZM2G111642	GRMZM2G111642	GRMZM2G111642
1	291,861,133	291,861,712	26	17.07	0.000000	12.31*
1	292,998,699	293,012,060	13	1.62	0.000083	0.00	GRMZM2G155565	GRMZM2G155565	GRMZM2G155565
1	293,013,818	293,013,961	6	1.17	0.036064
1	293,145,752	293,148,085	28	11.72	0.000000	13.68*	GRMZM2G061662	GRMZM2G061662	GRMZM2G061662
1	293,624,186	293,625,354	9	14.04	0.000000	10.00*	GRMZM2G068117	GRMZM2G068117	GRMZM2G068117
1	294,242,034	294,242,234	6	1.46	0.009363
1	294,741,726	294,810,402	23	1.45	0.000005	0.00	GRMZM2G120421	GRMZM2G120421	GRMZM2G120421
1	294,966,959	294,967,928	13	9.31	0.000000	5.50*
1	295,107,947	295,107,989	6	1.46	0.009363		AC198418.3_FG005	AC198418.3_FG005	AC198418.3_FG005
1	295,199,046	295,199,740	15	2.92	0.000000	0.00
1	295,635,406	295,689,668	7	1.25	0.018170	0.00
1	295,771,526	295,771,904	22	21.21	0.000000	0.00
1	295,997,644	295,999,711	20	1.40	0.000040	0.00	GRMZM2G053916	GRMZM2G053916	GRMZM2G053916
1	296,000,108	296,002,210	19	1.20	0.000847	0.00	GRMZM2G053803;GRMZM2G053916	GRMZM2G053803;GRMZM2G053916	GRMZM2G053803;GRMZM2G053916
1	296,006,414	296,013,280	31	1.92	0.000000	1.07*	GRMZM2G053803;GRMZM2G351160	GRMZM2G053803;GRMZM2G351160	GRMZM2G053803;GRMZM2G351160
1	296,013,401	296,013,985	13	1.48	0.000331	0.00	GRMZM2G351160	GRMZM2G351160	GRMZM2G351160
1	296,014,243	296,015,563	20	1.32	0.000139	0.00	GRMZM2G351160	GRMZM2G351160	GRMZM2G351160
1	296,015,740	296,018,973	25	0.98	0.003572	0.00	GRMZM2G053458;GRMZM2G351160	GRMZM2G053458;GRMZM2G351160	GRMZM2G053458;GRMZM2G351160
1	296,020,610	296,022,803	18	1.07	0.004485	0.00	GRMZM2G053299;GRMZM2G053458	GRMZM2G053299;GRMZM2G053458	GRMZM2G053299;GRMZM2G053458
1	296,023,133	296,024,689	9	1.17	0.016404	0.00	GRMZM2G053299	GRMZM2G053299	GRMZM2G053299
1	296,024,978	296,167,311	21	0.84	0.031521	0.00	GRMZM2G053299;GRMZM2G118062	GRMZM2G053299;GRMZM2G118062	GRMZM2G053299;GRMZM2G118062
1	296,182,974	296,183,566	7	1.25	0.018170	0.00	GRMZM2G155899	GRMZM2G155899	GRMZM2G155899
1	296,202,050	296,202,262	11	1.12	0.014081		GRMZM5G874478	GRMZM5G874478	GRMZM5G874478
1	296,202,333	296,203,888	10	1.05	0.026712	0.00	GRMZM5G874478	GRMZM5G874478	GRMZM5G874478
1	296,206,774	296,219,471	13	1.62	0.000083
1	296,545,499	296,548,059	16	8.99	0.000000	3.33*
1	297,164,839	297,176,477	6	2.92	0.000002		GRMZM2G304638;GRMZM2G304657	GRMZM2G304638;GRMZM2G304657	GRMZM2G304638;GRMZM2G304657
1	297,570,218	297,570,426	12	1.61	0.000165
1	297,754,540	297,767,283	44	11.92	0.000000	2.17*	GRMZM2G016738	GRMZM2G016738	GRMZM2G016738
1	297,975,735	297,977,104	11	7.18	0.000000	26.67*	GRMZM2G100920	GRMZM2G100920	GRMZM2G100920
1	298,433,821	298,433,882	6	1.17	0.036064		GRMZM2G021742	GRMZM2G021742	GRMZM2G021742
1	298,736,402	298,736,680	11	11.96	0.000000		GRMZM5G876146	GRMZM5G876146	GRMZM5G876146
1	298,830,735	298,831,181	6	1.17	0.036064		GRMZM2G112609	GRMZM2G112609	GRMZM2G112609
1	298,831,342	298,831,701	11	1.28	0.004478		GRMZM2G112609	GRMZM2G112609	GRMZM2G112609
1	299,604,180	299,662,497	13	1.35	0.001210	8.42*	AC203966.5_FG002;AC203966.5_FG003	AC203966.5_FG002;AC203966.5_FG003	AC203966.5_FG002;AC203966.5_FG003
1	301,265,973	301,283,388	18	1.95	0.000000	7.50*	GRMZM5G884466	GRMZM5G884466	GRMZM5G884466
1	301,292,568	301,293,179	8	2.63	0.000001
2	898,962	899,953	15	17.31	0.000000	17.50*	GRMZM2G119759	GRMZM2G119759	GRMZM2G119759
2	1,266,068	1,266,912	14	6.27	0.000000		GRMZM2G051917	GRMZM2G051917	GRMZM2G051917
2	1,537,078	1,537,729	12	8.19	0.000000
2	1,838,096	1,844,710	40	2.89	0.000000	0.00	GRMZM2G084819	GRMZM2G084819	GRMZM2G084819
2	2,223,329	2,224,367	12	14.47	0.000000	32.50*	GRMZM2G452142	GRMZM2G452142	GRMZM2G452142
2	2,268,360	2,268,467	7	4.26	0.000000		GRMZM2G078274	GRMZM2G078274	GRMZM2G078274
2	2,348,664	2,350,025	6	28.65	0.000000
2	2,544,610	2,545,046	8	7.89	0.000000	9.00*	GRMZM2G009994	GRMZM2G009994	GRMZM2G009994
2	3,007,990	3,016,690	29	8.59	0.000000	1.30*	GRMZM2G025536	GRMZM2G025536	GRMZM2G025536
2	3,016,868	3,054,774	19	2.59	0.000000	0.00	GRMZM2G025536;GRMZM2G175343	GRMZM2G025536;GRMZM2G175343	GRMZM2G025536;GRMZM2G175343
2	3,066,265	3,066,744	11	1.28	0.004478		GRMZM2G070273	GRMZM2G070273	GRMZM2G070273
2	3,068,066	3,070,121	14	1.38	0.000623	0.00	GRMZM2G070273	GRMZM2G070273	GRMZM2G070273
2	3,422,855	3,422,940	6	3.51	0.000000
2	3,572,626	3,573,277	9	10.33	0.000000	20.00*	GRMZM2G062354	GRMZM2G062354	GRMZM2G062354
2	3,708,336	3,711,697	10	13.33	0.000000		GRMZM2G009413	GRMZM2G009413	GRMZM2G009413
2	3,779,915	3,782,474	7	5.26	0.000000	5.33*	GRMZM2G017654	GRMZM2G017654	GRMZM2G017654
2	3,782,699	3,790,411	6	2.05	0.000440	1.00	GRMZM2G017654	GRMZM2G017654	GRMZM2G017654
2	4,260,658	4,261,268	6	1.46	0.009363		GRMZM2G036297	GRMZM2G036297	GRMZM2G036297
2	4,302,291	4,303,946	23	0.84	0.024677	0.00	GRMZM2G019404;GRMZM2G020043	GRMZM2G019404;GRMZM2G020043	GRMZM2G019404;GRMZM2G020043
2	4,689,139	4,690,420	15	8.07	0.000000	15.00*	GRMZM2G086801	GRMZM2G086801	GRMZM2G086801
2	4,698,396	4,698,839	13	2.97	0.000000	8.12*	GRMZM2G086920	GRMZM2G086920	GRMZM2G086920
2	4,893,921	4,894,089	11	1.28	0.004478	5.71*	GRMZM2G395114	GRMZM2G395114	GRMZM2G395114
2	5,006,922	5,008,619	26	1.28	0.000030	0.00	GRMZM2G443903	GRMZM2G443903	GRMZM2G443903
2	5,009,141	5,012,650	41	0.98	0.000266	0.00	GRMZM2G443903	GRMZM2G443903	GRMZM2G443903
2	5,012,906	5,013,958	20	0.96	0.009363	0.00	GRMZM2G443903	GRMZM2G443903	GRMZM2G443903
2	5,075,305	5,081,366	8	1.10	0.031912	0.00
2	5,083,034	5,085,698	14	12.66	0.000000	8.75*	GRMZM2G082097	GRMZM2G082097	GRMZM2G082097
2	5,937,179	5,995,833	6	26.61	0.000000
2	6,151,060	6,153,168	9	1.17	0.016404	0.00	GRMZM5G824964	GRMZM5G824964	GRMZM5G824964
2	6,197,082	6,203,404	49	1.18	0.000000	0.00	AC199343.3_FG013;GRMZM2G072264	AC199343.3_FG013;GRMZM2G072264	AC199343.3_FG013;GRMZM2G072264
2	6,203,502	6,203,616	6	1.17	0.036064
2	6,480,159	6,481,506	11	4.31	0.000000	20.00*	GRMZM2G305007	GRMZM2G305007	GRMZM2G305007
2	6,739,761	6,740,246	7	10.53	0.000000
2	6,860,123	6,861,485	27	9.16	0.000000	41.43*	GRMZM2G159082	GRMZM2G159082	GRMZM2G159082
2	8,546,269	8,546,408	6	10.82	0.000000
2	8,899,013	8,899,643	17	2.17	0.000000	4.00*	GRMZM2G076826	GRMZM2G076826	GRMZM2G076826
2	9,014,800	9,016,770	7	18.05	0.000000		GRMZM2G000039	GRMZM2G000039	GRMZM2G000039
2	9,082,764	9,083,985	8	29.39	0.000000
2	9,316,036	9,316,252	8	9.43	0.000000		GRMZM2G041518	GRMZM2G041518	GRMZM2G041518
2	9,604,776	9,604,863	8	3.29	0.000000
2	10,345,525	10,347,170	21	4.93	0.000000	0.95	GRMZM2G005310	GRMZM2G005310	GRMZM2G005310
2	10,603,667	10,604,344	24	1.24	0.000107	0.00	GRMZM2G049538	GRMZM2G049538	GRMZM2G049538
2	10,604,505	10,608,110	78	1.87	0.000000	0.00	GRMZM2G049487;GRMZM2G049538	GRMZM2G049487;GRMZM2G049538	GRMZM2G049487;GRMZM2G049538
2	10,648,987	10,651,951	37	1.94	0.000000	0.00	GRMZM2G098214	GRMZM2G098214	GRMZM2G098214
2	10,652,742	10,652,940	7	1.25	0.018170		GRMZM2G098187	GRMZM2G098187	GRMZM2G098187
2	10,653,220	10,653,541	9	1.56	0.001260		GRMZM2G098187	GRMZM2G098187	GRMZM2G098187
2	10,653,807	10,654,149	17	1.34	0.000298	0.00	GRMZM2G098187	GRMZM2G098187	GRMZM2G098187
2	10,871,432	11,023,902	19	8.59	0.000000	26.84*	GRMZM2G177263;GRMZM5G818347;GRMZM5G825025	GRMZM2G177263;GRMZM5G818347;GRMZM5G825025	GRMZM2G177263;GRMZM5G818347;GRMZM5G825025
2	11,308,859	11,310,913	26	1.35	0.000009	0.00
2	11,358,905	11,359,361	16	1.75	0.000002	0.00	GRMZM2G040920	GRMZM2G040920	GRMZM2G040920
2	11,359,437	11,367,110	36	2.34	0.000000	0.35	GRMZM2G040878;GRMZM2G040917;GRMZM2G040920	GRMZM2G040878;GRMZM2G040917;GRMZM2G040920	GRMZM2G040878;GRMZM2G040917;GRMZM2G040920
2	11,369,817	11,377,198	31	1.47	0.000000	0.25	GRMZM2G040493;GRMZM2G040672	GRMZM2G040493;GRMZM2G040672	GRMZM2G040493;GRMZM2G040672
2	11,377,294	11,395,121	110	1.91	0.000000	0.00	GRMZM2G040493;GRMZM2G130889;GRMZM5G870080	GRMZM2G040493;GRMZM2G130889;GRMZM5G870080	GRMZM2G040493;GRMZM2G130889;GRMZM5G870080
2	11,397,575	11,399,312	17	13.93	0.000000	35.79*	GRMZM5G863846	GRMZM5G863846	GRMZM5G863846
2	11,414,025	11,414,381	14	1.00	0.018043	0.00
2	11,679,604	11,680,783	7	2.01	0.000231	0.00	GRMZM2G072518	GRMZM2G072518	GRMZM2G072518
2	11,769,154	11,769,261	12	1.61	0.000165
2	12,449,744	12,567,829	6	1.75	0.002213	0.00	GRMZM2G313020;GRMZM2G539821	GRMZM2G313020;GRMZM2G539821	GRMZM2G313020;GRMZM2G539821
2	13,647,518	13,647,924	7	2.26	0.000041	0.00
2	13,650,933	13,656,413	6	1.46	0.009363
2	13,711,421	13,711,923	8	7.02	0.000000
2	13,711,984	13,713,003	6	6.14	0.000000	0.00	GRMZM2G000166	GRMZM2G000166	GRMZM2G000166
2	13,776,893	13,779,243	12	4.68	0.000000		GRMZM2G092128	GRMZM2G092128	GRMZM2G092128
2	13,783,016	13,787,165	35	4.06	0.000000	0.00	GRMZM2G092190	GRMZM2G092190	GRMZM2G092190
2	13,795,207	13,852,790	53	6.55	0.000000	0.00	GRMZM2G031904;GRMZM2G031981;GRMZM2G092190	GRMZM2G031904;GRMZM2G031981;GRMZM2G092190	GRMZM2G031904;GRMZM2G031981;GRMZM2G092190
2	13,877,844	13,879,197	14	4.14	0.000000	14.81*
2	14,547,037	14,547,141	6	8.48	0.000000	16.25*	GRMZM2G314412	GRMZM2G314412	GRMZM2G314412
2	14,834,970	14,836,270	11	3.19	0.000000		GRMZM2G303118	GRMZM2G303118	GRMZM2G303118
2	16,469,530	16,470,834	13	4.72	0.000000	6.67*	GRMZM2G161913	GRMZM2G161913	GRMZM2G161913
2	17,793,282	17,794,317	17	5.99	0.000000	0.00	GRMZM2G101383	GRMZM2G101383	GRMZM2G101383
2	18,131,060	18,131,767	8	1.75	0.000579	0.00	GRMZM2G175504	GRMZM2G175504	GRMZM2G175504
2	18,510,665	18,511,735	13	1.35	0.001210	0.00	GRMZM2G099130	GRMZM2G099130	GRMZM2G099130
2	18,512,581	18,512,808	8	1.32	0.009363	0.00	GRMZM2G099130	GRMZM2G099130	GRMZM2G099130
2	18,512,983	18,620,528	19	1.39	0.000078	0.29	GRMZM2G099130;GRMZM2G144083;GRMZM2G144153	GRMZM2G099130;GRMZM2G144083;GRMZM2G144153	GRMZM2G099130;GRMZM2G144083;GRMZM2G144153
2	18,621,886	18,622,594	7	1.25	0.018170	0.00	GRMZM2G144083	GRMZM2G144083	GRMZM2G144083
2	18,623,301	18,627,044	39	1.44	0.000000	0.00	GRMZM2G144083	GRMZM2G144083	GRMZM2G144083
2	18,693,544	18,693,612	8	1.32	0.009363	0.00
2	19,140,554	19,145,318	28	1.07	0.000637	0.00
2	19,261,611	19,262,174	7	5.26	0.000000		GRMZM2G462261	GRMZM2G462261	GRMZM2G462261
2	19,366,503	19,429,903	25	1.26	0.000056	0.26	GRMZM2G170522	GRMZM2G170522	GRMZM2G170522
2	19,430,798	19,430,886	7	1.75	0.001136
2	20,530,989	20,532,000	19	16.71	0.000000	6.67*	GRMZM2G026050	GRMZM2G026050	GRMZM2G026050
2	20,537,056	20,538,006	12	6.87	0.000000	1.43*	GRMZM2G175816	GRMZM2G175816	GRMZM2G175816
2	21,903,758	21,908,691	17	1.55	0.000022	1.50*	GRMZM2G131982	GRMZM2G131982	GRMZM2G131982
2	22,188,718	22,191,155	17	1.44	0.000083	0.00	GRMZM2G109217	GRMZM2G109217	GRMZM2G109217
2	22,612,095	22,617,549	13	1.62	0.000083	0.00	GRMZM2G133854	GRMZM2G133854	GRMZM2G133854
2	22,617,904	22,636,082	36	3.41	0.000000	1.05*	GRMZM2G133854	GRMZM2G133854	GRMZM2G133854
2	22,660,680	22,698,276	11	8.45	0.000000	53.33*
2	22,955,049	22,965,146	23	0.99	0.004449	0.00	GRMZM2G304745;GRMZM2G505380	GRMZM2G304745;GRMZM2G505380	GRMZM2G304745;GRMZM2G505380
2	23,092,834	23,092,960	6	1.46	0.009363
2	23,226,242	23,267,927	11	1.28	0.004478	0.00
2	23,298,511	23,298,637	6	1.46	0.009363
2	23,319,884	23,320,058	8	1.32	0.009363	0.00
2	23,666,050	23,666,220	7	1.75	0.001136
2	24,240,060	24,319,647	52	0.98	0.000051	0.12	GRMZM5G839763	GRMZM5G839763	GRMZM5G839763
2	24,357,543	24,358,780	14	1.25	0.002122	0.56
2	24,360,099	24,360,212	7	1.75	0.001136
2	24,385,007	24,391,356	21	1.25	0.000236	0.29	GRMZM2G434557	GRMZM2G434557	GRMZM2G434557
2	24,395,482	24,397,594	22	1.20	0.000386	0.00
2	24,580,751	24,581,348	12	1.32	0.002322	0.00
2	24,587,217	24,640,330	71	1.14	0.000000	0.00	AC186337.3_FG003;GRMZM2G061928	AC186337.3_FG003;GRMZM2G061928	AC186337.3_FG003;GRMZM2G061928
2	24,655,799	24,660,854	23	1.14	0.000612	0.00	GRMZM2G033379	GRMZM2G033379	GRMZM2G033379
2	25,080,957	25,121,662	8	4.61	0.000000		GRMZM2G337792	GRMZM2G337792	GRMZM2G337792
2	25,517,005	25,543,164	9	1.95	0.000061	0.00
2	25,544,041	25,576,800	10	1.23	0.008620
2	25,638,826	25,655,286	6	1.46	0.009363	0.00
2	25,732,934	25,747,115	14	1.50	0.000168	0.00	AC212859.3_FG007;AC212859.3_FG008	AC212859.3_FG007;AC212859.3_FG008	AC212859.3_FG007;AC212859.3_FG008
2	26,224,887	26,233,738	13	1.75	0.000019	0.00
2	26,294,075	26,341,741	6	1.75	0.002213	0.00	GRMZM2G428386	GRMZM2G428386	GRMZM2G428386
2	26,388,950	26,393,057	6	1.46	0.009363		AC199765.4_FG008;GRMZM2G002642;GRMZM2G177273	AC199765.4_FG008;GRMZM2G002642;GRMZM2G177273	AC199765.4_FG008;GRMZM2G002642;GRMZM2G177273
2	26,442,678	26,605,290	99	1.81	0.000000	0.45	GRMZM2G053317;GRMZM2G138125;GRMZM2G138190;GRMZM2G176881;GRMZM2G438841	GRMZM2G053317;GRMZM2G138125;GRMZM2G138190;GRMZM2G176881;GRMZM2G438841	GRMZM2G053317;GRMZM2G138125;GRMZM2G138190;GRMZM2G176881;GRMZM2G438841
2	26,606,014	26,607,435	9	1.36	0.004756	0.00
2	26,868,958	26,880,334	10	1.58	0.000640	0.00	GRMZM2G362413	GRMZM2G362413	GRMZM2G362413
2	26,886,215	26,886,776	17	1.14	0.002892		GRMZM2G062412	GRMZM2G062412	GRMZM2G062412
2	26,975,970	27,000,010	28	1.75	0.000000	0.00	GRMZM2G021786	GRMZM2G021786	GRMZM2G021786
2	27,499,826	27,500,086	17	1.75	0.000001
2	27,500,098	27,500,823	24	1.54	0.000001
2	27,861,586	27,862,815	19	22.44	0.000000	3.33*
2	27,862,971	27,863,678	11	23.29	0.000000	2.50*
2	27,867,036	27,874,327	39	14.13	0.000000	4.50*	GRMZM2G178681;GRMZM2G178693	GRMZM2G178681;GRMZM2G178693	GRMZM2G178681;GRMZM2G178693
2	27,874,551	27,876,951	36	10.58	0.000000	11.43*	GRMZM2G178681	GRMZM2G178681	GRMZM2G178681
2	27,955,546	27,986,267	19	0.83	0.039013	0.00	GRMZM2G122614	GRMZM2G122614	GRMZM2G122614
2	27,997,328	28,004,820	10	1.23	0.008620	0.00	GRMZM2G122618;GRMZM2G471931	GRMZM2G122618;GRMZM2G471931	GRMZM2G122618;GRMZM2G471931
2	28,138,356	28,138,618	11	28.23	0.000000	25.00*	GRMZM2G089767	GRMZM2G089767	GRMZM2G089767
2	28,937,897	28,938,625	6	3.22	0.000000	0.00	GRMZM2G032694	GRMZM2G032694	GRMZM2G032694
2	29,652,067	29,652,141	6	1.17	0.036064
2	29,664,375	29,665,494	17	1.24	0.000980		GRMZM2G049608	GRMZM2G049608	GRMZM2G049608
2	30,273,213	30,274,404	10	13.86	0.000000		GRMZM2G051932	GRMZM2G051932	GRMZM2G051932
2	30,364,239	30,364,274	6	1.46	0.009363		GRMZM2G111954	GRMZM2G111954	GRMZM2G111954
2	30,946,019	30,968,087	6	13.45	0.000000
2	31,437,997	31,441,340	26	1.75	0.000000	12.50*
2	34,576,965	34,577,176	11	1.44	0.001260	0.00
2	34,689,822	34,701,322	69	1.32	0.000000	0.00	GRMZM2G364901	GRMZM2G364901	GRMZM2G364901
2	34,701,954	34,926,666	42	1.88	0.000000	0.00	AC155352.2_FG001;AC155352.2_FG010;AC233903.1_FG001;AC233903.1_FG002;GRMZM2G154484;GRMZM2G703003;GRMZM2G703006	AC155352.2_FG001;AC155352.2_FG010;AC233903.1_FG001;AC233903.1_FG002;GRMZM2G154484;GRMZM2G703003;GRMZM2G703006	AC155352.2_FG001;AC155352.2_FG010;AC233903.1_FG001;AC233903.1_FG002;GRMZM2G154484;GRMZM2G703003;GRMZM2G703006
2	35,272,063	35,318,087	24	2.92	0.000000	0.77	GRMZM2G021710	GRMZM2G021710	GRMZM2G021710
2	35,330,731	35,355,801	22	1.28	0.000123	0.00	GRMZM2G389789	GRMZM2G389789	GRMZM2G389789
2	35,356,485	35,482,146	42	1.80	0.000000	0.00	GRMZM2G389789	GRMZM2G389789	GRMZM2G389789
2	36,319,800	36,320,206	8	30.04	0.000000		GRMZM2G102238	GRMZM2G102238	GRMZM2G102238
2	36,764,666	36,764,763	7	1.25	0.018170		GRMZM2G063262	GRMZM2G063262	GRMZM2G063262
2	36,834,940	36,835,966	22	1.04	0.003017	0.00	GRMZM2G045070	GRMZM2G045070	GRMZM2G045070
2	36,843,044	36,843,110	8	1.32	0.009363	0.00
2	36,907,651	36,908,057	7	2.51	0.000006	0.00	GRMZM2G022229	GRMZM2G022229	GRMZM2G022229
2	37,328,654	37,329,037	7	6.52	0.000000		GRMZM2G163471	GRMZM2G163471	GRMZM2G163471
2	37,417,009	37,417,491	8	1.97	0.000118		GRMZM2G045005	GRMZM2G045005	GRMZM2G045005
2	37,843,750	37,844,766	11	7.81	0.000000		GRMZM2G139846	GRMZM2G139846	GRMZM2G139846
2	39,435,512	39,437,266	15	1.17	0.003432	0.00
2	39,437,352	39,437,569	7	1.25	0.018170	0.00
2	39,437,640	39,437,857	14	1.63	0.000042	0.00
2	39,437,986	39,438,285	10	1.23	0.008620	0.00
2	39,544,604	39,615,808	30	1.40	0.000001	0.00	GRMZM2G106810	GRMZM2G106810	GRMZM2G106810
2	39,620,682	39,748,625	21	1.50	0.000005	0.00	GRMZM2G106810;GRMZM2G370507;GRMZM2G479018	GRMZM2G106810;GRMZM2G370507;GRMZM2G479018	GRMZM2G106810;GRMZM2G370507;GRMZM2G479018
2	39,797,601	39,811,137	43	0.94	0.000511	0.00	GRMZM2G119975	GRMZM2G119975	GRMZM2G119975
2	40,420,070	40,421,618	15	1.17	0.003432	0.00	GRMZM2G177070	GRMZM2G177070	GRMZM2G177070
2	40,422,387	40,438,615	21	1.67	0.000000	0.00
2	40,504,650	40,505,618	9	1.36	0.004756	0.00	GRMZM2G042443	GRMZM2G042443	GRMZM2G042443
2	40,684,202	40,823,466	27	2.14	0.000000	0.70	GRMZM2G350955;GRMZM5G869350	GRMZM2G350955;GRMZM5G869350	GRMZM2G350955;GRMZM5G869350
2	40,864,598	40,886,895	22	2.23	0.000000		GRMZM2G110279	GRMZM2G110279	GRMZM2G110279
2	40,887,189	40,887,675	11	1.59	0.000327	0.00	GRMZM2G110279	GRMZM2G110279	GRMZM2G110279
2	40,963,675	40,963,990	7	3.51	0.000000	0.00
2	41,302,360	41,304,340	19	1.20	0.000847	0.00	GRMZM2G102499	GRMZM2G102499	GRMZM2G102499
2	41,439,540	41,439,680	9	1.17	0.016404	0.00
2	41,455,043	41,455,264	6	1.17	0.036064	0.00
2	41,897,221	41,897,687	6	1.75	0.002213	0.00
2	41,898,987	41,899,199	11	1.12	0.014081		GRMZM2G010238	GRMZM2G010238	GRMZM2G010238
2	41,900,241	41,900,360	7	1.50	0.004756		GRMZM2G010238	GRMZM2G010238	GRMZM2G010238
2	42,066,099	42,070,665	11	1.75	0.000075		GRMZM2G065480	GRMZM2G065480	GRMZM2G065480
2	42,073,586	42,077,810	11	1.75	0.000075
2	42,079,607	42,106,588	22	0.88	0.018170	0.00	GRMZM2G130085;GRMZM2G430411	GRMZM2G130085;GRMZM2G430411	GRMZM2G130085;GRMZM2G430411
2	42,782,292	42,782,438	8	1.10	0.031912	0.00
2	42,782,468	42,782,685	12	1.32	0.002322	0.00
2	42,782,994	42,783,386	11	0.96	0.040314	0.00
2	42,796,423	42,804,610	16	4.39	0.000000	1.32*	GRMZM2G065171	GRMZM2G065171	GRMZM2G065171
2	42,944,107	42,957,920	6	1.46	0.009363	0.00	GRMZM2G044322	GRMZM2G044322	GRMZM2G044322
2	43,184,015	43,185,433	10	1.58	0.000640	0.00	GRMZM2G071996	GRMZM2G071996	GRMZM2G071996
2	43,376,666	43,429,406	15	1.52	0.000085	0.00	GRMZM2G031028;GRMZM2G442546	GRMZM2G031028;GRMZM2G442546	GRMZM2G031028;GRMZM2G442546
2	43,432,750	43,433,166	10	1.23	0.008620	0.00	GRMZM2G031028	GRMZM2G031028	GRMZM2G031028
2	43,552,181	43,556,793	28	1.13	0.000233	0.00	GRMZM2G049568	GRMZM2G049568	GRMZM2G049568
2	43,699,581	43,700,435	13	1.48	0.000331
2	44,168,591	44,168,617	6	1.17	0.036064		GRMZM2G145758	GRMZM2G145758	GRMZM2G145758
2	44,169,091	44,169,277	11	1.12	0.014081	0.00	GRMZM2G145758	GRMZM2G145758	GRMZM2G145758
2	44,187,897	44,196,808	8	1.10	0.031912	0.00	GRMZM2G171254;GRMZM2G470882;GRMZM2G471039	GRMZM2G171254;GRMZM2G470882;GRMZM2G471039	GRMZM2G171254;GRMZM2G470882;GRMZM2G471039
2	44,197,345	44,197,641	6	1.17	0.036064	0.00	GRMZM2G171254	GRMZM2G171254	GRMZM2G171254
2	44,330,390	44,330,469	7	1.25	0.018170
2	46,017,445	46,017,754	6	1.46	0.009363
2	46,897,505	46,897,612	6	2.05	0.000440
2	47,562,325	47,562,395	6	1.75	0.002213
2	52,728,566	52,731,188	19	8.77	0.000000	20.00*
2	53,502,492	53,504,622	8	6.58	0.000000	3.75*
2	53,520,475	53,520,690	10	17.19	0.000000	12.50*
2	53,522,742	53,541,421	32	11.24	0.000000	15.65*
2	54,290,112	54,290,193	6	1.17	0.036064	0.00
2	56,110,751	56,110,800	7	2.51	0.000006
2	56,252,628	56,252,792	7	20.30	0.000000	25.00*
2	57,126,859	57,131,982	13	1.21	0.003982	0.00	GRMZM2G076584	GRMZM2G076584	GRMZM2G076584
2	57,645,196	57,649,100	7	2.51	0.000006	3.33*	GRMZM2G074238	GRMZM2G074238	GRMZM2G074238
2	57,803,941	57,804,019	7	1.25	0.018170
2	59,278,109	59,278,784	17	8.67	0.000000	3.87*
2	61,473,264	61,487,768	21	3.93	0.000000	13.12*
2	61,488,020	61,489,021	18	3.61	0.000000	13.46*
2	61,849,052	61,849,518	10	3.33	0.000000
2	61,850,031	61,850,222	11	3.67	0.000000
2	61,850,299	61,850,682	12	1.17	0.007547
2	61,864,595	61,864,760	7	42.11	0.000000		AC191073.2_FG003	AC191073.2_FG003	AC191073.2_FG003
2	65,484,505	65,485,314	23	21.66	0.000000	12.73*
2	66,112,629	66,113,327	7	1.25	0.018170
2	73,533,161	73,533,275	6	31.58	0.000000
2	80,443,840	80,444,009	8	15.13	0.000000	17.78*
2	81,645,258	81,646,654	10	11.93	0.000000		GRMZM2G161087	GRMZM2G161087	GRMZM2G161087
2	82,036,914	82,183,214	6	4.97	0.000000	2.73*	GRMZM5G858394	GRMZM5G858394	GRMZM5G858394
2	82,250,111	82,255,094	8	32.24	0.000000	1.71*	GRMZM2G125310	GRMZM2G125310	GRMZM2G125310
2	83,340,061	83,340,102	6	2.63	0.000011		GRMZM2G471395	GRMZM2G471395	GRMZM2G471395
2	86,110,348	86,110,815	9	7.60	0.000000	2.63*
2	89,486,098	89,486,662	6	2.63	0.000011
2	90,269,065	90,269,235	6	9.36	0.000000
2	95,646,625	95,646,856	6	2.05	0.000440
2	101,628,294	101,629,814	64	1.18	0.000000	0.00
2	101,630,048	101,631,771	34	0.93	0.002122	0.00
2	101,653,785	101,654,343	12	1.46	0.000645	0.00
2	102,350,353	102,350,891	6	2.92	0.000002	4.29*
2	102,415,069	102,431,838	6	19.30	0.000000
2	102,867,075	102,867,440	16	12.39	0.000000
2	105,526,403	105,527,230	22	1.04	0.003017	0.00
2	108,436,627	108,493,258	7	9.77	0.000000	0.56	AC177930.2_FG001;AC177930.2_FG002;GRMZM2G400655	AC177930.2_FG001;AC177930.2_FG002;GRMZM2G400655	AC177930.2_FG001;AC177930.2_FG002;GRMZM2G400655
2	110,085,287	110,086,396	36	0.93	0.001679	0.00	GRMZM2G367367	GRMZM2G367367	GRMZM2G367367
2	110,263,414	110,264,374	29	4.23	0.000000	26.30*
2	110,483,336	110,486,046	21	1.42	0.000021	1.00*	GRMZM2G081745	GRMZM2G081745	GRMZM2G081745
2	110,542,221	110,546,331	12	1.90	0.000008	0.87	GRMZM2G141383	GRMZM2G141383	GRMZM2G141383
2	110,605,234	110,605,753	20	1.05	0.003716	0.00
2	110,655,980	110,896,719	144	0.91	0.000000	0.00	GRMZM2G033894;GRMZM2G053631;GRMZM2G069664;GRMZM2G069773;GRMZM2G077150	GRMZM2G033894;GRMZM2G053631;GRMZM2G069664;GRMZM2G069773;GRMZM2G077150	GRMZM2G033894;GRMZM2G053631;GRMZM2G069664;GRMZM2G069773;GRMZM2G077150
2	110,898,991	110,899,624	7	1.50	0.004756	0.00	GRMZM2G033894	GRMZM2G033894	GRMZM2G033894
2	111,205,230	111,251,642	29	1.63	0.000000	0.00	GRMZM2G129208	GRMZM2G129208	GRMZM2G129208
2	111,251,682	111,318,945	20	3.16	0.000000	0.83	AC209739.3_FG003;GRMZM2G097827;GRMZM2G319454	AC209739.3_FG003;GRMZM2G097827;GRMZM2G319454	AC209739.3_FG003;GRMZM2G097827;GRMZM2G319454
2	111,915,591	111,922,164	32	1.21	0.000019	0.00	GRMZM2G163079;GRMZM2G163086	GRMZM2G163079;GRMZM2G163086	GRMZM2G163079;GRMZM2G163086
2	111,930,198	111,954,291	25	1.54	0.000000	0.00
2	111,975,685	112,013,453	44	2.67	0.000000	1.08*	GRMZM2G075551;GRMZM2G163594	GRMZM2G075551;GRMZM2G163594	GRMZM2G075551;GRMZM2G163594
2	112,068,106	112,069,286	13	1.35	0.001210	0.00
2	112,069,368	112,069,710	9	1.17	0.016404	0.00
2	112,152,281	112,152,589	9	1.17	0.016404
2	112,603,075	112,607,116	32	3.84	0.000000	5.24*
2	112,616,997	112,617,597	11	12.44	0.000000	0.00
2	114,023,788	114,024,059	22	3.11	0.000000	0.00
2	114,897,593	114,921,413	17	1.55	0.000022	0.61
2	114,969,291	115,088,512	35	1.25	0.000003	0.25	GRMZM2G008649;GRMZM2G076798;GRMZM5G812860	GRMZM2G008649;GRMZM2G076798;GRMZM5G812860	GRMZM2G008649;GRMZM2G076798;GRMZM5G812860
2	115,089,034	115,488,650	128	2.06	0.000000	0.97*	GRMZM2G106092;GRMZM2G506062;GRMZM2G703152	GRMZM2G106092;GRMZM2G506062;GRMZM2G703152	GRMZM2G106092;GRMZM2G506062;GRMZM2G703152
2	116,647,995	116,677,947	32	2.69	0.000000	2.90*
2	116,679,510	116,705,109	40	1.54	0.000000	0.00
2	116,775,623	116,780,441	7	24.31	0.000000	13.33*	GRMZM2G092160	GRMZM2G092160	GRMZM2G092160
2	117,516,654	117,520,402	6	1.46	0.009363	0.00
2	117,771,712	117,772,067	8	4.17	0.000000
2	117,867,898	118,105,084	154	1.56	0.000000	0.28	GRMZM2G003692;GRMZM2G012148;GRMZM2G318156;GRMZM5G806586	GRMZM2G003692;GRMZM2G012148;GRMZM2G318156;GRMZM5G806586	GRMZM2G003692;GRMZM2G012148;GRMZM2G318156;GRMZM5G806586
2	118,105,190	118,128,937	37	1.42	0.000000	0.00
2	118,155,976	118,175,766	16	3.07	0.000000	3.75*
2	118,177,190	118,423,614	84	2.03	0.000000	0.53	GRMZM2G135730	GRMZM2G135730	GRMZM2G135730
2	118,429,061	118,477,860	143	1.95	0.000000	0.56	GRMZM2G065953	GRMZM2G065953	GRMZM2G065953
2	118,482,463	118,491,653	88	1.71	0.000000	0.53
2	118,548,246	118,611,750	184	1.95	0.000000	1.69*
2	118,611,868	118,911,862	88	1.28	0.000000	0.13	AC234091.1_FG001	AC234091.1_FG001	AC234091.1_FG001
2	118,912,009	118,912,739	10	1.75	0.000150	0.00
2	119,660,973	119,661,637	18	1.46	0.000042	0.00	GRMZM2G075215	GRMZM2G075215	GRMZM2G075215
2	119,662,910	119,664,240	15	1.40	0.000322	0.00
2	119,664,442	119,919,800	19	1.75	0.000000	0.00
2	119,923,258	119,926,141	25	1.40	0.000005	0.00
2	119,926,790	120,005,518	40	1.54	0.000000	1.00*
2	120,005,963	120,019,709	37	1.28	0.000001	0.00
2	120,083,757	120,092,085	14	14.29	0.000000
2	120,114,243	120,219,607	109	2.12	0.000000	0.78*	GRMZM2G703156	GRMZM2G703156	GRMZM2G703156
2	120,233,694	120,233,790	6	1.17	0.036064
2	120,236,217	120,354,048	77	0.89	0.000024	0.00	GRMZM2G108597	GRMZM2G108597	GRMZM2G108597
2	120,388,666	120,389,790	19	0.83	0.039013	0.00
2	120,390,853	120,402,102	30	0.88	0.007449	0.32
2	120,406,291	120,439,253	6	1.75	0.002213	0.00	AC235540.1_FG002	AC235540.1_FG002	AC235540.1_FG002
2	121,495,114	121,522,892	15	1.05	0.009602
2	121,524,583	121,556,913	17	1.44	0.000083
2	121,561,613	121,708,855	94	1.27	0.000000	0.00	GRMZM2G076905	GRMZM2G076905	GRMZM2G076905
2	121,730,769	121,743,996	18	1.46	0.000042
2	121,746,349	123,552,202	1056	1.91	0.000000	0.68*	AC204311.4_FG004;GRMZM2G026568;GRMZM2G031802;GRMZM2G100794;GRMZM2G148270;GRMZM2G404551;GRMZM2G451357;GRMZM2G703158;GRMZM2G703159	AC204311.4_FG004;GRMZM2G026568;GRMZM2G031802;GRMZM2G100794;GRMZM2G148270;GRMZM2G404551;GRMZM2G451357;GRMZM2G703158;GRMZM2G703159	AC204311.4_FG004;GRMZM2G026568;GRMZM2G031802;GRMZM2G100794;GRMZM2G148270;GRMZM2G404551;GRMZM2G451357;GRMZM2G703158;GRMZM2G703159
2	123,554,365	123,555,135	7	1.50	0.004756	1.67*
2	123,557,140	123,563,848	43	1.22	0.000000	0.00
2	123,563,986	123,593,710	21	1.00	0.005324	0.00
2	123,594,453	123,696,867	235	1.43	0.000000	0.32	GRMZM2G164074	GRMZM2G164074	GRMZM2G164074
2	123,778,458	123,778,940	16	1.64	0.000011
2	123,779,119	123,807,421	73	1.35	0.000000	0.00
2	123,808,013	123,810,751	23	1.14	0.000612	0.00
2	123,832,215	123,840,250	13	2.02	0.000001	0.00
2	123,875,499	123,879,286	8	1.10	0.031912	0.00
2	123,879,507	123,945,636	110	1.42	0.000000	0.43	GRMZM2G435248	GRMZM2G435248	GRMZM2G435248
2	123,948,655	123,975,040	16	0.88	0.036230	3.12*
2	123,975,646	123,977,637	22	0.96	0.007770	0.00
2	124,027,927	124,028,147	7	1.75	0.001136
2	124,053,239	124,057,097	10	1.05	0.026712	0.00
2	124,063,314	124,086,003	15	1.05	0.009602	0.29
2	124,092,196	124,105,735	24	0.95	0.006195	0.00	GRMZM2G075680	GRMZM2G075680	GRMZM2G075680
2	124,108,953	124,149,740	15	1.17	0.003432	0.42
2	124,213,799	124,249,872	11	1.28	0.004478	0.00
2	124,288,526	124,378,845	93	0.96	0.000000	0.08
2	124,415,348	124,423,875	9	1.17	0.016404	1.43*	GRMZM2G066208	GRMZM2G066208	GRMZM2G066208
2	124,507,088	124,522,999	20	1.05	0.003716	0.00
2	124,539,819	124,553,212	34	0.98	0.000881	0.62
2	124,580,515	124,588,455	12	1.02	0.021931	0.00
2	124,810,895	124,910,795	82	1.73	0.000000	0.00
2	125,008,320	125,013,113	6	1.17	0.036064	0.00
2	125,055,286	125,061,236	9	1.17	0.016404	0.00
2	125,117,519	125,163,988	19	2.03	0.000000	1.54*
2	125,170,853	125,171,750	6	1.46	0.009363	0.00
2	125,262,610	125,263,564	9	1.36	0.004756	0.00
2	125,266,263	125,697,887	32	1.04	0.000431	0.37	GRMZM2G369069;GRMZM5G877316	GRMZM2G369069;GRMZM5G877316	GRMZM2G369069;GRMZM5G877316
2	125,699,879	125,736,774	45	1.21	0.000000	0.00	GRMZM5G877316	GRMZM5G877316	GRMZM5G877316
2	125,784,256	125,800,238	45	0.97	0.000169	0.25	GRMZM2G079387	GRMZM2G079387	GRMZM2G079387
2	125,829,532	125,830,014	11	1.28	0.004478	0.00
2	125,846,740	125,847,296	8	1.32	0.009363
2	125,848,343	125,850,185	50	1.12	0.000001	0.00
2	125,850,258	125,850,478	12	1.32	0.002322	0.00
2	125,891,271	125,898,000	70	1.30	0.000000	0.23
2	125,900,290	125,940,436	60	1.26	0.000000	0.00	GRMZM2G147152	GRMZM2G147152	GRMZM2G147152
2	125,941,043	125,943,859	14	1.13	0.006388	0.53
2	125,946,576	125,958,951	72	1.19	0.000000	0.00
2	125,970,371	126,111,267	35	1.20	0.000009	2.67*	GRMZM2G398240	GRMZM2G398240	GRMZM2G398240
2	126,239,635	126,284,178	56	1.79	0.000000	0.00
2	126,285,626	126,287,779	18	1.27	0.000514	0.71
2	126,289,501	126,367,411	17	1.65	0.000005	0.51
2	126,992,015	126,994,096	6	1.75	0.002213	0.00
2	127,110,630	127,116,432	7	1.75	0.001136
2	127,442,571	127,446,438	17	1.14	0.002892	0.00	GRMZM2G132154	GRMZM2G132154	GRMZM2G132154
2	127,452,429	127,505,842	15	1.05	0.009602	0.00
2	127,508,171	127,586,125	29	1.15	0.000125	0.29
2	127,586,308	127,586,416	6	1.17	0.036064
2	127,613,041	127,649,714	11	1.44	0.001260	0.00
2	127,651,241	127,651,311	6	1.46	0.009363
2	127,672,235	127,674,858	68	0.72	0.005982	0.00
2	127,715,339	127,751,844	62	1.44	0.000000	0.00	GRMZM5G825707	GRMZM5G825707	GRMZM5G825707
2	127,809,699	127,964,404	75	1.71	0.000000	0.06	GRMZM2G099867;GRMZM2G301355	GRMZM2G099867;GRMZM2G301355	GRMZM2G099867;GRMZM2G301355
2	127,966,325	127,966,676	6	1.75	0.002213
2	127,966,986	128,006,067	25	0.91	0.008620	0.00
2	128,006,874	128,018,346	54	1.33	0.000000	0.00	GRMZM2G703169	GRMZM2G703169	GRMZM2G703169
2	128,043,530	128,046,530	12	1.02	0.021931	0.00	GRMZM2G082330	GRMZM2G082330	GRMZM2G082330
2	128,048,475	128,056,187	24	1.24	0.000107	0.00	GRMZM2G082330	GRMZM2G082330	GRMZM2G082330
2	128,057,837	128,069,600	24	1.24	0.000107	0.00	GRMZM2G082330	GRMZM2G082330	GRMZM2G082330
2	128,070,404	128,076,431	35	1.25	0.000003	0.00	GRMZM2G082330	GRMZM2G082330	GRMZM2G082330
2	128,079,814	128,186,432	103	1.21	0.000000	0.44	GRMZM2G082434	GRMZM2G082434	GRMZM2G082434
2	128,186,680	128,189,301	26	0.88	0.011471	0.00
2	128,280,759	128,281,740	6	1.46	0.009363		GRMZM2G090020	GRMZM2G090020	GRMZM2G090020
2	128,281,894	128,295,582	49	0.97	0.000110	0.00	GRMZM2G090020;GRMZM2G090086	GRMZM2G090020;GRMZM2G090086	GRMZM2G090020;GRMZM2G090086
2	128,350,960	128,362,653	32	1.15	0.000056	0.00
2	128,363,530	128,367,421	13	2.02	0.000001	0.00
2	128,371,936	128,381,253	7	1.75	0.001136
2	128,405,008	128,570,079	54	1.27	0.000000	0.15	GRMZM2G365677;GRMZM2G395736	GRMZM2G365677;GRMZM2G395736	GRMZM2G365677;GRMZM2G395736
2	128,571,669	128,599,416	62	0.79	0.001784	0.00	GRMZM2G395736	GRMZM2G395736	GRMZM2G395736
2	129,106,569	129,108,204	9	1.17	0.016404	0.00
2	129,114,463	129,306,340	48	0.69	0.028970	0.29	GRMZM2G046498	GRMZM2G046498	GRMZM2G046498
2	129,307,480	129,504,486	24	1.54	0.000001	0.00	GRMZM2G046498;GRMZM2G117858;GRMZM5G854264	GRMZM2G046498;GRMZM2G117858;GRMZM5G854264	GRMZM2G046498;GRMZM2G117858;GRMZM5G854264
2	129,506,195	129,551,720	9	1.17	0.016404	0.00
2	129,561,894	129,652,252	63	1.09	0.000000	0.15	GRMZM2G143403;GRMZM2G443740	GRMZM2G143403;GRMZM2G443740	GRMZM2G143403;GRMZM2G443740
2	129,653,254	129,697,870	70	1.38	0.000000	0.78*
2	129,699,019	130,157,630	95	1.35	0.000000	0.00	GRMZM2G020183;GRMZM2G020704;GRMZM2G025205;GRMZM2G025264;GRMZM2G164064;GRMZM2G498079;GRMZM2G498111;GRMZM5G879432	GRMZM2G020183;GRMZM2G020704;GRMZM2G025205;GRMZM2G025264;GRMZM2G164064;GRMZM2G498079;GRMZM2G498111;GRMZM5G879432	GRMZM2G020183;GRMZM2G020704;GRMZM2G025205;GRMZM2G025264;GRMZM2G164064;GRMZM2G498079;GRMZM2G498111;GRMZM5G879432
2	130,241,185	130,293,346	12	1.02	0.021931	0.00	GRMZM2G118759;GRMZM2G118800	GRMZM2G118759;GRMZM2G118800	GRMZM2G118759;GRMZM2G118800
2	130,530,649	130,531,346	9	15.20	0.000000	3.00*
2	130,681,428	130,683,343	10	1.93	0.000031	0.00
2	130,877,139	130,883,235	36	1.22	0.000005	0.00	GRMZM2G088778	GRMZM2G088778	GRMZM2G088778
2	130,886,435	130,890,339	9	1.17	0.016404
2	130,981,586	130,984,736	24	0.88	0.014531	0.00
2	131,405,268	131,405,943	10	1.93	0.000031	0.00
2	131,488,181	131,488,774	12	1.17	0.007547	0.00
2	131,489,223	131,490,786	37	0.85	0.004818	0.00
2	131,490,953	131,491,442	20	0.96	0.009363	0.00
2	131,491,585	131,491,688	11	1.44	0.001260
2	131,491,773	131,502,657	55	0.80	0.002703	0.37
2	131,563,909	131,667,706	52	1.08	0.000003	0.09
2	131,698,977	131,777,558	22	1.04	0.003017	0.00
2	131,777,666	131,779,184	41	1.20	0.000002	0.00
2	131,780,011	131,859,390	8	14.47	0.000000	11.25*	GRMZM2G066700	GRMZM2G066700	GRMZM2G066700
2	132,082,498	132,089,641	32	1.26	0.000006	0.00	GRMZM2G416491	GRMZM2G416491	GRMZM2G416491
2	132,089,756	132,091,919	39	1.12	0.000018	0.00
2	132,093,160	132,093,724	16	1.32	0.000578	0.00
2	134,127,645	134,127,807	7	6.27	0.000000
2	134,127,872	134,238,550	52	1.52	0.000000	0.00	GRMZM2G003755	GRMZM2G003755	GRMZM2G003755
2	134,260,135	134,272,165	23	1.22	0.000205	0.00
2	134,275,674	134,276,038	6	1.75	0.002213
2	134,279,702	134,350,587	107	3.64	0.000000	1.04*	GRMZM2G414563	GRMZM2G414563	GRMZM2G414563
2	134,351,652	134,361,045	64	2.28	0.000000	2.22*	GRMZM2G473891	GRMZM2G473891	GRMZM2G473891
2	134,361,285	134,380,102	43	4.37	0.000000	3.27*	GRMZM2G473891;GRMZM2G473915	GRMZM2G473891;GRMZM2G473915	GRMZM2G473891;GRMZM2G473915
2	134,380,418	134,414,836	14	2.38	0.000000	1.18*
2	134,424,889	134,454,116	75	1.78	0.000000	0.00	GRMZM2G473925	GRMZM2G473925	GRMZM2G473925
2	134,454,359	134,492,603	32	1.15	0.000056	0.00
2	134,493,241	134,510,799	26	2.97	0.000000	1.25*
2	134,512,602	134,512,739	7	2.26	0.000041
2	134,527,693	134,561,909	20	1.40	0.000040	0.00
2	134,605,209	134,765,216	85	1.16	0.000000	0.96*	GRMZM2G174919	GRMZM2G174919	GRMZM2G174919
2	134,768,154	134,831,727	6	1.75	0.002213	0.00
2	134,832,759	134,841,841	13	1.35	0.001210		GRMZM2G170452	GRMZM2G170452	GRMZM2G170452
2	134,919,243	134,940,008	9	1.56	0.001260
2	134,964,762	134,994,430	12	1.75	0.000038
2	135,035,980	135,049,555	7	1.50	0.004756		GRMZM2G162286;GRMZM2G472770	GRMZM2G162286;GRMZM2G472770	GRMZM2G162286;GRMZM2G472770
2	135,104,032	135,105,005	6	1.46	0.009363
2	135,106,825	135,183,392	41	1.50	0.000000	0.00	AC219084.3_FG001;GRMZM2G164647;GRMZM2G464963	AC219084.3_FG001;GRMZM2G164647;GRMZM2G464963	AC219084.3_FG001;GRMZM2G164647;GRMZM2G464963
2	135,237,970	135,321,883	40	1.18	0.000003	0.00
2	135,325,587	135,330,767	16	0.99	0.014545	0.00
2	135,364,585	135,393,112	73	3.53	0.000000	6.34*	GRMZM2G169688	GRMZM2G169688	GRMZM2G169688
2	135,395,318	135,501,727	41	0.94	0.000632	0.29
2	135,720,852	135,725,163	35	1.10	0.000072	0.38	GRMZM2G115451	GRMZM2G115451	GRMZM2G115451
2	135,737,775	135,737,861	6	1.17	0.036064	0.00
2	135,739,006	135,739,626	40	1.23	0.000001	0.00
2	135,774,920	135,775,250	9	1.36	0.004756	0.00
2	135,775,299	135,775,907	17	2.06	0.000000	0.87
2	135,777,238	135,781,786	9	1.36	0.004756	0.00
2	135,802,310	135,802,595	9	1.56	0.001260	0.00
2	135,804,907	135,819,929	20	0.96	0.009363	0.00
2	135,829,092	135,867,079	86	1.02	0.000000	0.00
2	135,896,363	135,897,162	10	1.58	0.000640	0.00
2	135,910,891	136,132,645	78	1.15	0.000000	1.01*	GRMZM2G094699;GRMZM2G133669;GRMZM2G133716;GRMZM2G165170	GRMZM2G094699;GRMZM2G133669;GRMZM2G133716;GRMZM2G165170	GRMZM2G094699;GRMZM2G133669;GRMZM2G133716;GRMZM2G165170
2	136,132,927	136,179,409	40	1.45	0.000000	0.00	GRMZM2G047486	GRMZM2G047486	GRMZM2G047486
2	136,179,614	136,183,717	40	1.18	0.000003	0.00	GRMZM2G047486	GRMZM2G047486	GRMZM2G047486
2	136,183,883	136,207,806	21	1.25	0.000236
2	136,214,738	136,220,131	48	1.50	0.000000	0.00
2	136,254,782	136,254,885	7	1.75	0.001136
2	136,254,964	136,271,281	15	0.94	0.026407	0.00	GRMZM2G043226	GRMZM2G043226	GRMZM2G043226
2	136,292,911	136,293,852	6	1.17	0.036064	0.00
2	136,352,227	136,471,601	80	2.11	0.000000	2.12*	GRMZM2G052277;GRMZM2G052323;GRMZM2G053466;GRMZM2G352947	GRMZM2G052277;GRMZM2G052323;GRMZM2G053466;GRMZM2G352947	GRMZM2G052277;GRMZM2G052323;GRMZM2G053466;GRMZM2G352947
2	136,472,861	136,500,968	15	3.39	0.000000	0.97*
2	136,501,577	136,501,627	6	1.46	0.009363
2	136,588,302	136,588,796	19	1.11	0.002427	0.00
2	136,634,492	136,666,552	38	1.25	0.000001	0.00
2	136,837,628	136,838,027	6	6.73	0.000000	11.25*
2	136,838,430	136,887,075	12	7.31	0.000000	6.84*	GRMZM2G588344	GRMZM2G588344	GRMZM2G588344
2	136,887,269	136,895,417	7	9.77	0.000000
2	136,897,359	136,897,692	8	7.68	0.000000
2	136,899,345	136,900,045	17	8.98	0.000000	26.92*
2	136,910,128	136,932,755	15	2.22	0.000000
2	136,937,423	136,938,225	11	9.41	0.000000
2	136,940,193	136,974,946	22	8.45	0.000000	29.73*
2	136,976,618	136,978,531	13	8.91	0.000000	40.67*
2	137,264,302	137,264,450	6	1.17	0.036064
2	137,271,665	137,273,699	8	1.32	0.009363	0.00
2	137,274,077	137,275,113	15	1.05	0.009602	0.00
2	137,276,989	137,278,589	58	1.00	0.000011	0.00
2	137,278,748	137,286,141	70	2.23	0.000000	1.25*	GRMZM2G452727	GRMZM2G452727	GRMZM2G452727
2	137,294,736	137,295,107	13	1.48	0.000331	0.00
2	137,365,380	137,365,504	7	1.25	0.018170	0.00
2	137,400,091	137,401,936	46	0.88	0.001227	0.00
2	137,490,297	137,494,528	15	0.94	0.026407	0.00
2	137,496,960	137,497,682	11	1.12	0.014081	7.14*
2	137,521,525	137,522,448	28	0.75	0.041135	0.00
2	137,820,467	137,820,927	11	1.12	0.014081
2	137,874,726	137,909,154	39	3.33	0.000000	0.29
2	137,940,090	137,941,907	10	1.93	0.000031	0.00
2	137,942,085	137,949,682	46	1.56	0.000000	0.00
2	137,949,743	137,963,220	65	1.35	0.000000	0.00
2	137,979,062	139,080,208	407	2.07	0.000000	0.71*	AC204953.3_FG002;GRMZM2G029079;GRMZM2G132966;GRMZM2G132968;GRMZM2G136308;GRMZM2G136328;GRMZM2G146472;GRMZM2G307553;GRMZM2G324314;GRMZM5G854138	AC204953.3_FG002;GRMZM2G029079;GRMZM2G132966;GRMZM2G132968;GRMZM2G136308;GRMZM2G136328;GRMZM2G146472;GRMZM2G307553;GRMZM2G324314;GRMZM5G854138	AC204953.3_FG002;GRMZM2G029079;GRMZM2G132966;GRMZM2G132968;GRMZM2G136308;GRMZM2G136328;GRMZM2G146472;GRMZM2G307553;GRMZM2G324314;GRMZM5G854138
2	139,080,336	139,138,890	94	1.40	0.000000	10.00*
2	139,504,836	139,519,200	10	1.23	0.008620	0.00	GRMZM2G099502	GRMZM2G099502	GRMZM2G099502
2	140,054,829	140,057,913	11	1.91	0.000016	0.00	AC205544.3_FG004;GRMZM2G006765	AC205544.3_FG004;GRMZM2G006765	AC205544.3_FG004;GRMZM2G006765
2	140,162,043	140,305,991	154	1.72	0.000000	0.03
2	140,306,463	140,316,821	68	1.60	0.000000	0.00	AC226536.2_FG001;GRMZM2G125352	AC226536.2_FG001;GRMZM2G125352	AC226536.2_FG001;GRMZM2G125352
2	140,323,660	140,392,915	110	1.37	0.000000	0.00	GRMZM5G821024	GRMZM5G821024	GRMZM5G821024
2	140,567,221	140,573,507	44	1.40	0.000000	0.16	GRMZM2G057065	GRMZM2G057065	GRMZM2G057065
2	140,573,604	140,658,738	26	1.35	0.000009	0.18	GRMZM2G002824;GRMZM2G458035;GRMZM2G460465;GRMZM2G460472	GRMZM2G002824;GRMZM2G458035;GRMZM2G460465;GRMZM2G460472	GRMZM2G002824;GRMZM2G458035;GRMZM2G460465;GRMZM2G460472
2	140,659,225	140,661,172	30	0.82	0.016042	0.00	GRMZM2G460472	GRMZM2G460472	GRMZM2G460472
2	140,665,822	140,670,630	15	1.29	0.001114	0.00
2	140,670,850	140,709,231	130	1.19	0.000000	0.19
2	140,709,524	140,749,590	42	1.38	0.000000	0.00
2	140,885,851	140,892,458	66	0.90	0.000058	0.00	GRMZM2G135446	GRMZM2G135446	GRMZM2G135446
2	140,895,713	140,896,151	14	2.51	0.000000	1.54*
2	140,896,387	140,954,517	72	0.83	0.000290	0.13
2	140,971,089	140,971,749	19	1.20	0.000847	0.00	GRMZM2G074306	GRMZM2G074306	GRMZM2G074306
2	140,972,124	141,165,535	23	1.22	0.000205	0.27	GRMZM2G074306;GRMZM2G122038	GRMZM2G074306;GRMZM2G122038	GRMZM2G074306;GRMZM2G122038
2	141,209,004	141,247,666	12	1.90	0.000008	2.00*	GRMZM2G027638	GRMZM2G027638	GRMZM2G027638
2	141,332,652	141,332,899	7	1.50	0.004756
2	141,426,515	141,558,968	24	3.22	0.000000	0.00
2	141,563,879	141,565,338	34	1.24	0.000005	0.00
2	142,274,694	142,276,245	9	1.36	0.004756	0.00
2	142,276,979	142,280,029	15	1.40	0.000322	0.00
2	142,285,435	142,357,076	184	2.03	0.000000	3.07*
2	142,358,365	142,395,877	95	2.35	0.000000	0.55
2	142,402,109	142,468,661	11	0.96	0.040314	0.00
2	142,492,275	142,496,084	15	1.29	0.001114	0.00
2	142,500,159	142,546,729	83	0.91	0.000006	0.35	GRMZM2G069028;GRMZM2G703183	GRMZM2G069028;GRMZM2G703183	GRMZM2G069028;GRMZM2G703183
2	142,953,607	143,047,095	71	1.95	0.000000	0.81*	GRMZM2G348855;GRMZM2G348866	GRMZM2G348855;GRMZM2G348866	GRMZM2G348855;GRMZM2G348866
2	143,048,846	143,093,899	35	0.85	0.006174	0.21	GRMZM2G348866	GRMZM2G348866	GRMZM2G348866
2	143,236,949	143,255,274	78	1.30	0.000000	0.00
2	143,255,681	143,261,625	73	1.27	0.000000	0.34	GRMZM2G028179	GRMZM2G028179	GRMZM2G028179
2	143,268,299	143,268,478	10	1.23	0.008620		GRMZM2G028183	GRMZM2G028183	GRMZM2G028183
2	143,427,588	143,431,473	11	1.12	0.014081	0.43	GRMZM2G136039	GRMZM2G136039	GRMZM2G136039
2	143,433,218	143,473,104	21	1.00	0.005324	0.21	GRMZM2G044493	GRMZM2G044493	GRMZM2G044493
2	144,478,661	144,549,411	32	1.97	0.000000	0.00	GRMZM2G051738	GRMZM2G051738	GRMZM2G051738
2	144,551,231	144,559,447	29	1.03	0.000945
2	144,560,280	144,562,294	23	1.60	0.000000
2	144,563,885	144,572,274	12	1.90	0.000008
2	144,630,322	144,633,738	37	2.42	0.000000		GRMZM2G403562	GRMZM2G403562	GRMZM2G403562
2	144,634,396	144,679,757	41	1.97	0.000000		GRMZM2G119105;GRMZM2G119117;GRMZM2G316322;GRMZM2G403562	GRMZM2G119105;GRMZM2G119117;GRMZM2G316322;GRMZM2G403562	GRMZM2G119105;GRMZM2G119117;GRMZM2G316322;GRMZM2G403562
2	144,679,892	144,680,096	11	1.75	0.000075		GRMZM2G119117	GRMZM2G119117	GRMZM2G119117
2	144,685,468	144,729,668	22	2.55	0.000000		GRMZM2G046201;GRMZM2G133624	GRMZM2G046201;GRMZM2G133624	GRMZM2G046201;GRMZM2G133624
2	144,729,687	144,729,771	6	3.22	0.000000		GRMZM2G133624	GRMZM2G133624	GRMZM2G133624
2	144,729,952	144,731,030	25	2.18	0.000000		GRMZM2G133624	GRMZM2G133624	GRMZM2G133624
2	144,731,399	144,794,812	36	1.71	0.000000		GRMZM2G133624	GRMZM2G133624	GRMZM2G133624
2	144,811,219	144,811,300	6	1.46	0.009363
2	144,833,873	144,857,262	102	0.93	0.000000	0.00
2	144,858,404	144,875,434	22	1.67	0.000000	0.00
2	144,962,632	144,962,704	8	1.32	0.009363
2	144,983,605	144,983,956	12	2.19	0.000000	0.00	GRMZM2G145651	GRMZM2G145651	GRMZM2G145651
2	144,985,638	144,988,077	10	2.46	0.000000	0.00	GRMZM2G145651;GRMZM2G145666	GRMZM2G145651;GRMZM2G145666	GRMZM2G145651;GRMZM2G145666
2	144,988,850	145,150,312	55	1.37	0.000000	0.14	AC206611.3_FG002;AC206611.3_FG003;GRMZM2G132000;GRMZM2G145666;GRMZM2G430601;GRMZM2G430607;GRMZM2G703190	AC206611.3_FG002;AC206611.3_FG003;GRMZM2G132000;GRMZM2G145666;GRMZM2G430601;GRMZM2G430607;GRMZM2G703190	AC206611.3_FG002;AC206611.3_FG003;GRMZM2G132000;GRMZM2G145666;GRMZM2G430601;GRMZM2G430607;GRMZM2G703190
2	145,150,382	145,203,168	14	3.63	0.000000	6.36*
2	145,327,948	145,378,332	13	1.75	0.000019	0.00	GRMZM2G086346;GRMZM2G703193	GRMZM2G086346;GRMZM2G703193	GRMZM2G086346;GRMZM2G703193
2	145,621,390	145,944,981	19	1.29	0.000269	12.50*	AC207206.3_FG001;AC207206.3_FG003;GRMZM2G045452	AC207206.3_FG001;AC207206.3_FG003;GRMZM2G045452	AC207206.3_FG001;AC207206.3_FG003;GRMZM2G045452
2	145,993,491	145,994,715	16	2.85	0.000000	1.25*	GRMZM2G344857	GRMZM2G344857	GRMZM2G344857
2	145,997,781	146,121,815	55	0.99	0.000023	0.00	GRMZM2G162697;GRMZM2G162737;GRMZM2G469969	GRMZM2G162697;GRMZM2G162737;GRMZM2G469969	GRMZM2G162697;GRMZM2G162737;GRMZM2G469969
2	146,126,099	146,385,653	53	1.06	0.000004	1.18*	GRMZM2G076415;GRMZM2G391673;GRMZM2G391684;GRMZM2G537291	GRMZM2G076415;GRMZM2G391673;GRMZM2G391684;GRMZM2G537291	GRMZM2G076415;GRMZM2G391673;GRMZM2G391684;GRMZM2G537291
2	146,386,368	146,414,794	30	1.23	0.000022	0.00	GRMZM2G026556	GRMZM2G026556	GRMZM2G026556
2	146,438,811	146,439,860	15	1.17	0.003432	0.00
2	148,460,867	148,462,932	13	1.08	0.011706	0.00
2	148,483,187	148,502,665	33	0.96	0.001513	0.00	GRMZM2G064896	GRMZM2G064896	GRMZM2G064896
2	148,505,237	148,559,228	40	0.79	0.010205	0.00	GRMZM2G064984;GRMZM2G365815	GRMZM2G064984;GRMZM2G365815	GRMZM2G064984;GRMZM2G365815
2	148,660,019	148,662,705	9	1.56	0.001260	0.00	GRMZM2G115658	GRMZM2G115658	GRMZM2G115658
2	148,663,436	148,663,495	7	1.50	0.004756
2	148,663,551	148,675,009	34	0.83	0.009835	0.00	GRMZM2G115628	GRMZM2G115628	GRMZM2G115628
2	148,676,034	148,685,971	7	1.25	0.018170
2	149,007,771	149,007,908	11	4.94	0.000000	0.00
2	149,164,789	149,166,125	11	8.77	0.000000
2	149,181,612	149,183,778	32	6.80	0.000000	0.00	GRMZM2G175008	GRMZM2G175008	GRMZM2G175008
2	149,183,800	149,184,196	15	8.54	0.000000	0.00	GRMZM2G175008	GRMZM2G175008	GRMZM2G175008
2	149,184,459	149,185,774	15	5.96	0.000000	0.00	GRMZM2G175008	GRMZM2G175008	GRMZM2G175008
2	149,202,160	149,203,646	27	11.31	0.000000	0.00	GRMZM5G816552;GRMZM5G890976	GRMZM5G816552;GRMZM5G890976	GRMZM5G816552;GRMZM5G890976
2	149,203,685	149,204,142	9	9.75	0.000000		GRMZM5G816552	GRMZM5G816552	GRMZM5G816552
2	149,334,433	149,335,485	20	11.40	0.000000	0.00
2	149,518,408	149,521,979	18	1.46	0.000042		GRMZM2G079236	GRMZM2G079236	GRMZM2G079236
2	149,522,583	149,782,174	31	1.41	0.000000	0.00	GRMZM2G079236	GRMZM2G079236	GRMZM2G079236
2	149,783,285	149,788,022	44	1.32	0.000000	0.00	GRMZM2G377797	GRMZM2G377797	GRMZM2G377797
2	149,789,552	149,866,130	75	1.15	0.000000	1.50*
2	149,868,760	149,920,075	12	1.46	0.000645	0.00	AC196035.3_FG002	AC196035.3_FG002	AC196035.3_FG002
2	150,016,347	150,017,168	22	1.04	0.003017		GRMZM2G314707	GRMZM2G314707	GRMZM2G314707
2	150,018,121	150,020,913	45	1.25	0.000000	0.00	GRMZM2G017941	GRMZM2G017941	GRMZM2G017941
2	150,382,324	150,426,950	15	0.94	0.026407	0.00	GRMZM2G350795	GRMZM2G350795	GRMZM2G350795
2	150,437,698	150,442,773	22	1.44	0.000010	0.00	GRMZM2G130049	GRMZM2G130049	GRMZM2G130049
2	150,497,831	150,501,130	12	2.19	0.000000	0.00
2	150,515,098	150,523,943	58	1.15	0.000000	0.00
2	150,603,140	150,613,898	23	1.14	0.000612	0.67	GRMZM2G045970	GRMZM2G045970	GRMZM2G045970
2	151,581,872	151,609,386	98	1.49	0.000000	0.00	GRMZM2G051491;GRMZM2G051534	GRMZM2G051491;GRMZM2G051534	GRMZM2G051491;GRMZM2G051534
2	151,657,726	151,680,163	34	1.24	0.000005	0.43
2	153,157,865	153,158,008	10	16.67	0.000000
2	155,026,717	155,040,510	6	7.02	0.000000		GRMZM2G088293	GRMZM2G088293	GRMZM2G088293
2	156,726,559	156,776,406	22	1.28	0.000123	0.00	GRMZM2G052935	GRMZM2G052935	GRMZM2G052935
2	156,901,843	156,902,369	7	5.01	0.000000
2	156,913,547	156,914,157	6	9.06	0.000000
2	156,939,896	156,945,065	47	1.34	0.000000	0.00	GRMZM2G049588	GRMZM2G049588	GRMZM2G049588
2	156,945,521	156,950,664	20	1.23	0.000447	0.00	GRMZM2G049588	GRMZM2G049588	GRMZM2G049588
2	156,955,154	156,965,415	123	1.40	0.000000	0.00	GRMZM2G049588	GRMZM2G049588	GRMZM2G049588
2	156,965,468	156,969,485	57	0.95	0.000045	0.00
2	156,969,934	156,970,168	6	1.46	0.009363	0.00
2	156,970,503	156,989,592	41	1.11	0.000015	0.00
2	156,990,183	156,990,555	14	1.25	0.002122	0.00
2	156,991,960	156,992,303	9	1.56	0.001260	0.00
2	156,992,326	157,033,563	52	0.98	0.000051	0.00	GRMZM5G863076	GRMZM5G863076	GRMZM5G863076
2	157,215,735	157,234,277	31	0.96	0.001903	0.00
2	157,493,131	157,580,461	47	0.78	0.006679	0.00	GRMZM2G107956;GRMZM5G831712	GRMZM2G107956;GRMZM5G831712	GRMZM2G107956;GRMZM5G831712
2	157,610,447	157,611,179	39	1.08	0.000049	0.00
2	157,630,039	157,633,373	8	1.10	0.031912	0.00	GRMZM2G009626	GRMZM2G009626	GRMZM2G009626
2	157,635,039	157,638,271	27	1.23	0.000049	0.00	GRMZM2G009626	GRMZM2G009626	GRMZM2G009626
2	157,909,798	157,910,333	11	1.12	0.014081		GRMZM2G102985	GRMZM2G102985	GRMZM2G102985
2	157,948,566	158,064,193	81	1.10	0.000000	0.43	GRMZM2G019251;GRMZM2G111494	GRMZM2G019251;GRMZM2G111494	GRMZM2G019251;GRMZM2G111494
2	158,064,498	158,066,729	27	1.49	0.000000	0.00	GRMZM2G019251	GRMZM2G019251	GRMZM2G019251
2	158,069,075	158,070,905	15	1.05	0.009602
2	158,072,330	158,280,573	22	2.07	0.000000	0.27	GRMZM2G047316;GRMZM2G069005;GRMZM2G510303	GRMZM2G047316;GRMZM2G069005;GRMZM2G510303	GRMZM2G047316;GRMZM2G069005;GRMZM2G510303
2	158,282,331	158,283,891	26	1.21	0.000092		GRMZM2G047316	GRMZM2G047316	GRMZM2G047316
2	158,284,546	158,285,904	43	1.18	0.000001
2	158,286,089	158,288,156	68	1.37	0.000000
2	158,310,609	158,312,475	52	1.72	0.000000
2	158,314,427	158,372,967	81	1.04	0.000000		GRMZM2G152438	GRMZM2G152438	GRMZM2G152438
2	158,375,007	158,377,346	14	1.50	0.000168		GRMZM2G152438	GRMZM2G152438	GRMZM2G152438
2	158,405,612	158,405,857	7	1.50	0.004756	0.00
2	158,407,363	158,514,460	40	0.75	0.020307	0.86*	GRMZM2G175576;GRMZM2G333095;GRMZM5G845339;GRMZM5G876616	GRMZM2G175576;GRMZM2G333095;GRMZM5G845339;GRMZM5G876616	GRMZM2G175576;GRMZM2G333095;GRMZM5G845339;GRMZM5G876616
2	158,515,189	158,515,326	12	1.02	0.021931
2	158,519,025	158,519,052	6	1.46	0.009363
2	158,539,243	158,539,303	7	1.25	0.018170
2	158,539,409	158,571,940	48	1.17	0.000001	0.00
2	158,821,790	158,825,834	14	1.63	0.000042	0.00	GRMZM2G065420	GRMZM2G065420	GRMZM2G065420
2	158,827,083	158,832,715	16	1.43	0.000164	0.00
2	158,861,886	158,861,957	8	1.32	0.009363
2	158,933,671	158,933,985	11	0.96	0.040314
2	158,939,523	158,940,295	14	1.00	0.018043
2	159,762,086	159,766,159	20	52.46	0.000000
2	160,264,775	160,631,433	57	1.66	0.000000	0.00	GRMZM2G151549;GRMZM2G351502	GRMZM2G151549;GRMZM2G351502	GRMZM2G151549;GRMZM2G351502
2	160,641,124	160,726,374	57	1.60	0.000000	0.00
2	160,774,089	160,783,001	19	1.02	0.006641		GRMZM2G150608	GRMZM2G150608	GRMZM2G150608
2	160,799,036	160,801,605	16	1.54	0.000043	0.00	GRMZM2G150754	GRMZM2G150754	GRMZM2G150754
2	160,801,716	160,960,129	44	1.24	0.000000	0.53	GRMZM2G150754;GRMZM2G171370	GRMZM2G150754;GRMZM2G171370	GRMZM2G150754;GRMZM2G171370
2	161,125,643	161,126,195	11	0.96	0.040314		GRMZM2G018241	GRMZM2G018241	GRMZM2G018241
2	161,619,778	161,662,871	12	1.02	0.021931
2	161,667,990	161,684,307	6	1.75	0.002213	0.00
2	161,703,230	161,774,367	29	0.85	0.012077	0.00	GRMZM2G012537;GRMZM2G083977;GRMZM2G083984	GRMZM2G012537;GRMZM2G083977;GRMZM2G083984	GRMZM2G012537;GRMZM2G083977;GRMZM2G083984
2	161,856,114	161,954,167	139	0.85	0.000000	1.25*	GRMZM2G086418;GRMZM2G088261	GRMZM2G086418;GRMZM2G088261	GRMZM2G086418;GRMZM2G088261
2	162,489,583	162,581,035	20	0.96	0.009363	0.00	GRMZM2G103452	GRMZM2G103452	GRMZM2G103452
2	163,155,902	163,156,255	7	9.02	0.000000
2	163,263,220	163,416,309	31	1.19	0.000036	0.13	GRMZM2G161382	GRMZM2G161382	GRMZM2G161382
2	163,429,913	163,430,815	23	1.37	0.000019
2	163,682,495	163,682,767	16	1.10	0.005300
2	163,693,375	163,693,532	8	1.32	0.009363
2	163,693,643	163,718,239	18	1.46	0.000042
2	163,727,860	163,794,888	6	1.46	0.009363	0.15	GRMZM2G087921;GRMZM2G389416	GRMZM2G087921;GRMZM2G389416	GRMZM2G087921;GRMZM2G389416
2	164,670,083	164,670,275	7	25.56	0.000000
2	166,477,343	166,477,384	6	1.46	0.009363
2	168,636,121	168,708,866	84	4.03	0.000000	0.16	AC191107.4_FG002;GRMZM2G322661	AC191107.4_FG002;GRMZM2G322661	AC191107.4_FG002;GRMZM2G322661
2	168,795,853	168,882,791	78	1.19	0.000000	0.00	GRMZM2G004408	GRMZM2G004408	GRMZM2G004408
2	168,883,105	168,896,111	80	1.32	0.000000	0.00	GRMZM2G340408	GRMZM2G340408	GRMZM2G340408
2	168,917,068	168,921,516	46	1.26	0.000000	0.00	GRMZM5G878603	GRMZM5G878603	GRMZM5G878603
2	168,922,842	168,923,717	12	1.32	0.002322	0.56
2	168,924,102	168,927,716	31	1.08	0.000293	0.00	GRMZM2G105922	GRMZM2G105922	GRMZM2G105922
2	169,065,958	169,067,538	7	1.50	0.004756	0.00	GRMZM2G011784	GRMZM2G011784	GRMZM2G011784
2	169,068,046	169,068,409	17	1.24	0.000980	0.00	GRMZM2G011784	GRMZM2G011784	GRMZM2G011784
2	169,068,480	169,068,653	21	0.84	0.031521	0.00	GRMZM2G011784	GRMZM2G011784	GRMZM2G011784
2	169,081,568	169,081,844	26	1.28	0.000030		GRMZM2G011784	GRMZM2G011784	GRMZM2G011784
2	169,092,044	169,092,189	10	1.23	0.008620		GRMZM2G011784	GRMZM2G011784	GRMZM2G011784
2	169,268,506	169,269,084	10	1.05	0.026712
2	169,540,651	169,558,625	39	0.90	0.001827	0.00	GRMZM2G016066;GRMZM2G025924	GRMZM2G016066;GRMZM2G025924	GRMZM2G016066;GRMZM2G025924
2	169,573,740	169,663,924	22	1.28	0.000123	0.00	GRMZM2G025159;GRMZM2G093492	GRMZM2G025159;GRMZM2G093492	GRMZM2G025159;GRMZM2G093492
2	169,737,524	169,739,173	13	0.94	0.032781	0.00	GRMZM2G001668	GRMZM2G001668	GRMZM2G001668
2	169,739,355	169,739,744	17	1.03	0.008209	0.00
2	169,740,351	169,762,487	36	0.88	0.003767	0.00	GRMZM2G028353	GRMZM2G028353	GRMZM2G028353
2	169,805,174	169,805,371	10	1.93	0.000031	0.00
2	169,807,426	169,810,673	33	1.06	0.000239	0.00
2	169,813,479	169,817,787	34	0.98	0.000881	0.00
2	169,826,092	169,826,694	15	1.29	0.001114	0.00
2	169,827,947	169,828,442	9	1.36	0.004756	0.00
2	169,829,634	169,838,008	58	1.03	0.000004	0.00
2	169,874,056	169,874,178	12	1.02	0.021931	5.00*
2	169,919,688	169,920,523	16	0.88	0.036230	0.00
2	169,932,698	169,934,807	47	0.86	0.001609	0.00
2	169,936,822	169,936,908	6	1.17	0.036064
2	169,937,651	169,938,499	19	1.11	0.002427	0.00
2	170,295,482	170,298,849	22	1.75	0.000000		GRMZM2G074567	GRMZM2G074567	GRMZM2G074567
2	170,383,035	170,386,882	17	1.24	0.000980	0.00	GRMZM2G092648	GRMZM2G092648	GRMZM2G092648
2	170,448,683	170,492,390	42	0.96	0.000368	0.00	GRMZM2G130052;GRMZM2G162374;GRMZM2G482245	GRMZM2G130052;GRMZM2G162374;GRMZM2G482245	GRMZM2G130052;GRMZM2G162374;GRMZM2G482245
2	170,656,383	170,657,330	26	1.48	0.000001	0.00
2	170,657,438	170,774,957	62	1.02	0.000003	0.00	GRMZM2G082580;GRMZM2G101596;GRMZM2G354385	GRMZM2G082580;GRMZM2G101596;GRMZM2G354385	GRMZM2G082580;GRMZM2G101596;GRMZM2G354385
2	170,859,259	170,863,926	61	1.55	0.000000		GRMZM2G067756	GRMZM2G067756	GRMZM2G067756
2	170,866,982	170,868,688	18	1.07	0.004485	0.00	GRMZM2G367008	GRMZM2G367008	GRMZM2G367008
2	170,868,764	171,067,531	134	1.51	0.000000	0.00	GRMZM2G134955;GRMZM2G145895;GRMZM2G145944;GRMZM2G176977;GRMZM5G847599;GRMZM5G861900	GRMZM2G134955;GRMZM2G145895;GRMZM2G145944;GRMZM2G176977;GRMZM5G847599;GRMZM5G861900	GRMZM2G134955;GRMZM2G145895;GRMZM2G145944;GRMZM2G176977;GRMZM5G847599;GRMZM5G861900
2	171,067,852	171,071,445	21	1.59	0.000001	0.00	GRMZM2G176977	GRMZM2G176977	GRMZM2G176977
2	171,071,716	171,074,841	26	1.15	0.000279	0.00	GRMZM2G176977	GRMZM2G176977	GRMZM2G176977
2	171,132,691	171,225,887	24	1.32	0.000033	0.00	GRMZM2G029486	GRMZM2G029486	GRMZM2G029486
2	171,259,088	171,514,868	28	0.81	0.019996	0.95	GRMZM2G047431	GRMZM2G047431	GRMZM2G047431
2	171,516,634	171,554,713	56	0.81	0.001752	0.00	GRMZM2G147885	GRMZM2G147885	GRMZM2G147885
2	171,555,375	171,556,270	9	1.17	0.016404	0.00
2	171,819,758	171,821,513	7	1.75	0.001136		GRMZM2G146685;GRMZM2G446872	GRMZM2G146685;GRMZM2G446872	GRMZM2G146685;GRMZM2G446872
2	171,822,079	171,966,371	79	1.20	0.000000	0.08	GRMZM2G446872	GRMZM2G446872	GRMZM2G446872
2	171,970,659	172,007,406	30	1.40	0.000001	0.00
2	172,037,793	172,136,498	14	1.25	0.002122	0.00	GRMZM2G096792;GRMZM2G176216;GRMZM2G335564;GRMZM2G474459;GRMZM2G474534;GRMZM5G834231;GRMZM5G846259;GRMZM5G892341	GRMZM2G096792;GRMZM2G176216;GRMZM2G335564;GRMZM2G474459;GRMZM2G474534;GRMZM5G834231;GRMZM5G846259;GRMZM5G892341	GRMZM2G096792;GRMZM2G176216;GRMZM2G335564;GRMZM2G474459;GRMZM2G474534;GRMZM5G834231;GRMZM5G846259;GRMZM5G892341
2	172,136,596	172,136,756	6	1.46	0.009363
2	172,136,961	172,137,141	8	1.75	0.000579	0.00
2	172,142,900	172,144,424	11	1.12	0.014081	0.00	GRMZM2G030312	GRMZM2G030312	GRMZM2G030312
2	172,249,128	172,255,791	43	1.06	0.000033	0.00	GRMZM2G014106	GRMZM2G014106	GRMZM2G014106
2	172,257,741	172,275,957	9	1.36	0.004756	0.00	GRMZM2G014106;GRMZM2G137575;GRMZM2G313646	GRMZM2G014106;GRMZM2G137575;GRMZM2G313646	GRMZM2G014106;GRMZM2G137575;GRMZM2G313646
2	172,402,349	172,486,417	17	2.58	0.000000	0.00	GRMZM2G067514;GRMZM2G368436;GRMZM2G412281	GRMZM2G067514;GRMZM2G368436;GRMZM2G412281	GRMZM2G067514;GRMZM2G368436;GRMZM2G412281
2	172,835,395	172,862,821	45	1.60	0.000000	0.00	GRMZM2G104529;GRMZM2G104546	GRMZM2G104529;GRMZM2G104546	GRMZM2G104529;GRMZM2G104546
2	173,399,658	173,424,166	20	1.32	0.000139	0.30
2	173,428,565	173,456,473	9	2.53	0.000000	0.00	GRMZM2G090105;GRMZM2G362952;GRMZM2G520254	GRMZM2G090105;GRMZM2G362952;GRMZM2G520254	GRMZM2G090105;GRMZM2G362952;GRMZM2G520254
2	173,462,541	173,463,428	9	1.36	0.004756	0.00
2	173,464,164	173,465,008	22	1.59	0.000001	0.00
2	173,486,180	173,489,412	19	1.75	0.000000	0.00
2	173,490,585	173,604,670	30	2.28	0.000000	0.00	GRMZM2G703250;GRMZM5G887303	GRMZM2G703250;GRMZM5G887303	GRMZM2G703250;GRMZM5G887303
2	173,642,357	173,788,249	63	2.14	0.000000	0.30	AC225225.2_FG003;GRMZM2G033694	AC225225.2_FG003;GRMZM2G033694	AC225225.2_FG003;GRMZM2G033694
2	173,790,403	173,792,549	19	1.39	0.000078	0.00	GRMZM2G033694	GRMZM2G033694	GRMZM2G033694
2	173,849,989	173,850,116	6	1.46	0.009363	0.00
2	173,949,192	173,951,419	9	1.17	0.016404	0.00
2	174,127,087	174,131,630	21	1.25	0.000236	0.36
2	174,339,769	174,346,575	25	0.91	0.008620	1.18*	AC203957.3_FG001	AC203957.3_FG001	AC203957.3_FG001
2	174,351,302	174,411,391	19	0.83	0.039013	0.00
2	174,413,852	174,413,950	8	1.32	0.009363
2	174,459,504	174,460,253	22	1.04	0.003017	0.00
2	174,473,465	174,474,243	7	1.25	0.018170	0.00
2	174,474,306	174,474,388	8	1.10	0.031912	0.00
2	174,474,480	174,474,800	25	1.05	0.001383	0.77
2	174,474,826	174,478,216	45	0.78	0.008469	0.00	GRMZM2G050658	GRMZM2G050658	GRMZM2G050658
2	174,504,116	174,601,153	13	0.94	0.032781	0.00	AC193499.3_FG004;AC193499.3_FG007;GRMZM2G091857	AC193499.3_FG004;AC193499.3_FG007;GRMZM2G091857	AC193499.3_FG004;AC193499.3_FG007;GRMZM2G091857
2	174,604,728	174,607,903	53	0.70	0.022249	0.00
2	174,853,486	174,951,477	9	2.34	0.000002		GRMZM2G116004	GRMZM2G116004	GRMZM2G116004
2	174,951,543	174,952,414	13	1.08	0.011706		GRMZM2G116004	GRMZM2G116004	GRMZM2G116004
2	174,952,865	174,953,351	7	1.50	0.004756		GRMZM2G116004	GRMZM2G116004	GRMZM2G116004
2	175,087,698	175,087,866	6	2.63	0.000011
2	175,090,296	175,090,838	20	1.14	0.001322	0.00	GRMZM2G100484	GRMZM2G100484	GRMZM2G100484
2	175,489,876	175,493,276	34	1.03	0.000347	0.00	GRMZM2G130790	GRMZM2G130790	GRMZM2G130790
2	175,493,826	175,494,506	9	1.36	0.004756		GRMZM2G130790	GRMZM2G130790	GRMZM2G130790
2	175,496,293	175,517,997	73	1.20	0.000000	0.00	GRMZM2G039900;GRMZM2G130790	GRMZM2G039900;GRMZM2G130790	GRMZM2G039900;GRMZM2G130790
2	175,518,106	175,519,161	12	1.02	0.021931	0.00	GRMZM2G039900	GRMZM2G039900	GRMZM2G039900
2	175,628,608	175,679,930	18	1.07	0.004485	0.00	GRMZM2G110816	GRMZM2G110816	GRMZM2G110816
2	175,749,617	175,838,064	43	1.26	0.000000	0.00	AC193466.3_FG001;GRMZM2G163418;GRMZM2G179120	AC193466.3_FG001;GRMZM2G163418;GRMZM2G179120	AC193466.3_FG001;GRMZM2G163418;GRMZM2G179120
2	175,854,211	175,854,838	14	1.13	0.006388
2	175,854,897	175,855,250	15	1.05	0.009602	0.00
2	175,856,148	175,890,554	21	1.92	0.000000	0.00
2	175,949,338	175,949,616	12	1.02	0.021931	0.00
2	175,950,718	175,950,879	8	1.32	0.009363
2	175,956,634	175,957,242	19	0.92	0.016679	0.00	GRMZM2G347743	GRMZM2G347743	GRMZM2G347743
2	175,958,060	175,965,047	20	1.32	0.000139	0.00	GRMZM2G347743	GRMZM2G347743	GRMZM2G347743
2	176,022,078	176,026,560	35	1.05	0.000195	0.00	GRMZM2G037113;GRMZM2G037131;GRMZM2G037150	GRMZM2G037113;GRMZM2G037131;GRMZM2G037150	GRMZM2G037113;GRMZM2G037131;GRMZM2G037150
2	176,028,646	176,068,905	11	1.44	0.001260	0.37
2	176,073,386	176,076,210	20	1.58	0.000003	0.00	GRMZM2G006678	GRMZM2G006678	GRMZM2G006678
2	176,238,125	176,351,946	99	1.36	0.000000	0.23	AC229978.2_FG002;GRMZM2G055960;GRMZM2G098076;GRMZM5G880993	AC229978.2_FG002;GRMZM2G055960;GRMZM2G098076;GRMZM5G880993	AC229978.2_FG002;GRMZM2G055960;GRMZM2G098076;GRMZM5G880993
2	176,353,129	176,353,485	8	1.54	0.002427	0.00
2	176,353,948	176,355,424	24	1.39	0.000010	0.00
2	176,454,555	176,456,310	33	1.06	0.000239	0.00
2	176,469,747	176,469,969	10	1.23	0.008620	0.00	GRMZM5G890561	GRMZM5G890561	GRMZM5G890561
2	176,646,590	176,647,913	28	0.75	0.041135	0.00	GRMZM2G150616	GRMZM2G150616	GRMZM2G150616
2	176,782,221	176,782,846	8	1.10	0.031912
2	176,783,165	176,799,523	6	1.75	0.002213	0.00
2	176,799,554	176,801,510	22	1.04	0.003017	0.00
2	176,827,643	176,828,322	12	1.32	0.002322	0.00
2	176,828,688	176,828,838	7	1.50	0.004756
2	176,828,925	176,829,417	24	1.02	0.002429	0.00
2	176,829,670	176,830,036	26	0.88	0.011471	0.00
2	177,112,192	177,154,828	42	0.84	0.004102	0.00
2	177,156,265	177,173,633	40	0.96	0.000459	0.00
2	177,174,006	177,174,096	8	1.10	0.031912
2	177,174,241	177,175,086	52	1.08	0.000003	0.00
2	177,175,105	177,175,414	14	1.50	0.000168	0.00
2	177,175,726	177,179,942	8	1.32	0.009363	1.03*	GRMZM2G139903	GRMZM2G139903	GRMZM2G139903
2	177,241,468	177,275,726	6	4.39	0.000000	5.00*	GRMZM2G140041;GRMZM2G140078	GRMZM2G140041;GRMZM2G140078	GRMZM2G140041;GRMZM2G140078
2	177,515,850	177,516,279	29	1.09	0.000351	0.00
2	177,530,011	177,550,915	20	1.84	0.000000	0.00
2	177,551,394	177,551,568	9	3.31	0.000000
2	177,571,330	177,581,599	22	0.80	0.040413	0.00
2	177,593,231	177,646,593	32	0.88	0.005836	0.00
2	177,649,826	177,672,355	8	1.10	0.031912	0.12	GRMZM2G039155	GRMZM2G039155	GRMZM2G039155
2	177,729,710	177,733,069	9	1.36	0.004756	0.00	GRMZM2G340933	GRMZM2G340933	GRMZM2G340933
2	177,752,277	177,762,851	16	1.43	0.000164	0.00	GRMZM2G110358	GRMZM2G110358	GRMZM2G110358
2	177,947,838	177,948,638	8	10.53	0.000000		GRMZM2G527891	GRMZM2G527891	GRMZM2G527891
2	177,950,661	177,952,251	7	7.02	0.000000		GRMZM2G527891	GRMZM2G527891	GRMZM2G527891
2	177,983,709	178,027,693	27	0.97	0.002858	0.00
2	178,081,295	178,131,399	35	0.90	0.002784	0.00	GRMZM2G027347;GRMZM2G027393;GRMZM2G037931;GRMZM2G306328	GRMZM2G027347;GRMZM2G027393;GRMZM2G037931;GRMZM2G306328	GRMZM2G027347;GRMZM2G027393;GRMZM2G037931;GRMZM2G306328
2	178,173,969	178,174,796	10	1.58	0.000640	0.00
2	179,502,734	179,503,024	8	8.77	0.000000
2	179,503,237	179,503,301	8	8.77	0.000000
2	180,154,347	180,154,521	6	5.56	0.000000
2	180,766,662	180,782,286	10	14.21	0.000000	7.69*
2	182,658,229	182,659,186	9	16.57	0.000000	0.00
2	183,178,415	183,180,001	6	2.05	0.000440
2	183,180,056	183,180,442	21	3.51	0.000000	0.00
2	183,180,499	183,181,059	11	2.87	0.000000
2	183,181,078	183,182,468	9	4.29	0.000000
2	183,182,645	183,185,931	13	8.10	0.000000	0.00	GRMZM2G037574	GRMZM2G037574	GRMZM2G037574
2	183,185,986	183,189,328	12	3.07	0.000000	0.00
2	183,189,548	183,190,036	11	4.63	0.000000	0.00
2	184,697,035	184,697,387	7	18.05	0.000000		GRMZM2G061885	GRMZM2G061885	GRMZM2G061885
2	184,973,738	184,992,131	47	5.38	0.000000
2	188,979,641	188,980,910	10	57.72	0.000000	38.75*	GRMZM2G048008	GRMZM2G048008	GRMZM2G048008
2	189,969,066	189,970,510	19	1.11	0.002427		GRMZM2G041633	GRMZM2G041633	GRMZM2G041633
2	190,159,633	190,160,308	6	1.17	0.036064		GRMZM2G365374	GRMZM2G365374	GRMZM2G365374
2	190,160,561	190,416,051	78	0.97	0.000001	0.37	GRMZM2G044166;GRMZM2G058095;GRMZM2G078480;GRMZM2G093070;GRMZM2G365374	GRMZM2G044166;GRMZM2G058095;GRMZM2G078480;GRMZM2G093070;GRMZM2G365374	GRMZM2G044166;GRMZM2G058095;GRMZM2G078480;GRMZM2G093070;GRMZM2G365374
2	190,418,722	190,646,425	48	2.60	0.000000	0.00	AC230021.2_FG002;GRMZM2G058095;GRMZM2G147955;GRMZM2G446050	AC230021.2_FG002;GRMZM2G058095;GRMZM2G147955;GRMZM2G446050	AC230021.2_FG002;GRMZM2G058095;GRMZM2G147955;GRMZM2G446050
2	190,661,662	190,829,462	30	2.46	0.000000	4.74*	GRMZM2G014313;GRMZM2G025095;GRMZM2G051891;GRMZM5G840705	GRMZM2G014313;GRMZM2G025095;GRMZM2G051891;GRMZM5G840705	GRMZM2G014313;GRMZM2G025095;GRMZM2G051891;GRMZM5G840705
2	190,924,274	190,937,313	41	2.61	0.000000	0.00	GRMZM2G158884	GRMZM2G158884	GRMZM2G158884
2	190,938,656	191,003,223	29	1.09	0.000351	0.21	GRMZM2G150319;GRMZM2G150356;GRMZM2G158884	GRMZM2G150319;GRMZM2G150356;GRMZM2G158884	GRMZM2G150319;GRMZM2G150356;GRMZM2G158884
2	191,068,054	191,111,078	6	1.46	0.009363	0.00
2	191,153,822	191,154,200	16	0.99	0.014545	0.00
2	191,154,298	191,156,724	23	1.07	0.001706	0.00	GRMZM2G087312	GRMZM2G087312	GRMZM2G087312
2	191,282,854	191,287,483	25	2.60	0.000000	2.22*	GRMZM2G422045	GRMZM2G422045	GRMZM2G422045
2	191,351,060	191,351,659	11	1.12	0.014081	0.00	GRMZM2G047971	GRMZM2G047971	GRMZM2G047971
2	191,351,778	191,367,726	16	1.32	0.000578	0.00	GRMZM2G047971	GRMZM2G047971	GRMZM2G047971
2	191,661,615	191,664,333	29	1.15	0.000125	0.00	GRMZM2G013892;GRMZM2G014341	GRMZM2G013892;GRMZM2G014341	GRMZM2G013892;GRMZM2G014341
2	191,664,697	191,665,235	7	1.75	0.001136		GRMZM2G014341	GRMZM2G014341	GRMZM2G014341
2	191,919,846	191,971,989	8	1.10	0.031912	0.00	GRMZM5G866100	GRMZM5G866100	GRMZM5G866100
2	191,972,067	191,998,955	50	2.14	0.000000	0.67	GRMZM5G866100	GRMZM5G866100	GRMZM5G866100
2	191,999,312	192,111,100	85	1.16	0.000000	0.72	AC210724.2_FG007;GRMZM2G035996;GRMZM5G817037	AC210724.2_FG007;GRMZM2G035996;GRMZM5G817037	AC210724.2_FG007;GRMZM2G035996;GRMZM5G817037
2	192,127,505	192,132,396	11	0.96	0.040314	0.00	GRMZM2G125688	GRMZM2G125688	GRMZM2G125688
2	192,421,734	192,426,244	36	0.93	0.001679	0.00	GRMZM2G179002	GRMZM2G179002	GRMZM2G179002
2	192,447,394	192,449,320	21	1.50	0.000005	0.25
2	192,449,732	192,517,898	19	11.54	0.000000	3.94*	GRMZM2G179049	GRMZM2G179049	GRMZM2G179049
2	192,517,927	192,518,112	14	15.29	0.000000	10.00*
2	194,163,358	194,163,534	13	1.08	0.011706	0.00
2	194,492,606	194,492,730	8	1.32	0.009363	0.00
2	194,619,873	194,623,531	20	1.67	0.000001	0.00
2	194,691,566	194,905,685	60	0.96	0.000021	0.58	GRMZM2G155337	GRMZM2G155337	GRMZM2G155337
2	194,905,966	194,906,114	6	1.17	0.036064		GRMZM2G155337	GRMZM2G155337	GRMZM2G155337
2	194,906,444	194,908,690	28	1.00	0.001659	0.00	GRMZM2G155337	GRMZM2G155337	GRMZM2G155337
2	194,908,890	194,909,176	7	1.25	0.018170		GRMZM2G155337	GRMZM2G155337	GRMZM2G155337
2	195,109,502	195,109,959	9	4.87	0.000000	0.00	GRMZM2G015395	GRMZM2G015395	GRMZM2G015395
2	195,111,092	195,113,137	35	1.45	0.000000	0.00	GRMZM2G015395	GRMZM2G015395	GRMZM2G015395
2	195,113,216	195,113,590	12	1.46	0.000645		GRMZM2G015395	GRMZM2G015395	GRMZM2G015395
2	195,175,644	195,180,477	29	1.27	0.000013	0.00	GRMZM2G422644	GRMZM2G422644	GRMZM2G422644
2	195,180,553	195,196,659	62	1.67	0.000000	0.00
2	195,235,127	195,236,555	56	1.35	0.000000	0.00
2	195,238,128	195,242,778	59	1.61	0.000000	0.40
2	195,351,252	195,351,355	6	2.92	0.000002
2	195,358,281	195,359,477	9	3.90	0.000000	20.00*
2	195,361,615	195,362,019	7	3.26	0.000000
2	195,426,263	195,426,632	8	2.19	0.000022
2	195,426,923	195,427,084	10	3.51	0.000000	15.00*
2	195,430,492	195,523,106	25	5.61	0.000000	18.75*	GRMZM2G073942	GRMZM2G073942	GRMZM2G073942
2	195,758,919	195,832,792	17	1.24	0.000980	0.00	GRMZM2G063533;GRMZM2G365644	GRMZM2G063533;GRMZM2G365644	GRMZM2G063533;GRMZM2G365644
2	195,922,480	195,922,978	7	10.03	0.000000		GRMZM2G002807	GRMZM2G002807	GRMZM2G002807
2	196,085,533	196,086,272	18	2.83	0.000000	0.00	GRMZM2G058105	GRMZM2G058105	GRMZM2G058105
2	196,147,325	196,147,877	11	1.44	0.001260	0.00
2	196,173,510	196,173,834	8	19.74	0.000000
2	196,220,349	196,220,578	6	6.73	0.000000	0.00	GRMZM2G042604	GRMZM2G042604	GRMZM2G042604
2	197,448,375	197,448,715	7	8.27	0.000000		GRMZM2G048582	GRMZM2G048582	GRMZM2G048582
2	197,623,716	197,624,125	8	22.59	0.000000	20.00*	GRMZM2G162284	GRMZM2G162284	GRMZM2G162284
2	200,077,447	200,082,299	13	7.42	0.000000	10.00*	GRMZM5G834303	GRMZM5G834303	GRMZM5G834303
2	200,083,397	200,106,897	74	6.42	0.000000	10.57*	GRMZM2G117572;GRMZM2G385622;GRMZM2G385635;GRMZM2G417715;GRMZM5G854185;GRMZM5G865543;GRMZM5G871013	GRMZM2G117572;GRMZM2G385622;GRMZM2G385635;GRMZM2G417715;GRMZM5G854185;GRMZM5G865543;GRMZM5G871013	GRMZM2G117572;GRMZM2G385622;GRMZM2G385635;GRMZM2G417715;GRMZM5G854185;GRMZM5G865543;GRMZM5G871013
2	202,174,247	202,175,577	19	1.29	0.000269		GRMZM2G154864	GRMZM2G154864	GRMZM2G154864
2	202,176,917	202,177,644	19	1.48	0.000021		GRMZM2G154864	GRMZM2G154864	GRMZM2G154864
2	204,025,213	204,027,422	7	6.02	0.000000	2.50*
2	204,111,035	204,111,155	6	1.46	0.009363	0.00
2	204,487,313	204,489,368	11	1.44	0.001260	15.33*	GRMZM2G163307	GRMZM2G163307	GRMZM2G163307
2	206,128,171	206,128,331	12	4.97	0.000000		GRMZM2G060011	GRMZM2G060011	GRMZM2G060011
2	207,414,247	207,414,513	6	38.01	0.000000
2	209,231,269	209,232,520	32	5.15	0.000000	0.00
2	209,636,465	209,637,695	6	3.51	0.000000	10.00*	GRMZM2G457889	GRMZM2G457889	GRMZM2G457889
2	209,833,413	209,833,784	10	12.63	0.000000	0.00	GRMZM2G464000	GRMZM2G464000	GRMZM2G464000
2	209,926,293	209,927,632	7	9.52	0.000000		GRMZM2G017351	GRMZM2G017351	GRMZM2G017351
2	209,955,460	209,955,734	17	3.41	0.000000	1.76*
2	210,979,536	210,979,720	13	16.46	0.000000
2	211,159,248	211,161,720	12	19.44	0.000000		GRMZM2G358381	GRMZM2G358381	GRMZM2G358381
2	211,162,044	211,169,491	20	15.26	0.000000		GRMZM2G358381	GRMZM2G358381	GRMZM2G358381
2	211,744,848	211,745,077	9	1.17	0.016404	0.00
2	211,808,937	211,809,752	7	20.05	0.000000	4.29*
2	212,637,253	212,637,900	8	10.31	0.000000	16.00*	GRMZM2G064630	GRMZM2G064630	GRMZM2G064630
2	212,805,763	212,806,522	9	7.21	0.000000		GRMZM2G141510	GRMZM2G141510	GRMZM2G141510
2	213,160,933	213,161,567	12	7.46	0.000000		GRMZM5G812660	GRMZM5G812660	GRMZM5G812660
2	214,523,249	214,524,490	7	11.78	0.000000		GRMZM2G172138	GRMZM2G172138	GRMZM2G172138
2	216,755,459	216,755,728	8	7.68	0.000000	5.45*
2	217,123,859	217,123,906	6	1.75	0.002213
2	217,125,615	217,126,288	11	3.51	0.000000	7.37*
2	217,635,613	217,635,904	7	8.27	0.000000		GRMZM2G109425	GRMZM2G109425	GRMZM2G109425
2	218,664,461	218,665,837	10	8.95	0.000000	4.67*
2	218,814,687	218,815,056	6	3.22	0.000000	2.73*	AC198940.4_FG008	AC198940.4_FG008	AC198940.4_FG008
2	219,224,076	219,224,215	7	3.76	0.000000
2	220,829,917	220,834,007	43	1.39	0.000000	0.00	GRMZM2G148769	GRMZM2G148769	GRMZM2G148769
2	220,834,339	220,834,678	7	1.50	0.004756		GRMZM2G148769	GRMZM2G148769	GRMZM2G148769
2	220,855,157	220,858,904	24	1.68	0.000000	0.00	GRMZM2G447987	GRMZM2G447987	GRMZM2G447987
2	220,980,898	220,981,123	9	1.17	0.016404		GRMZM2G124802	GRMZM2G124802	GRMZM2G124802
2	221,080,162	221,082,313	28	4.39	0.000000	12.63*	GRMZM2G112839	GRMZM2G112839	GRMZM2G112839
2	223,495,845	223,497,034	17	8.05	0.000000	14.29*	GRMZM2G079281	GRMZM2G079281	GRMZM2G079281
2	224,556,090	224,557,266	6	18.13	0.000000		GRMZM2G023585	GRMZM2G023585	GRMZM2G023585
2	225,315,980	225,316,059	8	1.32	0.009363
2	225,320,015	225,321,015	8	1.10	0.031912		GRMZM2G448692	GRMZM2G448692	GRMZM2G448692
2	225,367,265	225,367,312	6	1.17	0.036064
2	225,456,207	225,530,310	6	2.92	0.000002	0.00	GRMZM2G458075	GRMZM2G458075	GRMZM2G458075
2	225,611,357	225,611,535	8	1.10	0.031912
2	225,680,439	225,681,173	12	1.46	0.000645	0.00	GRMZM2G170161	GRMZM2G170161	GRMZM2G170161
2	225,853,175	225,853,738	9	4.68	0.000000		GRMZM2G135354	GRMZM2G135354	GRMZM2G135354
2	225,861,329	225,862,369	6	15.50	0.000000		GRMZM2G433731	GRMZM2G433731	GRMZM2G433731
2	226,650,396	226,651,182	7	3.51	0.000000
2	227,496,919	227,504,918	13	10.26	0.000000	1.67*
2	228,084,642	228,085,112	6	1.46	0.009363
2	228,085,198	228,085,429	9	1.95	0.000061
2	228,085,477	228,086,717	19	1.75	0.000000	3.33*
2	228,326,216	228,335,144	33	15.68	0.000000	2.44*
2	228,338,665	228,356,218	35	17.94	0.000000	1.35*	GRMZM5G885445	GRMZM5G885445	GRMZM5G885445
2	229,260,835	229,261,579	8	5.26	0.000000	0.00
2	229,417,307	229,418,071	8	6.14	0.000000	14.29*	GRMZM2G324860	GRMZM2G324860	GRMZM2G324860
2	229,985,000	229,985,130	8	8.99	0.000000
2	229,987,317	229,995,434	8	7.46	0.000000	6.67*	GRMZM2G078218;GRMZM2G379219;GRMZM2G379252	GRMZM2G078218;GRMZM2G379219;GRMZM2G379252	GRMZM2G078218;GRMZM2G379219;GRMZM2G379252
2	230,245,723	230,247,200	6	4.68	0.000000	5.00*	GRMZM2G001777	GRMZM2G001777	GRMZM2G001777
2	230,357,359	230,358,509	11	12.60	0.000000	15.56*	GRMZM2G134559	GRMZM2G134559	GRMZM2G134559
2	231,115,078	231,115,642	7	1.50	0.004756		GRMZM2G180172	GRMZM2G180172	GRMZM2G180172
2	231,116,820	231,117,351	12	1.32	0.002322		GRMZM2G180172	GRMZM2G180172	GRMZM2G180172
2	231,146,481	231,149,308	23	1.07	0.001706	0.00
2	231,358,942	231,359,192	10	17.02	0.000000		AC148152.3_FG001	AC148152.3_FG001	AC148152.3_FG001
2	231,661,000	231,661,661	12	3.22	0.000000	14.00*
2	232,486,230	232,487,027	9	12.09	0.000000	0.00	GRMZM2G144821	GRMZM2G144821	GRMZM2G144821
2	232,487,040	232,487,996	18	20.57	0.000000	0.00	GRMZM2G144821	GRMZM2G144821	GRMZM2G144821
2	232,488,147	232,488,706	6	24.85	0.000000		GRMZM2G144821	GRMZM2G144821	GRMZM2G144821
2	232,492,994	232,493,267	12	19.01	0.000000	0.00
2	232,516,110	232,517,748	15	10.53	0.000000	0.00	GRMZM2G444543	GRMZM2G444543	GRMZM2G444543
2	232,987,902	232,991,609	29	1.45	0.000000	0.00	GRMZM2G082809	GRMZM2G082809	GRMZM2G082809
2	233,118,333	233,179,721	46	3.93	0.000000	2.05*	GRMZM2G111172;GRMZM2G412503;GRMZM2G414496	GRMZM2G111172;GRMZM2G412503;GRMZM2G414496	GRMZM2G111172;GRMZM2G412503;GRMZM2G414496
2	233,482,581	233,674,476	30	6.78	0.000000	4.52*	AC209768.3_FG016;GRMZM2G170934;GRMZM2G176347;GRMZM2G176375;GRMZM2G176394;GRMZM2G355752;GRMZM2G367206;GRMZM2G703444;GRMZM2G703445	AC209768.3_FG016;GRMZM2G170934;GRMZM2G176347;GRMZM2G176375;GRMZM2G176394;GRMZM2G355752;GRMZM2G367206;GRMZM2G703444;GRMZM2G703445	AC209768.3_FG016;GRMZM2G170934;GRMZM2G176347;GRMZM2G176375;GRMZM2G176394;GRMZM2G355752;GRMZM2G367206;GRMZM2G703444;GRMZM2G703445
2	233,749,580	233,749,666	9	1.17	0.016404		GRMZM2G037614	GRMZM2G037614	GRMZM2G037614
2	233,906,613	233,909,667	21	4.26	0.000000	3.41*	GRMZM2G028834	GRMZM2G028834	GRMZM2G028834
2	234,109,638	234,110,123	23	1.14	0.000612	0.00
2	234,399,994	234,400,788	10	1.23	0.008620	0.00	GRMZM2G362718	GRMZM2G362718	GRMZM2G362718
2	234,406,860	234,407,816	20	0.96	0.009363	0.00	GRMZM2G362718	GRMZM2G362718	GRMZM2G362718
2	234,715,387	234,722,328	46	1.72	0.000000	0.00	GRMZM2G324471;GRMZM2G324507	GRMZM2G324471;GRMZM2G324507	GRMZM2G324471;GRMZM2G324507
2	234,797,838	234,797,926	8	12.06	0.000000	12.86*	GRMZM2G020805	GRMZM2G020805	GRMZM2G020805
2	236,252,588	236,253,014	6	45.91	0.000000
2	236,356,281	236,356,835	12	5.56	0.000000		GRMZM2G177165	GRMZM2G177165	GRMZM2G177165
3	1,034,522	1,035,148	7	31.83	0.000000
3	1,536,984	1,540,790	29	0.85	0.012077	0.00	GRMZM2G175218	GRMZM2G175218	GRMZM2G175218
3	1,540,908	1,541,928	12	1.17	0.007547	0.00	GRMZM2G475305	GRMZM2G475305	GRMZM2G475305
3	1,542,951	1,544,001	8	1.75	0.000579	0.00	GRMZM2G475305	GRMZM2G475305	GRMZM2G475305
3	1,544,775	1,546,940	23	0.92	0.010499	0.00	GRMZM2G175065;GRMZM2G475305	GRMZM2G175065;GRMZM2G475305	GRMZM2G175065;GRMZM2G475305
3	1,550,089	1,551,675	27	1.30	0.000015
3	1,552,313	1,553,181	10	1.05	0.026712		GRMZM2G475263	GRMZM2G475263	GRMZM2G475263
3	1,569,072	1,569,208	7	1.25	0.018170		GRMZM2G175031	GRMZM2G175031	GRMZM2G175031
3	1,578,470	1,592,175	10	1.23	0.008620	0.00
3	1,599,557	1,599,820	20	1.58	0.000003
3	1,611,104	1,613,148	12	1.61	0.000165	0.00	GRMZM2G013201;GRMZM2G148723	GRMZM2G013201;GRMZM2G148723	GRMZM2G013201;GRMZM2G148723
3	1,712,248	1,715,631	8	1.54	0.002427	0.42	GRMZM2G123558	GRMZM2G123558	GRMZM2G123558
3	1,719,291	1,720,398	31	1.08	0.000293	0.00
3	1,720,786	1,721,075	9	1.56	0.001260
3	1,724,358	1,728,833	8	1.10	0.031912	0.00	GRMZM2G123519;GRMZM2G123540	GRMZM2G123519;GRMZM2G123540	GRMZM2G123519;GRMZM2G123540
3	1,731,698	1,767,262	15	1.40	0.000322	8.57*	GRMZM2G701269	GRMZM2G701269	GRMZM2G701269
3	1,767,755	1,771,328	36	1.46	0.000000	1.88*	GRMZM2G123499	GRMZM2G123499	GRMZM2G123499
3	1,775,160	1,784,199	13	1.21	0.003982	0.00	GRMZM2G123499	GRMZM2G123499	GRMZM2G123499
3	1,784,356	1,784,625	13	1.62	0.000083	0.00
3	1,853,082	1,854,822	21	1.25	0.000236	0.00	GRMZM2G093104	GRMZM2G093104	GRMZM2G093104
3	1,854,924	1,883,509	33	1.17	0.000030	0.00	GRMZM2G093104;GRMZM2G456491	GRMZM2G093104;GRMZM2G456491	GRMZM2G093104;GRMZM2G456491
3	1,885,101	1,885,816	19	1.11	0.002427	0.00	GRMZM2G156035	GRMZM2G156035	GRMZM2G156035
3	1,977,603	1,979,574	8	2.19	0.000022	0.00	GRMZM2G083749	GRMZM2G083749	GRMZM2G083749
3	2,073,610	2,081,166	41	0.94	0.000632	0.00	GRMZM2G153138;GRMZM2G153181	GRMZM2G153138;GRMZM2G153181	GRMZM2G153138;GRMZM2G153181
3	2,105,999	2,106,320	8	1.32	0.009363	0.00	GRMZM2G470307	GRMZM2G470307	GRMZM2G470307
3	2,139,846	2,141,883	32	1.32	0.000002	0.00	GRMZM2G170013	GRMZM2G170013	GRMZM2G170013
3	2,671,457	2,730,766	98	7.20	0.000000	0.15	GRMZM2G078839	GRMZM2G078839	GRMZM2G078839
3	2,771,955	2,773,925	6	11.99	0.000000	5.00*	GRMZM2G318862	GRMZM2G318862	GRMZM2G318862
3	2,774,411	2,782,697	22	3.67	0.000000	0.00	GRMZM2G318862	GRMZM2G318862	GRMZM2G318862
3	2,919,468	2,941,689	16	1.21	0.001852	0.00	GRMZM2G061018	GRMZM2G061018	GRMZM2G061018
3	3,504,291	3,506,718	6	7.89	0.000000	16.92*	GRMZM2G386608	GRMZM2G386608	GRMZM2G386608
3	4,063,170	4,063,416	8	1.10	0.031912		GRMZM2G005788	GRMZM2G005788	GRMZM2G005788
3	4,705,072	4,705,156	6	1.17	0.036064
3	4,868,612	4,871,050	8	2.85	0.000000
3	4,873,369	4,875,012	11	2.23	0.000001	0.00
3	5,285,673	5,285,943	10	1.40	0.002427
3	6,793,596	6,794,277	14	4.89	0.000000		GRMZM2G132116	GRMZM2G132116	GRMZM2G132116
3	6,795,060	6,802,321	6	5.56	0.000000	2.86*	GRMZM2G132069;GRMZM2G132116	GRMZM2G132069;GRMZM2G132116	GRMZM2G132069;GRMZM2G132116
3	6,947,566	6,948,389	18	1.27	0.000514
3	8,266,419	8,267,665	10	1.40	0.002427		GRMZM2G108898	GRMZM2G108898	GRMZM2G108898
3	8,272,827	8,273,685	18	3.02	0.000000	0.00	GRMZM2G576002	GRMZM2G576002	GRMZM2G576002
3	8,274,916	8,275,201	10	1.58	0.000640	0.00	GRMZM5G898269	GRMZM5G898269	GRMZM5G898269
3	9,035,860	9,036,136	8	1.75	0.000579		GRMZM2G158228	GRMZM2G158228	GRMZM2G158228
3	9,036,212	9,037,253	19	0.83	0.039013	0.00	GRMZM2G158228	GRMZM2G158228	GRMZM2G158228
3	9,235,300	9,269,765	14	1.00	0.018043	0.00	GRMZM2G151444	GRMZM2G151444	GRMZM2G151444
3	9,303,696	9,307,934	45	1.48	0.000000		GRMZM5G844173	GRMZM5G844173	GRMZM5G844173
3	9,308,403	9,313,005	40	1.36	0.000000		GRMZM5G844173	GRMZM5G844173	GRMZM5G844173
3	9,314,236	9,315,715	7	1.25	0.018170	0.00	GRMZM2G062230;GRMZM5G844173	GRMZM2G062230;GRMZM5G844173	GRMZM2G062230;GRMZM5G844173
3	9,385,633	9,386,434	11	2.55	0.000000	0.00	GRMZM5G871126	GRMZM5G871126	GRMZM5G871126
3	9,389,107	9,390,055	9	7.99	0.000000	1.11	GRMZM5G871126	GRMZM5G871126	GRMZM5G871126
3	9,425,107	9,426,364	11	1.12	0.014081		GRMZM2G110212	GRMZM2G110212	GRMZM2G110212
3	9,427,449	9,427,640	6	1.46	0.009363		GRMZM2G110212	GRMZM2G110212	GRMZM2G110212
3	9,429,815	9,430,331	9	1.17	0.016404		GRMZM2G110212	GRMZM2G110212	GRMZM2G110212
3	9,451,201	9,454,645	6	1.46	0.009363	0.00
3	9,456,962	9,459,804	6	2.05	0.000440	0.56
3	9,461,269	9,462,271	13	1.21	0.003982	0.00	GRMZM2G142413	GRMZM2G142413	GRMZM2G142413
3	9,581,025	9,591,413	65	1.70	0.000000	0.00	GRMZM2G363535	GRMZM2G363535	GRMZM2G363535
3	9,593,770	9,704,931	22	1.44	0.000010
3	9,705,729	9,708,298	12	1.32	0.002322		GRMZM2G132519	GRMZM2G132519	GRMZM2G132519
3	9,810,463	9,814,013	33	1.65	0.000000		GRMZM2G083518	GRMZM2G083518	GRMZM2G083518
3	9,863,906	9,864,180	6	1.17	0.036064	0.00	GRMZM2G421604	GRMZM2G421604	GRMZM2G421604
3	9,950,743	10,008,838	94	1.23	0.000000	0.00	GRMZM2G100260	GRMZM2G100260	GRMZM2G100260
3	10,009,288	10,012,725	6	1.46	0.009363	0.00	GRMZM2G136977	GRMZM2G136977	GRMZM2G136977
3	10,051,403	10,052,349	16	0.99	0.014545	0.00	GRMZM2G004799	GRMZM2G004799	GRMZM2G004799
3	10,053,939	10,054,459	14	1.00	0.018043	0.00	GRMZM2G004799	GRMZM2G004799	GRMZM2G004799
3	10,055,656	10,076,177	38	0.97	0.000577	0.00	GRMZM2G004696	GRMZM2G004696	GRMZM2G004696
3	10,078,914	10,079,119	7	1.50	0.004756	0.00
3	10,079,727	10,094,707	24	1.24	0.000107	0.00	GRMZM2G028637	GRMZM2G028637	GRMZM2G028637
3	10,180,201	10,220,977	15	1.05	0.009602	0.00	GRMZM2G029135	GRMZM2G029135	GRMZM2G029135
3	10,280,442	10,281,192	7	5.51	0.000000		GRMZM2G118243	GRMZM2G118243	GRMZM2G118243
3	11,642,061	11,643,521	8	1.32	0.009363	0.00	GRMZM2G039454	GRMZM2G039454	GRMZM2G039454
3	11,644,496	11,647,134	26	1.21	0.000092	0.00	GRMZM2G039454	GRMZM2G039454	GRMZM2G039454
3	11,648,858	11,651,062	19	1.11	0.002427	0.00	GRMZM2G039454;GRMZM2G336437	GRMZM2G039454;GRMZM2G336437	GRMZM2G039454;GRMZM2G336437
3	11,651,444	11,654,730	10	1.05	0.026712	0.00	GRMZM2G336437	GRMZM2G336437	GRMZM2G336437
3	11,655,483	11,656,664	16	1.32	0.000578
3	11,728,125	11,730,139	26	1.35	0.000009	0.00
3	11,730,170	11,835,775	12	1.32	0.002322	0.00
3	12,158,658	12,158,832	14	1.13	0.006388	0.00
3	12,159,885	12,160,155	6	1.46	0.009363
3	12,294,893	12,412,716	152	1.33	0.000000	0.00	GRMZM2G066362;GRMZM2G368086	GRMZM2G066362;GRMZM2G368086	GRMZM2G066362;GRMZM2G368086
3	12,420,982	12,425,414	41	0.90	0.001435	0.00	GRMZM2G010693	GRMZM2G010693	GRMZM2G010693
3	15,213,365	15,213,911	10	7.54	0.000000	7.14*	GRMZM2G334628	GRMZM2G334628	GRMZM2G334628
3	15,214,311	15,214,783	12	12.43	0.000000	4.67*	GRMZM2G334628	GRMZM2G334628	GRMZM2G334628
3	16,566,481	16,566,644	6	1.17	0.036064		GRMZM2G463574	GRMZM2G463574	GRMZM2G463574
3	17,034,152	17,034,526	8	6.80	0.000000	0.00	AC215260.3_FG004	AC215260.3_FG004	AC215260.3_FG004
3	18,013,683	18,013,768	6	1.17	0.036064		GRMZM2G079625	GRMZM2G079625	GRMZM2G079625
3	18,412,455	18,429,733	13	9.72	0.000000	12.73*	GRMZM2G108316	GRMZM2G108316	GRMZM2G108316
3	19,246,365	19,247,324	16	14.91	0.000000	23.33*	GRMZM2G044552	GRMZM2G044552	GRMZM2G044552
3	20,408,043	20,408,419	16	1.54	0.000043	14.71*	GRMZM2G013790	GRMZM2G013790	GRMZM2G013790
3	20,769,633	21,150,108	11	24.08	0.000000	15.33*	GRMZM2G071664;GRMZM2G071666;GRMZM2G107211;GRMZM2G132678;GRMZM2G178769;GRMZM2G302002;GRMZM2G478501;GRMZM2G478507	GRMZM2G071664;GRMZM2G071666;GRMZM2G107211;GRMZM2G132678;GRMZM2G178769;GRMZM2G302002;GRMZM2G478501;GRMZM2G478507	GRMZM2G071664;GRMZM2G071666;GRMZM2G107211;GRMZM2G132678;GRMZM2G178769;GRMZM2G302002;GRMZM2G478501;GRMZM2G478507
3	21,849,021	21,849,629	11	5.58	0.000000	2.86*	GRMZM2G098011	GRMZM2G098011	GRMZM2G098011
3	25,120,365	25,122,917	8	1.32	0.009363	0.53	GRMZM2G061758	GRMZM2G061758	GRMZM2G061758
3	25,138,017	25,153,753	55	6.41	0.000000	6.94*
3	25,924,417	25,924,450	6	1.17	0.036064
3	29,804,751	29,804,938	7	5.26	0.000000	6.67*	GRMZM2G036206	GRMZM2G036206	GRMZM2G036206
3	31,346,714	31,346,752	8	3.51	0.000000
3	32,792,932	32,793,194	9	1.75	0.000297	0.00
3	35,595,036	35,595,289	6	16.08	0.000000
3	35,595,450	35,596,213	10	13.33	0.000000	33.64*
3	35,800,311	35,801,987	14	10.15	0.000000	14.17*	GRMZM2G316967	GRMZM2G316967	GRMZM2G316967
3	36,797,997	36,798,053	6	3.51	0.000000
3	39,478,417	39,479,025	9	16.76	0.000000		GRMZM2G132465	GRMZM2G132465	GRMZM2G132465
3	41,136,383	41,177,361	12	4.09	0.000000	1.82*	GRMZM2G026182	GRMZM2G026182	GRMZM2G026182
3	43,443,245	43,459,495	11	3.67	0.000000
3	45,274,143	45,274,343	6	2.05	0.000440	8.33*
3	45,444,261	45,444,858	13	21.32	0.000000	9.09*	GRMZM2G162369	GRMZM2G162369	GRMZM2G162369
3	45,566,398	45,566,594	7	18.05	0.000000		GRMZM2G161310	GRMZM2G161310	GRMZM2G161310
3	46,556,544	47,205,540	26	26.18	0.000000	9.91*	AC182439.4_FG004;AC191551.3_FG003;GRMZM2G131529;GRMZM2G310465;GRMZM2G334891;GRMZM2G334917;GRMZM5G850657	AC182439.4_FG004;AC191551.3_FG003;GRMZM2G131529;GRMZM2G310465;GRMZM2G334891;GRMZM2G334917;GRMZM5G850657	AC182439.4_FG004;AC191551.3_FG003;GRMZM2G131529;GRMZM2G310465;GRMZM2G334891;GRMZM2G334917;GRMZM5G850657
3	47,207,995	47,208,629	10	9.65	0.000000	24.12*
3	47,209,280	47,237,340	10	18.77	0.000000	12.50*	GRMZM2G160136	GRMZM2G160136	GRMZM2G160136
3	47,237,421	47,317,438	17	16.92	0.000000	28.29*
3	48,492,760	48,493,470	12	14.91	0.000000	15.00*	GRMZM2G017520	GRMZM2G017520	GRMZM2G017520
3	53,771,805	53,771,941	6	1.17	0.036064
3	54,320,382	54,320,923	16	1.21	0.001852	6.25*
3	54,429,113	54,429,882	9	1.56	0.001260	0.77
3	55,168,249	55,170,913	16	11.51	0.000000	2.00*	GRMZM2G396825	GRMZM2G396825	GRMZM2G396825
3	55,785,458	55,787,679	7	30.83	0.000000	0.00
3	55,959,221	55,959,425	10	10.35	0.000000	11.67*	AC183915.4_FG001	AC183915.4_FG001	AC183915.4_FG001
3	57,352,781	57,376,252	8	7.89	0.000000
3	58,320,203	58,320,432	6	21.64	0.000000
3	58,516,843	58,517,962	10	15.09	0.000000
3	58,518,029	58,518,477	6	13.16	0.000000
3	58,518,689	58,519,280	16	12.50	0.000000
3	58,519,453	58,520,165	14	13.03	0.000000	15.56*
3	58,530,835	58,537,590	12	16.08	0.000000	13.75*	AC207814.3_FG002;AC207814.3_FG003	AC207814.3_FG002;AC207814.3_FG003	AC207814.3_FG002;AC207814.3_FG003
3	60,776,038	60,780,502	9	5.07	0.000000	11.25*	GRMZM2G084694	GRMZM2G084694	GRMZM2G084694
3	65,505,662	65,506,774	21	24.90	0.000000	49.29*
3	66,862,028	66,863,948	24	12.21	0.000000	20.43*	GRMZM2G034896	GRMZM2G034896	GRMZM2G034896
3	66,982,081	66,982,706	15	2.46	0.000000	0.00
3	67,284,718	67,284,771	6	10.53	0.000000
3	67,284,890	67,294,247	7	4.76	0.000000	8.75*
3	67,497,345	67,497,430	6	1.46	0.009363	0.00
3	68,053,212	68,053,690	7	16.79	0.000000	10.00*	GRMZM2G156251	GRMZM2G156251	GRMZM2G156251
3	68,365,653	68,368,847	9	10.53	0.000000	0.00	GRMZM2G010085	GRMZM2G010085	GRMZM2G010085
3	68,597,649	68,598,072	17	1.14	0.002892	0.00
3	69,145,417	69,145,547	7	75.19	0.000000
3	86,675,829	86,676,456	11	8.93	0.000000
3	88,510,058	88,510,588	13	0.94	0.032781
3	88,880,166	88,884,007	13	12.82	0.000000	0.00
3	91,428,165	91,444,209	10	1.05	0.026712	0.00	GRMZM2G328374	GRMZM2G328374	GRMZM2G328374
3	92,235,918	92,236,106	7	6.77	0.000000
3	93,181,402	93,181,913	9	9.94	0.000000	11.43*
3	93,183,065	93,189,060	26	5.47	0.000000	2.67*	GRMZM2G018447;GRMZM2G018793	GRMZM2G018447;GRMZM2G018793	GRMZM2G018447;GRMZM2G018793
3	95,015,117	95,028,140	10	22.98	0.000000	17.50*
3	97,369,516	97,370,251	12	12.87	0.000000	15.00*
3	98,929,783	98,929,931	6	2.63	0.000011
3	100,254,357	100,679,524	8	24.56	0.000000	0.00	GRMZM2G409893	GRMZM2G409893	GRMZM2G409893
3	101,605,726	101,605,923	10	55.09	0.000000
3	101,958,162	101,959,125	8	12.06	0.000000	30.00*	GRMZM2G045714	GRMZM2G045714	GRMZM2G045714
3	102,239,712	102,243,647	13	17.27	0.000000
3	102,487,173	102,488,125	9	3.51	0.000000
3	102,490,241	102,492,217	12	1.90	0.000008	10.00*	AC214353.3_FG003	AC214353.3_FG003	AC214353.3_FG003
3	103,127,796	103,128,113	10	2.81	0.000000
3	103,763,725	103,764,042	7	16.29	0.000000
3	105,641,993	105,642,304	6	1.75	0.002213
3	109,187,470	109,187,908	10	10.70	0.000000
3	109,215,036	109,215,752	6	25.15	0.000000
3	109,676,636	109,676,821	6	4.68	0.000000		GRMZM2G061732	GRMZM2G061732	GRMZM2G061732
3	110,687,092	110,687,312	6	2.05	0.000440
3	112,775,347	112,775,399	6	2.05	0.000440	0.00
3	113,617,875	113,714,370	8	7.24	0.000000		GRMZM2G137974;GRMZM2G373936	GRMZM2G137974;GRMZM2G373936	GRMZM2G137974;GRMZM2G373936
3	119,903,555	119,903,832	10	1.05	0.026712	0.00
3	120,310,055	120,313,316	17	1.44	0.000083	0.23
3	121,080,295	121,108,487	13	12.01	0.000000	4.09*
3	121,157,459	121,158,161	9	11.70	0.000000	6.67*
3	121,159,902	121,161,337	7	11.53	0.000000
3	121,238,280	121,238,376	7	1.25	0.018170	0.00
3	122,105,188	122,110,327	8	1.75	0.000579		GRMZM2G114584;GRMZM2G114613	GRMZM2G114584;GRMZM2G114613	GRMZM2G114584;GRMZM2G114613
3	129,966,353	129,966,899	7	12.53	0.000000		GRMZM2G097068	GRMZM2G097068	GRMZM2G097068
3	131,077,155	131,078,047	8	8.11	0.000000	1.11
3	131,082,834	131,084,492	17	6.19	0.000000	3.18*
3	131,085,190	131,085,817	14	8.40	0.000000	2.50*
3	131,096,829	131,097,032	7	9.77	0.000000	4.44*
3	131,097,069	131,097,295	16	9.43	0.000000	6.67*
3	131,704,986	131,705,184	8	1.10	0.031912
3	136,409,362	136,409,558	8	1.10	0.031912		GRMZM2G168510	GRMZM2G168510	GRMZM2G168510
3	136,410,008	136,418,920	13	1.48	0.000331	0.00	GRMZM2G168510	GRMZM2G168510	GRMZM2G168510
3	140,548,460	140,548,609	6	1.75	0.002213
3	141,692,443	141,693,678	7	2.01	0.000231	0.00	GRMZM2G036019	GRMZM2G036019	GRMZM2G036019
3	144,867,665	144,880,139	16	1.43	0.000164	0.00	GRMZM5G851500	GRMZM5G851500	GRMZM5G851500
3	144,880,583	144,882,639	7	2.01	0.000231
3	145,183,117	145,185,232	6	2.92	0.000002	0.00	GRMZM2G113096	GRMZM2G113096	GRMZM2G113096
3	145,363,161	145,472,942	137	1.87	0.000000	0.00	GRMZM2G097182;GRMZM2G097258;GRMZM2G174479;GRMZM2G397948	GRMZM2G097182;GRMZM2G097258;GRMZM2G174479;GRMZM2G397948	GRMZM2G097182;GRMZM2G097258;GRMZM2G174479;GRMZM2G397948
3	145,475,028	145,475,568	10	1.75	0.000150		GRMZM2G397948	GRMZM2G397948	GRMZM2G397948
3	145,476,120	145,477,314	24	1.24	0.000107		GRMZM2G397948	GRMZM2G397948	GRMZM2G397948
3	145,477,461	145,477,569	8	1.97	0.000118		GRMZM2G397948	GRMZM2G397948	GRMZM2G397948
3	145,477,865	145,478,666	17	1.65	0.000005		GRMZM2G397948	GRMZM2G397948	GRMZM2G397948
3	145,479,096	145,482,991	14	1.63	0.000042	0.00	GRMZM2G097316;GRMZM2G397948	GRMZM2G097316;GRMZM2G397948	GRMZM2G097316;GRMZM2G397948
3	145,483,678	145,483,991	17	1.44	0.000083	0.00
3	145,484,242	145,523,200	22	1.28	0.000123	3.57*	GRMZM2G097340	GRMZM2G097340	GRMZM2G097340
3	145,524,319	145,605,035	44	1.24	0.000000	0.00	GRMZM2G061206;GRMZM2G061305	GRMZM2G061206;GRMZM2G061305	GRMZM2G061206;GRMZM2G061305
3	145,605,602	145,607,206	12	1.46	0.000645
3	145,608,944	145,609,494	8	1.54	0.002427		GRMZM2G061127	GRMZM2G061127	GRMZM2G061127
3	145,742,129	145,764,922	14	1.88	0.000002	0.00	GRMZM2G074241;GRMZM2G174137;GRMZM2G174196	GRMZM2G074241;GRMZM2G174137;GRMZM2G174196	GRMZM2G074241;GRMZM2G174137;GRMZM2G174196
3	145,784,438	145,785,623	10	1.23	0.008620	0.00	GRMZM2G375807	GRMZM2G375807	GRMZM2G375807
3	145,794,005	145,822,153	44	1.67	0.000000	0.00	GRMZM2G071270;GRMZM2G371912	GRMZM2G071270;GRMZM2G371912	GRMZM2G071270;GRMZM2G371912
3	145,895,510	145,897,071	10	1.05	0.026712	0.00
3	146,019,309	146,019,844	8	1.32	0.009363	0.83
3	146,030,099	146,088,680	47	1.42	0.000000	1.00*	GRMZM2G047409;GRMZM2G344799	GRMZM2G047409;GRMZM2G344799	GRMZM2G047409;GRMZM2G344799
3	146,088,751	146,249,749	44	1.48	0.000000	3.95*	GRMZM2G071433	GRMZM2G071433	GRMZM2G071433
3	146,374,055	146,374,655	9	1.36	0.004756		GRMZM2G061446	GRMZM2G061446	GRMZM2G061446
3	146,375,058	146,436,072	27	1.36	0.000005	0.00	GRMZM2G061446	GRMZM2G061446	GRMZM2G061446
3	146,438,876	146,550,729	66	1.30	0.000000	0.00	GRMZM2G103342;GRMZM2G454124;GRMZM5G843368	GRMZM2G103342;GRMZM2G454124;GRMZM5G843368	GRMZM2G103342;GRMZM2G454124;GRMZM5G843368
3	146,551,123	146,595,154	49	2.51	0.000000	0.00
3	146,600,827	146,602,081	16	1.21	0.001852	0.00	GRMZM2G171478	GRMZM2G171478	GRMZM2G171478
3	147,170,764	147,170,923	6	2.34	0.000075
3	147,199,807	147,292,997	14	1.63	0.000042	0.00	GRMZM2G059083;GRMZM2G059711;GRMZM2G123805	GRMZM2G059083;GRMZM2G059711;GRMZM2G123805	GRMZM2G059083;GRMZM2G059711;GRMZM2G123805
3	147,329,456	147,347,045	19	1.29	0.000269	0.22
3	147,398,848	147,400,420	11	2.39	0.000000	0.00	GRMZM2G138258	GRMZM2G138258	GRMZM2G138258
3	147,410,172	147,410,704	10	1.40	0.002427	0.00	GRMZM2G138342	GRMZM2G138342	GRMZM2G138342
3	147,516,700	147,523,563	6	1.17	0.036064	0.00	GRMZM2G102056	GRMZM2G102056	GRMZM2G102056
3	147,590,566	147,591,723	9	1.36	0.004756		GRMZM2G162250	GRMZM2G162250	GRMZM2G162250
3	147,592,105	147,633,457	42	1.46	0.000000	0.00	GRMZM2G162250;GRMZM2G426046	GRMZM2G162250;GRMZM2G426046	GRMZM2G162250;GRMZM2G426046
3	147,635,103	147,635,256	7	2.01	0.000231
3	148,033,527	148,034,264	9	1.56	0.001260
3	148,062,834	148,098,542	32	1.26	0.000006	0.00	GRMZM2G057506;GRMZM2G310069	GRMZM2G057506;GRMZM2G310069	GRMZM2G057506;GRMZM2G310069
3	148,100,344	148,230,089	73	1.32	0.000000	0.50	GRMZM2G032496;GRMZM2G310069	GRMZM2G032496;GRMZM2G310069	GRMZM2G032496;GRMZM2G310069
3	148,230,407	148,230,974	13	1.08	0.011706	0.00
3	148,243,246	148,277,431	21	1.67	0.000000	0.00
3	148,278,067	148,279,461	20	1.49	0.000011	0.00
3	148,279,551	148,289,642	11	2.39	0.000000	0.00	GRMZM2G091597;GRMZM2G099875	GRMZM2G091597;GRMZM2G099875	GRMZM2G091597;GRMZM2G099875
3	148,366,003	148,436,436	92	1.20	0.000000	0.13	GRMZM2G125642	GRMZM2G125642	GRMZM2G125642
3	148,438,258	148,539,432	34	0.93	0.002122	0.00
3	148,539,496	148,541,809	22	1.44	0.000010	0.00
3	148,541,845	148,544,569	8	1.75	0.000579	0.00
3	148,544,950	148,564,881	39	1.48	0.000000	0.10	GRMZM2G167668	GRMZM2G167668	GRMZM2G167668
3	148,575,577	148,792,655	48	1.46	0.000000	0.21	GRMZM2G078320;GRMZM2G379804;GRMZM2G701806	GRMZM2G078320;GRMZM2G379804;GRMZM2G701806	GRMZM2G078320;GRMZM2G379804;GRMZM2G701806
3	148,792,738	148,793,275	9	2.73	0.000000
3	148,794,414	148,795,100	17	1.44	0.000083	0.00
3	148,840,577	148,840,835	6	1.17	0.036064		GRMZM2G047310	GRMZM2G047310	GRMZM2G047310
3	148,878,218	148,978,102	12	1.17	0.007547	0.00	GRMZM2G065245;GRMZM2G367026	GRMZM2G065245;GRMZM2G367026	GRMZM2G065245;GRMZM2G367026
3	148,980,096	148,981,081	8	1.75	0.000579		GRMZM2G367026	GRMZM2G367026	GRMZM2G367026
3	149,097,266	149,097,408	11	2.87	0.000000	0.00
3	149,097,473	149,097,676	14	1.50	0.000168	0.00
3	149,229,724	149,234,758	30	1.29	0.000007	0.00	GRMZM5G881296	GRMZM5G881296	GRMZM5G881296
3	149,235,061	149,242,797	21	1.25	0.000236	0.42	GRMZM5G881296	GRMZM5G881296	GRMZM5G881296
3	149,244,251	149,245,695	27	1.23	0.000049	0.00	GRMZM5G800344	GRMZM5G800344	GRMZM5G800344
3	149,247,996	149,408,460	27	1.17	0.000150	0.00	GRMZM2G052571;GRMZM2G052625;GRMZM2G066005;GRMZM2G127789;GRMZM2G428168;GRMZM5G833593	GRMZM2G052571;GRMZM2G052625;GRMZM2G066005;GRMZM2G127789;GRMZM2G428168;GRMZM5G833593	GRMZM2G052571;GRMZM2G052625;GRMZM2G066005;GRMZM2G127789;GRMZM2G428168;GRMZM5G833593
3	149,437,572	149,437,747	7	1.50	0.004756	0.00
3	149,437,837	149,438,013	12	1.02	0.021931	0.00
3	149,553,241	149,563,811	8	3.95	0.000000	0.83	GRMZM2G106945;GRMZM2G467184	GRMZM2G106945;GRMZM2G467184	GRMZM2G106945;GRMZM2G467184
3	149,654,001	149,684,760	59	1.16	0.000000	0.00
3	150,131,923	150,171,079	17	2.06	0.000000	0.00	GRMZM2G037422;GRMZM2G037452;GRMZM2G701818	GRMZM2G037422;GRMZM2G037452;GRMZM2G701818	GRMZM2G037422;GRMZM2G037452;GRMZM2G701818
3	150,173,246	150,173,775	9	1.56	0.001260	0.00
3	150,174,019	150,174,499	19	1.11	0.002427	0.00
3	150,269,913	150,277,786	13	1.62	0.000083	0.00	AC214744.3_FG004;GRMZM2G369652	AC214744.3_FG004;GRMZM2G369652	AC214744.3_FG004;GRMZM2G369652
3	150,346,353	150,347,566	12	1.17	0.007547	0.00
3	150,347,668	150,348,437	22	1.36	0.000037	0.00
3	150,354,423	150,370,354	24	2.41	0.000000	0.00
3	150,370,548	150,373,562	20	1.67	0.000001	0.00
3	150,377,281	150,607,320	16	13.60	0.000000	7.91*
3	150,689,840	150,691,830	16	0.99	0.014545	0.00
3	150,694,363	150,697,068	13	1.35	0.001210	0.00
3	150,697,340	150,698,359	18	1.27	0.000514	0.00
3	151,199,391	151,203,004	13	1.35	0.001210	0.00	GRMZM2G076034	GRMZM2G076034	GRMZM2G076034
3	151,205,158	151,229,982	9	1.36	0.004756	0.00
3	151,339,767	151,340,439	6	1.46	0.009363	0.00
3	151,613,006	151,613,233	7	3.26	0.000000	1.25*
3	151,613,303	151,613,818	13	1.75	0.000019	3.00*
3	151,614,176	151,614,363	10	2.11	0.000006	2.22*
3	151,614,515	151,614,891	8	1.75	0.000579	7.00*
3	151,653,311	151,821,532	38	1.48	0.000000	0.00	AC196105.3_FG002;GRMZM2G125032;GRMZM2G363801;GRMZM2G433365	AC196105.3_FG002;GRMZM2G125032;GRMZM2G363801;GRMZM2G433365	AC196105.3_FG002;GRMZM2G125032;GRMZM2G363801;GRMZM2G433365
3	151,821,779	151,938,080	7	3.26	0.000000	0.00
3	151,945,098	151,945,494	18	0.88	0.029363
3	152,171,914	152,172,056	10	1.05	0.026712	0.00
3	152,177,393	152,179,790	8	1.54	0.002427	0.00	GRMZM2G068913	GRMZM2G068913	GRMZM2G068913
3	152,452,985	152,494,688	30	1.17	0.000068	0.00	GRMZM2G155334;GRMZM2G155348;GRMZM2G170689	GRMZM2G155334;GRMZM2G155348;GRMZM2G170689	GRMZM2G155334;GRMZM2G155348;GRMZM2G170689
3	152,974,195	153,256,362	11	9.57	0.000000	0.47	GRMZM2G080698	GRMZM2G080698	GRMZM2G080698
3	153,256,554	153,304,003	8	1.10	0.031912	0.42	GRMZM2G076621;GRMZM2G136830	GRMZM2G076621;GRMZM2G136830	GRMZM2G076621;GRMZM2G136830
3	153,989,703	154,022,757	12	1.75	0.000038	2.17*	GRMZM2G403680	GRMZM2G403680	GRMZM2G403680
3	154,024,097	154,052,507	7	8.02	0.000000	0.00
3	154,052,624	154,054,731	30	1.29	0.000007	1.00*
3	154,088,531	154,089,565	6	1.17	0.036064		GRMZM2G396550	GRMZM2G396550	GRMZM2G396550
3	154,089,769	154,091,308	11	1.44	0.001260	0.00	GRMZM2G096037	GRMZM2G096037	GRMZM2G096037
3	154,092,433	154,107,577	51	1.27	0.000000	0.00	GRMZM2G358618	GRMZM2G358618	GRMZM2G358618
3	154,108,408	154,220,296	9	1.36	0.004756
3	154,371,901	154,410,122	16	1.10	0.005300	0.00	GRMZM2G473152	GRMZM2G473152	GRMZM2G473152
3	154,591,431	154,594,115	11	0.96	0.040314	0.00	GRMZM2G035625	GRMZM2G035625	GRMZM2G035625
3	154,740,363	154,740,774	13	3.78	0.000000	1.00
3	154,975,750	154,976,744	6	1.17	0.036064	0.00	GRMZM2G146280	GRMZM2G146280	GRMZM2G146280
3	154,977,267	154,979,522	34	0.98	0.000881	0.00	GRMZM2G146280	GRMZM2G146280	GRMZM2G146280
3	155,161,661	155,161,699	7	1.25	0.018170
3	155,161,803	155,162,552	16	1.75	0.000002	0.00
3	155,272,225	155,319,011	12	1.02	0.021931	0.56	GRMZM5G822137	GRMZM5G822137	GRMZM5G822137
3	155,384,125	155,384,839	29	0.91	0.005400	8.44*
3	155,384,918	155,385,111	11	1.44	0.001260	10.00*
3	155,438,836	155,439,094	11	1.28	0.004478	0.00
3	155,439,523	155,439,676	6	2.05	0.000440
3	155,457,161	155,457,979	7	1.25	0.018170	0.00	GRMZM2G158407	GRMZM2G158407	GRMZM2G158407
3	155,505,905	155,507,625	10	1.23	0.008620	0.00	GRMZM2G135095	GRMZM2G135095	GRMZM2G135095
3	155,619,297	155,628,049	20	1.58	0.000003	0.00	AC191578.3_FG003;GRMZM2G017404	AC191578.3_FG003;GRMZM2G017404	AC191578.3_FG003;GRMZM2G017404
3	155,629,551	155,630,901	14	3.26	0.000000	0.67
3	155,631,254	155,631,444	8	1.10	0.031912	0.00
3	155,631,785	155,631,947	13	1.08	0.011706	0.83
3	155,787,770	155,788,178	8	1.32	0.009363	0.00	GRMZM2G084779	GRMZM2G084779	GRMZM2G084779
3	155,858,472	155,958,600	25	1.19	0.000174	0.00	GRMZM2G026597;GRMZM2G026758;GRMZM2G161380;GRMZM2G330575	GRMZM2G026597;GRMZM2G026758;GRMZM2G161380;GRMZM2G330575	GRMZM2G026597;GRMZM2G026758;GRMZM2G161380;GRMZM2G330575
3	155,960,489	156,056,112	15	1.17	0.003432	0.00	GRMZM2G092679;GRMZM2G161295	GRMZM2G092679;GRMZM2G161295	GRMZM2G092679;GRMZM2G161295
3	156,060,263	156,062,373	29	0.97	0.002325	0.00	GRMZM2G392932	GRMZM2G392932	GRMZM2G392932
3	156,268,624	156,268,685	6	1.17	0.036064
3	156,306,312	156,307,066	22	1.36	0.000037
3	156,307,228	156,307,317	6	1.75	0.002213
3	156,360,947	156,365,177	38	1.43	0.000000	0.00	GRMZM2G173534	GRMZM2G173534	GRMZM2G173534
3	156,394,811	156,397,110	13	1.48	0.000331	0.00	GRMZM2G300862	GRMZM2G300862	GRMZM2G300862
3	156,400,498	156,433,484	84	0.98	0.000000	0.00	AC212185.3_FG004;GRMZM2G121123	AC212185.3_FG004;GRMZM2G121123	AC212185.3_FG004;GRMZM2G121123
3	156,482,354	156,485,078	40	0.75	0.020307	0.00	GRMZM2G338259	GRMZM2G338259	GRMZM2G338259
3	156,485,490	156,498,892	14	1.25	0.002122	0.00	GRMZM2G338259	GRMZM2G338259	GRMZM2G338259
3	156,553,953	156,637,492	53	1.22	0.000000	0.18	GRMZM2G032132	GRMZM2G032132	GRMZM2G032132
3	156,637,821	156,638,093	6	1.17	0.036064		GRMZM2G032132	GRMZM2G032132	GRMZM2G032132
3	156,797,829	156,801,621	16	2.41	0.000000	0.62	GRMZM2G031493;GRMZM2G336909	GRMZM2G031493;GRMZM2G336909	GRMZM2G031493;GRMZM2G336909
3	157,052,679	157,054,717	9	1.17	0.016404	0.00	GRMZM2G056702	GRMZM2G056702	GRMZM2G056702
3	157,056,775	157,086,620	18	1.56	0.000011	0.00	GRMZM2G448834	GRMZM2G448834	GRMZM2G448834
3	157,206,718	157,208,873	8	1.32	0.009363	0.00	GRMZM5G865769	GRMZM5G865769	GRMZM5G865769
3	157,416,034	157,416,067	8	1.32	0.009363
3	157,509,400	157,513,816	16	1.32	0.000578	0.00	AC203535.4_FG001	AC203535.4_FG001	AC203535.4_FG001
3	157,604,334	157,604,404	7	1.75	0.001136
3	158,434,734	158,442,180	43	1.35	0.000000	0.00	GRMZM2G092112	GRMZM2G092112	GRMZM2G092112
3	158,449,062	158,449,796	9	1.36	0.004756	0.00
3	158,511,636	158,512,922	18	0.88	0.029363	0.00	GRMZM2G081013	GRMZM2G081013	GRMZM2G081013
3	158,514,862	158,517,760	8	1.10	0.031912	0.00
3	158,524,755	158,525,257	6	1.17	0.036064	0.00	GRMZM2G081102	GRMZM2G081102	GRMZM2G081102
3	158,574,061	158,672,847	25	1.40	0.000005	0.00
3	158,835,201	158,877,721	7	1.50	0.004756	0.00
3	158,900,956	158,902,560	10	1.23	0.008620	0.00	GRMZM2G171600	GRMZM2G171600	GRMZM2G171600
3	159,389,877	159,390,425	8	1.10	0.031912	0.00
3	159,391,801	159,405,279	7	1.25	0.018170
3	159,406,688	159,414,193	14	1.13	0.006388
3	159,524,757	159,527,428	15	1.40	0.000322
3	159,743,519	159,747,772	10	1.58	0.000640	0.00	GRMZM2G436742	GRMZM2G436742	GRMZM2G436742
3	159,808,419	159,815,092	33	1.49	0.000000
3	159,821,972	159,822,562	27	0.97	0.002858	0.00
3	159,822,856	159,879,527	33	0.90	0.003520	0.00	GRMZM2G105531	GRMZM2G105531	GRMZM2G105531
3	159,880,119	159,910,051	16	0.88	0.036230	0.00	GRMZM2G022224	GRMZM2G022224	GRMZM2G022224
3	159,940,598	159,941,316	8	1.32	0.009363		GRMZM2G022159	GRMZM2G022159	GRMZM2G022159
3	160,010,737	160,011,180	6	1.17	0.036064	0.00	GRMZM2G457137	GRMZM2G457137	GRMZM2G457137
3	160,035,167	160,077,977	47	0.86	0.001609	0.00	GRMZM2G071675;GRMZM2G126468	GRMZM2G071675;GRMZM2G126468	GRMZM2G071675;GRMZM2G126468
3	160,078,147	160,082,375	64	1.29	0.000000	0.00	GRMZM2G126468	GRMZM2G126468	GRMZM2G126468
3	160,082,746	160,084,008	33	1.17	0.000030	0.00	GRMZM2G126468	GRMZM2G126468	GRMZM2G126468
3	160,084,101	160,084,941	6	1.75	0.002213	0.00	GRMZM2G126468	GRMZM2G126468	GRMZM2G126468
3	160,315,018	160,315,115	8	1.10	0.031912
3	160,513,493	160,514,329	15	0.94	0.026407	0.00	GRMZM2G044265	GRMZM2G044265	GRMZM2G044265
3	160,524,657	160,578,076	41	0.81	0.006556	0.00	GRMZM2G044581	GRMZM2G044581	GRMZM2G044581
3	160,578,403	160,582,338	12	1.17	0.007547	0.00	GRMZM2G044581	GRMZM2G044581	GRMZM2G044581
3	160,671,306	160,695,627	30	0.94	0.003218	0.00	GRMZM5G852502	GRMZM5G852502	GRMZM5G852502
3	160,784,398	160,902,018	10	1.40	0.002427	0.00	AC211192.3_FG003;GRMZM2G038512;GRMZM5G858444	AC211192.3_FG003;GRMZM2G038512;GRMZM5G858444	AC211192.3_FG003;GRMZM2G038512;GRMZM5G858444
3	160,902,246	160,904,826	18	1.75	0.000001	0.00	GRMZM2G038512	GRMZM2G038512	GRMZM2G038512
3	160,928,055	160,934,037	14	1.38	0.000623	0.00	GRMZM2G359505	GRMZM2G359505	GRMZM2G359505
3	160,934,398	160,950,108	35	1.40	0.000000	0.00	GRMZM2G359505	GRMZM2G359505	GRMZM2G359505
3	160,950,218	160,951,458	15	1.40	0.000322
3	161,090,983	161,363,906	46	1.75	0.000000	0.00	AC196130.3_FG002;GRMZM2G084134;GRMZM2G140107	AC196130.3_FG002;GRMZM2G084134;GRMZM2G140107	AC196130.3_FG002;GRMZM2G084134;GRMZM2G140107
3	161,364,430	161,560,165	49	1.47	0.000000	0.00	AC200535.4_FG002;GRMZM2G084134;GRMZM2G145390	AC200535.4_FG002;GRMZM2G084134;GRMZM2G145390	AC200535.4_FG002;GRMZM2G084134;GRMZM2G145390
3	161,580,373	161,585,016	8	1.54	0.002427	0.00	GRMZM2G447447	GRMZM2G447447	GRMZM2G447447
3	161,642,202	161,644,883	27	1.56	0.000000	0.00	GRMZM2G087032	GRMZM2G087032	GRMZM2G087032
3	161,646,039	161,648,571	13	1.35	0.001210	0.00	GRMZM2G087032	GRMZM2G087032	GRMZM2G087032
3	161,700,334	161,701,205	6	6.73	0.000000		GRMZM2G149837	GRMZM2G149837	GRMZM2G149837
3	161,730,822	161,734,093	9	1.17	0.016404		GRMZM2G103812	GRMZM2G103812	GRMZM2G103812
3	163,654,651	163,712,223	43	8.94	0.000000	5.50*
3	166,086,805	166,086,977	7	2.26	0.000041		GRMZM2G113264	GRMZM2G113264	GRMZM2G113264
3	166,694,103	166,694,132	7	1.25	0.018170	0.00
3	166,795,395	166,795,540	7	1.25	0.018170	0.00	GRMZM2G141638	GRMZM2G141638	GRMZM2G141638
3	167,472,912	167,474,382	8	18.20	0.000000	15.00*	GRMZM2G118362	GRMZM2G118362	GRMZM2G118362
3	168,758,560	168,760,834	7	11.53	0.000000		GRMZM2G156861	GRMZM2G156861	GRMZM2G156861
3	169,051,601	169,051,740	10	6.14	0.000000
[truncated: 4,982 more rows]
